# Supplementary material for: The Evaluation of a New ELISA-Based Kit for Total Microcystins as an Early Detection Tool for Microcystin Blooms in Source Waters and Its Application State-Wide to Oregon Source and Finished Drinking Waters
Source: Toxins (Basel). 2025 Jan 24;17(2):53. doi: 10.3390/toxins17020053 (PMC11861646; doi:10.3390/toxins17020053)
Supplement: Supplementary file 1 [file toxins-17-00053-s001.zip]

Archive with 8 entries (7 files):
- toxins-3357538-supplementary/
- toxins-3357538-supplementary/Data-for-Figures-2020-22.xlsx
- toxins-3357538-supplementary/Data-for-Tables-Lab1.xlsx
- toxins-3357538-supplementary/Data-for-Tables-Lab2.xlsx
- toxins-3357538-supplementary/Fortified-Samples-2022.xlsx
- toxins-3357538-supplementary/Referenced-LCMRL-MDL-Lab1.pdf
- toxins-3357538-supplementary/Referenced-LCMRL-MDL-Lab2.pdf
- toxins-3357538-supplementary/Sample-Data-2020-22.xlsx
