# Supplementary material for: The Evaluation of a New ELISA-Based Kit for Total Microcystins as an Early Detection Tool for Microcystin Blooms in Source Waters and Its Application State-Wide to Oregon Source and Finished Drinking Waters
Source: Toxins (Basel). 2025 Jan 24;17(2):53. doi: 10.3390/toxins17020053 (PMC11861646; doi:10.3390/toxins17020053)
Supplement: Supplementary file 1 [file toxins-17-00053-s001.zip › toxins-3357538-supplementary/Data-for-Figures-2020-22.xlsx]

## Sheet: HighestYesNo
	2020			2021			2022				Detections
CLIENT	>DL (0.064 µg/L)	>RL (0.115 µg/L)	>HAL (0.3 µg/L)	>DL (0.064 µg/L)	>RL (0.115 µg/L)	>HAL (0.3 µg/L)	>DL (0.064 µg/L)	>RL (0.115 µg/L)	>HAL (0.3 µg/L)		2020	2021	2022
Anglers Cove/SCHWC	0	0	0	0	0	0	0	0	0		0	0	0			2020	2021	2022	Total
Ashland Water Department	0	0	1	0	0	0	0	0	0		1	0	0		≥MDL (0.064 µg/L)	2	2	3	7
Buell-Red Prairie Water Association	1	0	0	0	0	1	0	0	1		1	1	1		≥MRL (0.115 µg/L)	2	0	6	8
Camp Baker BSA	0	0	0	0	0	0	0	0	0		0	0	0		≥HAL (0.3 µg/L)	4	5	3	12
Canby Utility/Veolia Water	0	0	0	0	0	0	0	0	0		0	0	0		Total Samples	8	7	12	27
City of Albany	0	0	0	0	0	0	0	0	0		0	0	0
City of Cottage Grove	0	0	0	1	0	0	0	1	0		0	1	1			≥MDL (0.064 - 0.115 µg/L)	≥MRL (0.115 - 0.3 µg/L)	≥HAL (0.3 µg/L)	Total Samples			≥MDL (0.064 µg/L)	≥MRL (0.115 µg/L)	≥HAL (0.3 µg/L)	Total Samples
City of Creswell	0	0	0	0	0	1	0	1	0		0	1	1		2020	2	2	4	54		2020	0.037037	0.037037	0.0740741	54
City of Drain Shops	0	0	0	0	0	0	0	0	0		0	0	0		2021	2	0	5	54		2021	0.037037	0	0.0925926	54
City of Estacada	0	0	0	0	0	0	0	0	0		0	0	0		2022	3	6	3	54		2022	0.0555556	0.111111	0.0555556	54
City of Gates	0	1	0	0	0	0	0	0	0		1	0	0		Total	7	8	12	162		Total	0.12963	0.148148	0.222222	162
City of Gold Hill	0	0	0	0	0	0	0	0	0		0	0	0
City of Grants Pass	0	0	0	0	0	0	0	0	0		0	0	0
City of Jefferson	0	0	0	0	0	0	0	0	0		0	0	0
City of Lowell	0	0	0	0	0	0	0	0	0		0	0	0
City of Monroe	0	0	0	0	0	0	0	0	0		0	0	0
City of Myrtle Creek	0	0	0	0	0	0	0	1	0		0	0	1
City of Newport	0	0	0	1	0	0	0	0	0		0	1	0
City of Pendleton	0	0	0	0	0	0	0	0	0		0	0	0
City of Powers	0	0	0	0	0	0	0	0	0		0	0	0
City of Rogue River	0	0	0	0	0	0	0	0	0		0	0	0
City of Roseburg	0	0	0	0	0	0	0	0	0		0	0	0
City of Wilsonville	0	0	0	0	0	0	0	0	0		0	0	0
Clarks Branch Water Association	0	0	0	0	0	0	1	0	0		0	0	1
Douglas County Parks - Whistler's Bend	0	0	0	0	0	0	0	0	0		0	0	0
Eugene Water & Electric Board	0	0	0	0	0	0	0	0	0		0	0	0
Glide Water Association	0	0	0	0	0	0	0	0	0		0	0	0
Hiland WC - Shady Cove	0	0	0	0	0	0	0	0	0		0	0	0
Jackson Co Pks Emigrant Lake	0	0	1	0	0	0	0	0	0		1	0	0
Joint Water Commission	0	0	0	0	0	0	0	0	0		0	0	0
Josephine Co Pks Lake Selmac 1	0	0	1	0	0	1	0	0	1		1	1	1
Josephine Co Pks Lake Selmac 2	0	0	1	0	0	1	0	0	1		1	1	1
Lake Oswego - Tigard Water Supply	0	0	0	0	0	0	0	0	0		0	0	0
Lyons Mehama Water District	0	0	0	0	0	0	0	0	0		0	0	0
Medford Water Commission	0	0	0	0	0	0	0	0	0		0	0	0
Milo Academy	0	0	0	0	0	1	1	0	0		0	1	1
North Clackamas County Water Commission	0	0	0	0	0	0	0	0	0		0	0	0
PP&L-Toketee Village	0	0	0	0	0	0	0	0	0		0	0	0
Rainbow Water District	0	0	0	0	0	0	0	0	0		0	0	0
Roberts Creek Water District	0	0	0	0	0	0	1	0	0		0	0	1
Roseburg Forest Products - Dillard	0	0	0	0	0	0	0	1	0		0	0	1
Salem Public Works	1	0	0	0	0	0	0	0	0		1	0	0
Seaside Water Department	0	0	0	0	0	0	0	0	0		0	0	0
Shangri La Water District	0	0	0	0	0	0	0	0	0		0	0	0
South Fork Water Board - Oregon City	0	0	0	0	0	0	0	0	0		0	0	0
Springfield Utility Board	0	0	0	0	0	0	0	0	0		0	0	0
Stayton Water Supply	0	1	0	0	0	0	0	0	0		1	0	0
Tri-City JW & SA	0	0	0	0	0	0	0	1	0		0	0	1
Umpqua Basin Water Association	0	0	0	0	0	0	0	0	0		0	0	0
Umpqua Ranch Co-op	0	0	0	0	0	0	0	0	0		0	0	0
USFS Horseshoe Bend CG				0	0	0	0	0	0		0	0	0
USFS Steamboat Work Center	0	0	0	0	0	0	0	0	0		0	0	0
USFS Tiller Ranger Station	0	0	0	0	0	0	0	0	0		0	0	0
Winston-Dillard Water District	0	0	0	0	0	0	0	1	0		0	0	1
Grand Total	2	2	4	2	0	5	3	6	3		8	7	12

## Sheet: MonthTable
≥MDL (0.064 µg/L)	May	June	July	August	September	October	November
2020	0	0	1	3	1	2	0	7
2021	0	0	1	1	1	4	0	7
2022	0	0	2	4	0	1	0	7
	0	0	4	8	2	7	0
≥MRL (0.115 µg/L)	May	June	July	August	September	October	November
2020	0	0	2	3	0	0	0	5
2021	0	0	1	1	2	1	0	5
2022	0	0	4	4	0	3	3	14
	0	0	7	8	2	4	3
≥HAL (0.3 µg/L)	May	June	July	August	September	October	November
2020	0	0	0	1	2	1	0	4
2021	1	0	0	4	2	0	0	7
2022	0	1	0	0	3	2	0	6
	1	1	0	5	7	3	0
	May	June	July	August	September	October	November
≥MDL (0.064 µg/L)	0	0	4	8	2	7	0
≥MRL (0.115 µg/L)	0	0	7	8	2	4	3
≥HAL (0.3 µg/L)	1	1	0	5	7	3	0

## Sheet: Table
	>DL (0.064 µg/L)			>RL (0.115 µg/L)			>TL (0.15 µg/L)			>HAL (0.3 µg/L)			TOTAL SAMPLES					2020	2021	2022	Total
CLIENT	2020	2021	2022	2020	2021	2022	2020	2021	2022	2020	2021	2022	2020	2021	2022		≥MDL (0.064 µg/L)	8	7	12	27
Anglers Cove/SCHWC	0	0	0	0	0	0	0	0	0	0	0	0	12	13	14		≥MRL (0.115 µg/L)	6	5	10	21
Ashland Water Department	1	0	0	1	0	0	1	0	0	1	0	0	15	13	13		≥HAL (0.3 µg/L)	4	5	3	12
Buell-Red Prairie Water Association	1	1	1	0	1	1	0	1	1	0	1	1	13	19	15		total PWS	54	54	54
Camp Baker BSA	0	0	0	0	0	0	0	0	0	0	0	0	13	13	13
Canby Utility/Veolia Water	0	0	0	0	0	0	0	0	0	0	0	0	13	13	14			2020	2021	2022
City of Albany	0	0	0	0	0	0	0	0	0	0	0	0	12	13	15		≥MDL (0.064 µg/L)	0.148148	0.12963	0.222222
City of Cottage Grove	0	1	1	0	0	1	0	0	1	0	0	0	13	13	14		≥MRL (0.115 µg/L)	0.111111	0.0925926	0.185185
City of Creswell	0	1	1	0	1	1	0	1	1	0	1	0	13	15	13		≥HAL (0.3 µg/L)	0.0740741	0.0925926	0.0555556
City of Drain Shops	0	0	0	0	0	0	0	0	0	0	0	0	13	13	13
City of Estacada	0	0	0	0	0	0	0	0	0	0	0	0	12	13	13
City of Gates	1	0	0	1	0	0	1	0	0	0	0	0	12	13	14
City of Gold Hill	0	0	0	0	0	0	0	0	0	0	0	0	13	13	13
City of Grants Pass	0	0	0	0	0	0	0	0	0	0	0	0	13	13	14
City of Jefferson	0	0	0	0	0	0	0	0	0	0	0	0	13	13	13
City of Lowell	0	0	0	0	0	0	0	0	0	0	0	0	13	13	13
City of Monroe	0	0	0	0	0	0	0	0	0	0	0	0	13	13	14
City of Myrtle Creek	0	0	1	0	0	1	0	0	1	0	0	0	13	13	13
City of Newport	0	1	0	0	0	0	0	0	0	0	0	0	13	13	13
City of Pendleton	0	0	0	0	0	0	0	0	0	0	0	0	13	12	14
City of Powers	0	0	0	0	0	0	0	0	0	0	0	0	13	12	14
City of Rogue River	0	0	0	0	0	0	0	0	0	0	0	0	13	13	13
City of Roseburg	0	0	0	0	0	0	0	0	0	0	0	0	13	13	13
City of Wilsonville	0	0	0	0	0	0	0	0	0	0	0	0	13	13	14
Clarks Branch Water Association	0	0	1	0	0	0	0	0	0	0	0	0	13	13	14
Douglas County Parks - Whistler's Bend	0	0	0	0	0	0	0	0	0	0	0	0	6	13	6
Eugene Water & Electric Board	0	0	0	0	0	0	0	0	0	0	0	0	13	13	14
Glide Water Association	0	0	0	0	0	0	0	0	0	0	0	0	13	13	14
Hiland WC - Shady Cove	0	0	0	0	0	0	0	0	0	0	0	0	12	13	14
Jackson Co Pks Emigrant Lake	1	0	0	1	0	0	1	0	0	1	0	0	14	5	14
Joint Water Commission	0	0	0	0	0	0	0	0	0	0	0	0	13	13	14
Josephine Co Pks Lake Selmac 1	1	1	1	1	1	1	1	1	1	1	1	1	15	15	22
Josephine Co Pks Lake Selmac 2	1	1	1	1	1	1	1	1	1	1	1	1	15	16	21
Lake Oswego - Tigard Water Supply	0	0	0	0	0	0	0	0	0	0	0	0	13	13	14
Lyons Mehama Water District	0	0	0	0	0	0	0	0	0	0	0	0	13	13	13
Medford Water Commission	0	0	0	0	0	0	0	0	0	0	0	0	13	13	13
Milo Academy	0	1	1	0	1	0	0	1	0	0	1	0	3	9	5
North Clackamas County Water Commission	0	0	0	0	0	0	0	0	0	0	0	0	13	13	14
PP&L-Toketee Village	0	0	0	0	0	0	0	0	0	0	0	0	13	13	14
Rainbow Water District	0	0	0	0	0	0	0	0	0	0	0	0	13	13	13
Roberts Creek Water District	0	0	1	0	0	1	0	0	0	0	0	0	13	13	14
Roseburg Forest Products - Dillard	0	0	1	0	0	1	0	0	0	0	0	0	13	13	14
Salem Public Works	1	0	0	0	0	0	0	0	0	0	0	0	13	13	14
Seaside Water Department	0	0	0	0	0	0	0	0	0	0	0	0	13	13	13
Shangri La Water District	0	0	0	0	0	0	0	0	0	0	0	0	12	13	13
South Fork Water Board - Oregon City	0	0	0	0	0	0	0	0	0	0	0	0	13	13	13
Springfield Utility Board	0	0	0	0	0	0	0	0	0	0	0	0	26	26	28
Stayton Water Supply	1	0	0	1	0	0	1	0	0	0	0	0	13	13	13
Susan Creek Mobile Home Park	0			0			0			0			7
Tri-City JW & SA	0	0	1	0	0	1	0	0	0	0	0	0	13	13	13
Umpqua Basin Water Association	0	0	0	0	0	0	0	0	0	0	0	0	13	13	13
Umpqua Ranch Co-op	0	0	0	0	0	0	0	0	0	0	0	0	10	11	13
USFS Horseshoe Bend CG		0	0		0	0		0	0		0	0		8	11
USFS Steamboat Work Center	0	0	0	0	0	0	0	0	0	0	0	0	12	13	14
USFS Tiller Ranger Station	0	0	0	0	0	0	0	0	0	0	0	0	13	13	14
Winston-Dillard Water District	0	0	1	0	0	1	0	0	0	0	0	0	13	13	14
Grand Total	8	7	12	6	5	10	6	5	6	4	5	3	689	707	745

## Sheet: No Replacements
	>DL (0.064 µg/L)			>RL (0.115 µg/L)			>HAL (0.3 µg/L)			TOTAL Detections
CLIENT	2020	2021	2022	2020	2021	2022	2020	2021	2022	2020	2021	2022
Anglers Cove/SCHWC	0	0	0	0	0	0	0	0	0	0	0	0
Ashland Water Department	0	0	0	0	0	0	1	0	0	1	0	0
Buell-Red Prairie Water Association	1	0	1	0	3	5	0	9	2	1	12	8
Camp Baker BSA	0	0	0	0	0	0	0	0	0	0	0	0
Canby Utility/Veolia Water	0	0	0	0	0	0	0	0	0	0	0	0
City of Albany	0	0	0	0	0	0	0	0	0	0	0	0
City of Cottage Grove	0	3	1	0	0	2	0	0	0	0	3	3
City of Creswell	0	2	0	0	1	2	0	3	0	0	6	2
City of Drain Shops	0	0	0	0	0	0	0	0	0	0	0	0
City of Estacada	0	0	0	0	0	0	0	0	0	0	0	0
City of Gates	0	0	0	3	0	0	0	0	0	3	0	0
City of Gold Hill	0	0	0	0	0	0	0	0	0	0	0	0
City of Grants Pass	0	0	0	0	0	0	0	0	0	0	0	0
City of Jefferson	0	0	0	0	0	0	0	0	0	0	0	0
City of Lowell	0	0	0	0	0	0	0	0	0	0	0	0
City of Monroe	0	0	0	0	0	0	0	0	0	0	0	0
City of Myrtle Creek	0	0	1	0	0	1	0	0	0	0	0	2
City of Newport	0	2	0	0	0	0	0	0	0	0	2	0
City of Pendleton	0	0	0	0	0	0	0	0	0	0	0	0
City of Powers	0	0	0	0	0	0	0	0	0	0	0	0
City of Rogue River	0	0	0	0	0	0	0	0	0	0	0	0
City of Roseburg	0	0	0	0	0	0	0	0	0	0	0	0
City of Wilsonville	0	0	0	0	0	0	0	0	0	0	0	0
Clarks Branch Water Association	0	0	1	0	0	0	0	0	0	0	0	1
Douglas County Parks - Whistler's Bend	0	0	0	0	0	0	0	0	0	0	0	0
Eugene Water & Electric Board	0	0	0	0	0	0	0	0	0	0	0	0
Glide Water Association	0	0	0	0	0	0	0	0	0	0	0	0
Hiland WC - Shady Cove	0	0	0	0	0	0	0	0	0	0	0	0
Jackson Co Pks Emigrant Lake	4	0	0	0	0	0	1	0	0	5	0	0
Joint Water Commission	0	0	0	0	0	0	0	0	0	0	0	0
Josephine Co Pks Lake Selmac 1	2	5	1	1	2	5	2	1	8	5	8	14
Josephine Co Pks Lake Selmac 2	1	2	0	3	7	5	1	2	8	5	11	13
Lake Oswego - Tigard Water Supply	0	0	0	0	0	0	0	0	0	0	0	0
Lyons Mehama Water District	0	0	0	0	0	0	0	0	0	0	0	0
Medford Water Commission	0	0	0	0	0	0	0	0	0	0	0	0
Milo Academy	0	0	1	0	0	0	0	1	0	0	1	1
North Clackamas County Water Commission	0	0	0	0	0	0	0	0	0	0	0	0
PP&L-Toketee Village	0	0	0	0	0	0	0	0	0	0	0	0
Rainbow Water District	0	0	0	0	0	0	0	0	0	0	0	0
Roberts Creek Water District	0	0	2	0	0	0	0	0	0	0	0	2
Roseburg Forest Products - Dillard	0	0	1	0	0	1	0	0	0	0	0	2
Salem Public Works	3	0	0	0	0	0	0	0	0	3	0	0
Seaside Water Department	0	0	0	0	0	0	0	0	0	0	0	0
Shangri La Water District	0	0	0	0	0	0	0	0	0	0	0	0
South Fork Water Board - Oregon City	0	0	0	0	0	0	0	0	0	0	0	0
Springfield Utility Board	0	0	0	0	0	0	0	0	0	0	0	0
Stayton Water Supply	0	0	0	2	0	0	0	0	0	2	0	0
Tri-City JW & SA	0	0	2	0	0	1	0	0	0	0	0	3
Umpqua Basin Water Association	0	0	0	0	0	0	0	0	0	0	0	0
Umpqua Ranch Co-op	0	0	0	0	0	0	0	0	0	0	0	0
USFS Horseshoe Bend CG		0	0		0	0		0	0	0	0	0
USFS Steamboat Work Center	0	0	0	0	0	0	0	0	0	0	0	0
USFS Tiller Ranger Station	0	0	0	0	0	0	0	0	0	0	0	0
Winston-Dillard Water District	0	0	2	0	0	1	0	0	0	0	0	3
Grand Total	11	14	13	9	13	23	5	16	18	25	43	54

## Sheet: YesNo
	>DL (0.064 µg/L)			>RL (0.115 µg/L)			>HAL (0.3 µg/L)			Detections
CLIENT	2020	2021	2022	2020	2021	2022	2020	2021	2022	2020	2021	2022
Anglers Cove/SCHWC	0	0	0	0	0	0	0	0	0	0	0	0			2020	2021	2022	Total
Ashland Water Department	0	0	0	0	0	0	1	0	0	1	0	0		≥MDL (0.064 µg/L)	5	5	10	20
Buell-Red Prairie Water Association	1	0	1	0	1	1	0	1	1	1	1	1		≥MRL (0.115 µg/L)	4	4	9	17
Camp Baker BSA	0	0	0	0	0	0	0	0	0	0	0	0		≥HAL (0.3 µg/L)	4	5	3	12
Canby Utility/Veolia Water	0	0	0	0	0	0	0	0	0	0	0	0		Total Samples				0
City of Albany	0	0	0	0	0	0	0	0	0	0	0	0
City of Cottage Grove	0	1	1	0	0	1	0	0	0	0	1	1
City of Creswell	0	1	0	0	1	1	0	1	0	0	1	1
City of Drain Shops	0	0	0	0	0	0	0	0	0	0	0	0
City of Estacada	0	0	0	0	0	0	0	0	0	0	0	0
City of Gates	0	0	0	1	0	0	0	0	0	1	0	0
City of Gold Hill	0	0	0	0	0	0	0	0	0	0	0	0
City of Grants Pass	0	0	0	0	0	0	0	0	0	0	0	0
City of Jefferson	0	0	0	0	0	0	0	0	0	0	0	0
City of Lowell	0	0	0	0	0	0	0	0	0	0	0	0
City of Monroe	0	0	0	0	0	0	0	0	0	0	0	0
City of Myrtle Creek	0	0	1	0	0	1	0	0	0	0	0	1
City of Newport	0	1	0	0	0	0	0	0	0	0	1	0
City of Pendleton	0	0	0	0	0	0	0	0	0	0	0	0
City of Powers	0	0	0	0	0	0	0	0	0	0	0	0
City of Rogue River	0	0	0	0	0	0	0	0	0	0	0	0
City of Roseburg	0	0	0	0	0	0	0	0	0	0	0	0
City of Wilsonville	0	0	0	0	0	0	0	0	0	0	0	0
Clarks Branch Water Association	0	0	1	0	0	0	0	0	0	0	0	1
Douglas County Parks - Whistler's Bend	0	0	0	0	0	0	0	0	0	0	0	0
Eugene Water & Electric Board	0	0	0	0	0	0	0	0	0	0	0	0
Glide Water Association	0	0	0	0	0	0	0	0	0	0	0	0
Hiland WC - Shady Cove	0	0	0	0	0	0	0	0	0	0	0	0
Jackson Co Pks Emigrant Lake	1	0	0	0	0	0	1	0	0	1	0	0
Joint Water Commission	0	0	0	0	0	0	0	0	0	0	0	0
Josephine Co Pks Lake Selmac 1	1	1	1	1	1	1	1	1	1	1	1	1
Josephine Co Pks Lake Selmac 2	1	1	0	1	1	1	1	1	1	1	1	1
Lake Oswego - Tigard Water Supply	0	0	0	0	0	0	0	0	0	0	0	0
Lyons Mehama Water District	0	0	0	0	0	0	0	0	0	0	0	0
Medford Water Commission	0	0	0	0	0	0	0	0	0	0	0	0
Milo Academy	0	0	1	0	0	0	0	1	0	0	1	1
North Clackamas County Water Commission	0	0	0	0	0	0	0	0	0	0	0	0
PP&L-Toketee Village	0	0	0	0	0	0	0	0	0	0	0	0
Rainbow Water District	0	0	0	0	0	0	0	0	0	0	0	0
Roberts Creek Water District	0	0	1	0	0	0	0	0	0	0	0	1
Roseburg Forest Products - Dillard	0	0	1	0	0	1	0	0	0	0	0	1
Salem Public Works	1	0	0	0	0	0	0	0	0	1	0	0
Seaside Water Department	0	0	0	0	0	0	0	0	0	0	0	0
Shangri La Water District	0	0	0	0	0	0	0	0	0	0	0	0
South Fork Water Board - Oregon City	0	0	0	0	0	0	0	0	0	0	0	0
Springfield Utility Board	0	0	0	0	0	0	0	0	0	0	0	0
Stayton Water Supply	0	0	0	1	0	0	0	0	0	1	0	0
Tri-City JW & SA	0	0	1	0	0	1	0	0	0	0	0	1
Umpqua Basin Water Association	0	0	0	0	0	0	0	0	0	0	0	0
Umpqua Ranch Co-op	0	0	0	0	0	0	0	0	0	0	0	0
USFS Horseshoe Bend CG		0	0		0	0		0	0	0	0	0
USFS Steamboat Work Center	0	0	0	0	0	0	0	0	0	0	0	0
USFS Tiller Ranger Station	0	0	0	0	0	0	0	0	0	0	0	0
Winston-Dillard Water District	0	0	1	0	0	1	0	0	0	0	0	1
Grand Total	5	5	10	4	4	9	4	5	3	8	7	12
