# Supplementary material for: The Evaluation of a New ELISA-Based Kit for Total Microcystins as an Early Detection Tool for Microcystin Blooms in Source Waters and Its Application State-Wide to Oregon Source and Finished Drinking Waters
Source: Toxins (Basel). 2025 Jan 24;17(2):53. doi: 10.3390/toxins17020053 (PMC11861646; doi:10.3390/toxins17020053)
Supplement: Supplementary file 1 [file toxins-17-00053-s001.zip › toxins-3357538-supplementary/Data-for-Tables-Lab1.xlsx]

## Sheet: LIMS Data
Sample	Type	Analyte Name	Result	Unit	Qual.	Inst. Result	Inst. Units	Spike	Spk Units	Analysis Date	Note
IW041221ABL	blk	Total Microcystins	0.30	ug/L	U	0.002	ug/L			4/15/2021	reagent water + thiosulfate
IW041221AL1	lcs	Total Microcystins	110	%Rec		0.545	ug/L	0.500	ug/L	4/15/2021	reagent water + thiosulfate
IW041221AL2	lc2	Total Microcystins	127	%Rec		0.631	ug/L	0.500	ug/L	4/15/2021	reagent water + thiosulfate
IW041221AL3	lc3	Total Microcystins	103	%Rec		0.509	ug/L	0.500	ug/L	4/15/2021	reagent water + thiosulfate
IW041221AL4	lc4	Total Microcystins	111	%Rec		0.551	ug/L	0.500	ug/L	4/15/2021	reagent water + thiosulfate
IW041221AL5	lc5	Total Microcystins	104	%Rec		0.513	ug/L	0.500	ug/L	4/15/2021	reagent water + thiosulfate
IW041221AL6	lc6	Total Microcystins	95	%Rec		0.472	ug/L	0.500	ug/L	4/15/2021	reagent water + thiosulfate
IW041221AL7	lc7	Total Microcystins	100	%Rec		0.494	ug/L	0.500	ug/L	4/15/2021	reagent water + thiosulfate
IW041221AM1	loq	Total Microcystins	112	%Rec		0.333	ug/L	0.300	ug/L	4/15/2021	reagent water + thiosulfate
IW041221AM2	loq2	Total Microcystins	128	%Rec		0.383	ug/L	0.300	ug/L	4/15/2021	reagent water + thiosulfate
IW041221AM3	loq3	Total Microcystins	117	%Rec		0.348	ug/L	0.300	ug/L	4/15/2021	reagent water + thiosulfate
IW041221AM4	loq4	Total Microcystins	113	%Rec		0.338	ug/L	0.300	ug/L	4/15/2021	reagent water + thiosulfate
IW041221AM5	loq5	Total Microcystins	110	%Rec		0.328	ug/L	0.300	ug/L	4/15/2021	reagent water + thiosulfate
IW041221AM6	loq6	Total Microcystins	110	%Rec		0.328	ug/L	0.300	ug/L	4/15/2021	reagent water + thiosulfate
IW041221AM7	loq7	Total Microcystins	107	%Rec		0.318	ug/L	0.300	ug/L	4/15/2021	reagent water + thiosulfate
IW041221BBL	blk	Total Microcystins	0.30	ug/L	U	0.012	ug/L			4/15/2021	reagent water + thiosulfate
IW041221BL1	lcs	Total Microcystins	97	%Rec		0.479	ug/L	0.500	ug/L	4/15/2021	tap water + thiosulfate
IW041221BL2	lc2	Total Microcystins	105	%Rec		0.521	ug/L	0.500	ug/L	4/15/2021	tap water + thiosulfate
IW041221BL3	lc3	Total Microcystins	113	%Rec		0.557	ug/L	0.500	ug/L	4/15/2021	tap water + thiosulfate
IW041221BL4	lc4	Total Microcystins	92	%Rec		0.456	ug/L	0.500	ug/L	4/15/2021	tap water + thiosulfate
IW041221BL5	lc5	Total Microcystins	86	%Rec		0.424	ug/L	0.500	ug/L	4/15/2021	tap water + thiosulfate
IW041221BL6	lc6	Total Microcystins	108	%Rec		0.535	ug/L	0.500	ug/L	4/15/2021	tap water + thiosulfate
IW041221BL7	lc7	Total Microcystins	110	%Rec		0.544	ug/L	0.500	ug/L	4/15/2021	tap water + thiosulfate
IW041221BM1	loq	Total Microcystins	106	%Rec		0.316	ug/L	0.300	ug/L	4/15/2021	tap water + thiosulfate
IW041221BM2	loq2	Total Microcystins	95	%Rec		0.283	ug/L	0.300	ug/L	4/15/2021	tap water + thiosulfate
IW041221BM3	loq3	Total Microcystins	99	%Rec		0.296	ug/L	0.300	ug/L	4/15/2021	tap water + thiosulfate
IW041221BM4	loq4	Total Microcystins	109	%Rec		0.326	ug/L	0.300	ug/L	4/15/2021	tap water + thiosulfate
IW041221BM5	loq5	Total Microcystins	118	%Rec		0.352	ug/L	0.300	ug/L	4/15/2021	tap water + thiosulfate
IW041221BM6	loq6	Total Microcystins	122	%Rec		0.363	ug/L	0.300	ug/L	4/15/2021	tap water + thiosulfate
IW041221BM7	loq7	Total Microcystins	89	%Rec		0.265	ug/L	0.300	ug/L	4/15/2021	tap water + thiosulfate
IW041221CBL	blk	Total Microcystins	0.30	ug/L	U	0.002	ug/L			4/15/2021	reagent water + thiosulfate
IW041221DBL	blk	Total Microcystins	0.30	ug/L	U	0	ug/L			4/15/2021	reagent water + thiosulfate
IW041221EBL	blk	Total Microcystins	0.30	ug/L	U	0.002	ug/L			4/15/2021	reagent water + thiosulfate
IW041221FBL	blk	Total Microcystins	0.30	ug/L	U	0.002	ug/L			4/15/2021	tap water + thiosulfate
IW041221GBL	blk	Total Microcystins	0.30	ug/L	U	0.002	ug/L			4/15/2021	tap water + thiosulfate
IW041221HBL	blk	Total Microcystins	0.30	ug/L	U	0.001	ug/L			4/15/2021	tap water + thiosulfate
IW042721ABL	blk	Total Microcystins	0.30	ug/L	U	0.001	ug/L			5/4/2021	reagent water + thiosulfate
IW042721AM1	loq	Total Microcystins	40	%Rec		0.006	ug/L	0.015	ug/L	5/4/2021	reagent water + thiosulfate
IW042721AM2	loq2	Total Microcystins	114	%Rec		0.017	ug/L	0.015	ug/L	5/4/2021	reagent water + thiosulfate
IW042721AM3	loq3	Total Microcystins	141	%Rec		0.021	ug/L	0.015	ug/L	5/4/2021	reagent water + thiosulfate
IW042721AM4	loq4	Total Microcystins	114	%Rec		0.017	ug/L	0.015	ug/L	5/4/2021	reagent water + thiosulfate
IW042721BBL	blk	Total Microcystins	0.30	ug/L	U	0.002	ug/L			5/4/2021	reagent water + thiosulfate
IW042721BM1	loq	Total Microcystins	45	%Rec		0.009	ug/L	0.020	ug/L	5/4/2021	reagent water + thiosulfate
IW042721BM2	loq2	Total Microcystins	80	%Rec		0.016	ug/L	0.020	ug/L	5/4/2021	reagent water + thiosulfate
IW042721BM3	loq3	Total Microcystins	126	%Rec		0.025	ug/L	0.020	ug/L	5/4/2021	reagent water + thiosulfate
IW042721BM4	loq4	Total Microcystins	65	%Rec		0.013	ug/L	0.020	ug/L	5/4/2021	reagent water + thiosulfate
IW042721CBL	blk	Total Microcystins	0.30	ug/L	U	0.007	ug/L			5/4/2021	reagent water + thiosulfate
IW042721CM1	loq	Total Microcystins	97	%Rec		0.029	ug/L	0.030	ug/L	5/4/2021	reagent water + thiosulfate
IW042721CM2	loq2	Total Microcystins	114	%Rec		0.034	ug/L	0.030	ug/L	5/4/2021	reagent water + thiosulfate
IW042721CM3	loq3	Total Microcystins	77	%Rec		0.023	ug/L	0.030	ug/L	5/4/2021	reagent water + thiosulfate
IW042721CM4	loq4	Total Microcystins	101	%Rec		0.03	ug/L	0.030	ug/L	5/4/2021	reagent water + thiosulfate
IW042721DBL	blk	Total Microcystins	0.30	ug/L	U	0.002	ug/L			5/4/2021	reagent water + thiosulfate
IW042721DM1	loq	Total Microcystins	91	%Rec		0.045	ug/L	0.050	ug/L	5/4/2021	reagent water + thiosulfate
IW042721DM2	loq2	Total Microcystins	125	%Rec		0.062	ug/L	0.050	ug/L	5/4/2021	reagent water + thiosulfate
IW042721DM3	loq3	Total Microcystins	56	%Rec		0.028	ug/L	0.050	ug/L	5/4/2021	reagent water + thiosulfate; High CV
IW042721DM4	loq4	Total Microcystins	101	%Rec		0.05	ug/L	0.050	ug/L	5/4/2021	reagent water + thiosulfate
IW042721EM1	loq	Total Microcystins	113	%Rec		0.084	ug/L	0.075	ug/L	5/4/2021	reagent water + thiosulfate
IW042721EM2	loq2	Total Microcystins	125	%Rec		0.093	ug/L	0.075	ug/L	5/4/2021	reagent water + thiosulfate
IW042721EM3	loq3	Total Microcystins	97	%Rec		0.072	ug/L	0.075	ug/L	5/4/2021	reagent water + thiosulfate
IW042721EM4	loq4	Total Microcystins	82	%Rec		0.061	ug/L	0.075	ug/L	5/4/2021	reagent water + thiosulfate
IW042721EM5	loq5	Total Microcystins	115	%Rec		0.086	ug/L	0.075	ug/L	5/4/2021	reagent water + thiosulfate
IW042721EM6	loq6	Total Microcystins	129	%Rec		0.096	ug/L	0.075	ug/L	5/4/2021	reagent water + thiosulfate
IW042721EM7	loq7	Total Microcystins	89	%Rec		0.066	ug/L	0.075	ug/L	5/4/2021	reagent water + thiosulfate; High CV
IW042721FM1	loq	Total Microcystins	98	%Rec		0.112	ug/L	0.115	ug/L	5/4/2021	reagent water + thiosulfate
IW042721FM2	loq2	Total Microcystins	108	%Rec		0.124	ug/L	0.115	ug/L	5/4/2021	reagent water + thiosulfate
IW042721FM3	loq3	Total Microcystins	128	%Rec		0.146	ug/L	0.115	ug/L	5/4/2021	reagent water + thiosulfate
IW042721FM4	loq4	Total Microcystins	92	%Rec		0.105	ug/L	0.115	ug/L	5/4/2021	reagent water + thiosulfate
IW042721FM5	loq5	Total Microcystins	115	%Rec		0.132	ug/L	0.115	ug/L	5/4/2021	reagent water + thiosulfate
IW042721FM6	loq6	Total Microcystins	117	%Rec		0.134	ug/L	0.115	ug/L	5/4/2021	reagent water + thiosulfate
IW042721FM7	loq7	Total Microcystins	84	%Rec		0.096	ug/L	0.115	ug/L	5/4/2021	reagent water + thiosulfate
IW042721GM1	loq	Total Microcystins	72	%Rec		0.108	ug/L	0.15	ug/L	5/4/2021	reagent water + thiosulfate
IW042721GM2	loq2	Total Microcystins	92	%Rec		0.137	ug/L	0.15	ug/L	5/4/2021	reagent water + thiosulfate
IW042721GM3	loq3	Total Microcystins	156	%Rec		0.233	ug/L	0.15	ug/L	5/4/2021	reagent water + thiosulfate
IW042721GM4	loq4	Total Microcystins	113	%Rec		0.169	ug/L	0.15	ug/L	5/4/2021	reagent water + thiosulfate
IW081821ABL	blk	Total Microcystins	0.30	ug/L	U	0.004	ug/L			8/23/2021	reagent water + thiosulfate
IW081821AM1	loq	Total Microcystins	87	%Rec		0.013	ug/L	0.015	ug/L	8/23/2021	reagent water + thiosulfate
IW081821AM2	loq2	Total Microcystins	113	%Rec		0.017	ug/L	0.015	ug/L	8/23/2021	reagent water + thiosulfate
IW081821AM3	loq3	Total Microcystins	100	%Rec		0.015	ug/L	0.015	ug/L	8/23/2021	reagent water + thiosulfate
IW081821AM4	loq4	Total Microcystins	80	%Rec		0.012	ug/L	0.015	ug/L	8/23/2021	reagent water + thiosulfate
IW081821BBL	blk	Total Microcystins	0.30	ug/L	U	0.012	ug/L			8/23/2021	reagent water + thiosulfate
IW081821BM1	loq	Total Microcystins	90	%Rec		0.018	ug/L	0.020	ug/L	8/23/2021	reagent water + thiosulfate
IW081821BM2	loq2	Total Microcystins	115	%Rec		0.023	ug/L	0.020	ug/L	8/23/2021	reagent water + thiosulfate
IW081821BM3	loq3	Total Microcystins	90	%Rec		0.018	ug/L	0.020	ug/L	8/23/2021	reagent water + thiosulfate
IW081821BM4	loq4	Total Microcystins	85	%Rec		0.017	ug/L	0.020	ug/L	8/23/2021	reagent water + thiosulfate
IW081821CBL	blk	Total Microcystins	0.30	ug/L	U	0.005	ug/L			8/23/2021	reagent water + thiosulfate
IW081821CM1	loq	Total Microcystins	103	%Rec		0.031	ug/L	0.030	ug/L	8/23/2021	reagent water + thiosulfate
IW081821CM2	loq2	Total Microcystins	100	%Rec		0.03	ug/L	0.030	ug/L	8/23/2021	reagent water + thiosulfate
IW081821CM3	loq3	Total Microcystins	67	%Rec		0.02	ug/L	0.030	ug/L	8/23/2021	reagent water + thiosulfate
IW081821CM4	loq4	Total Microcystins	77	%Rec		0.023	ug/L	0.030	ug/L	8/23/2021	reagent water + thiosulfate
IW081821DBL	blk	Total Microcystins	0.30	ug/L	U	0	ug/L			8/23/2021	reagent water + thiosulfate
IW081821DM1	loq	Total Microcystins	102	%Rec		0.051	ug/L	0.050	ug/L	8/23/2021	reagent water + thiosulfate
IW081821DM2	loq2	Total Microcystins	92	%Rec		0.046	ug/L	0.050	ug/L	8/23/2021	reagent water + thiosulfate
IW081821DM3	loq3	Total Microcystins	92	%Rec		0.046	ug/L	0.050	ug/L	8/23/2021	reagent water + thiosulfate
IW081821DM4	loq4	Total Microcystins	88	%Rec		0.044	ug/L	0.050	ug/L	8/23/2021	reagent water + thiosulfate
IW081821EM1	loq	Total Microcystins	84	%Rec		0.063	ug/L	0.075	ug/L	8/23/2021	reagent water + thiosulfate
IW081821EM2	loq2	Total Microcystins	99	%Rec		0.074	ug/L	0.075	ug/L	8/23/2021	reagent water + thiosulfate
IW081821EM3	loq3	Total Microcystins	101	%Rec		0.076	ug/L	0.075	ug/L	8/23/2021	reagent water + thiosulfate
IW081821EM4	loq4	Total Microcystins	100	%Rec		0.075	ug/L	0.075	ug/L	8/23/2021	reagent water + thiosulfate
IW081821EM5	loq5	Total Microcystins	120	%Rec		0.09	ug/L	0.075	ug/L	8/23/2021	reagent water + thiosulfate
IW081821EM6	loq6	Total Microcystins	127	%Rec		0.095	ug/L	0.075	ug/L	8/23/2021	reagent water + thiosulfate
IW081821EM7	loq7	Total Microcystins	113	%Rec		0.085	ug/L	0.075	ug/L	8/23/2021	reagent water + thiosulfate
IW081821FM1	loq	Total Microcystins	90	%Rec		0.104	ug/L	0.115	ug/L	8/23/2021	reagent water + thiosulfate
IW081821FM2	loq2	Total Microcystins	102	%Rec		0.117	ug/L	0.115	ug/L	8/23/2021	reagent water + thiosulfate
IW081821FM3	loq3	Total Microcystins	107	%Rec		0.123	ug/L	0.115	ug/L	8/23/2021	reagent water + thiosulfate
IW081821FM4	loq4	Total Microcystins	107	%Rec		0.123	ug/L	0.115	ug/L	8/23/2021	reagent water + thiosulfate
IW081821FM5	loq5	Total Microcystins	103	%Rec		0.119	ug/L	0.115	ug/L	8/23/2021	reagent water + thiosulfate
IW081821FM6	loq6	Total Microcystins	83	%Rec		0.096	ug/L	0.115	ug/L	8/23/2021	reagent water + thiosulfate
IW081821FM7	loq7	Total Microcystins	95	%Rec		0.109	ug/L	0.115	ug/L	8/23/2021	reagent water + thiosulfate
IW081821GM1	loq	Total Microcystins	123	%Rec		0.185	ug/L	0.15	ug/L	8/23/2021	reagent water + thiosulfate
IW081821GM2	loq2	Total Microcystins	125	%Rec		0.187	ug/L	0.15	ug/L	8/23/2021	reagent water + thiosulfate
IW081821GM3	loq3	Total Microcystins	80	%Rec		0.12	ug/L	0.15	ug/L	8/23/2021	reagent water + thiosulfate
IW081821GM4	loq4	Total Microcystins	103	%Rec		0.155	ug/L	0.15	ug/L	8/23/2021	reagent water + thiosulfate
041521QCS1	cc	Total Microcystins	105	%Rec		0.789	ug/L	0.75	ug/L	4/15/2021	instrument standard, made by Abraxis
041521QCS2	cc	Total Microcystins	104	%Rec		0.778	ug/L	0.75	ug/L	4/15/2021	instrument standard, made by Abraxis
041521QCS3	cc	Total Microcystins	105	%Rec		0.784	ug/L	0.75	ug/L	4/15/2021	instrument standard, made by Abraxis
IW061622AM2	loq	Total Microcystins	96	%Rec		0.072	ug/L	0.0750	ug/L	6/24/2022	tap water + thiosulfate
IW061622BM2	loq2	Total Microcystins	101	%Rec		0.076	ug/L	0.0750	ug/L	6/24/2022	tap water + thiosulfate
IW061622CM2	loq3	Total Microcystins	101	%Rec		0.076	ug/L	0.0750	ug/L	6/24/2022	tap water + thiosulfate
IW061622DM2	loq4	Total Microcystins	115	%Rec		0.086	ug/L	0.0750	ug/L	6/24/2022	tap water + thiosulfate
IW061622EM2	loq5	Total Microcystins	107	%Rec		0.08	ug/L	0.0750	ug/L	6/24/2022	tap water + thiosulfate
IW061622FM2	loq6	Total Microcystins	97	%Rec		0.073	ug/L	0.0750	ug/L	6/24/2022	tap water + thiosulfate
IW061622GM2	loq7	Total Microcystins	104	%Rec		0.078	ug/L	0.0750	ug/L	6/24/2022	tap water + thiosulfate
IW061622AM3	loq	Total Microcystins	117	%Rec		0.135	ug/L	0.115	ug/L	6/24/2022	tap water + thiosulfate
IW061622BM3	loq2	Total Microcystins	96	%Rec		0.11	ug/L	0.115	ug/L	6/24/2022	tap water + thiosulfate
IW061622CM3	loq3	Total Microcystins	96	%Rec		0.11	ug/L	0.115	ug/L	6/24/2022	tap water + thiosulfate
IW061622DM3	loq4	Total Microcystins	103	%Rec		0.118	ug/L	0.115	ug/L	6/24/2022	tap water + thiosulfate
IW061622EM3	loq5	Total Microcystins	103	%Rec		0.119	ug/L	0.115	ug/L	6/24/2022	tap water + thiosulfate
IW061622FM3	loq6	Total Microcystins	100	%Rec		0.115	ug/L	0.115	ug/L	6/24/2022	tap water + thiosulfate
IW061622GM3	loq7	Total Microcystins	100	%Rec		0.115	ug/L	0.115	ug/L	6/24/2022	tap water + thiosulfate

## Sheet: Summary
	IDC
		Calibration and QCS
	2021-04-15	QCS Analysis, concentration 0.75 ug/l		Fortified	0.75
					Ave Result		Criteria
		041521QCS1			0.789	1.052
		041521QCS2			0.778	1.03733
		041521QCS3			0.784	1.04533
					Ave Recovery	1.04489	±20% of true value	PASS
					STD Dev	0.00734343		PASS
		Accuracy and Precision in Reagent Water
	2021-04-15	Reagent Water Fortified at 0.5 ug/l		Fortified	0.5
					Ave Result	% Rec	Criteria/Method 546 Performance
		IW041221ABL		Blank	0.002
		IW041221AL1			0.545	1.09
		IW041221AL2			0.631	1.262
		IW041221AL3			0.509	1.018
		IW041221AL4			0.551	1.102
		IW041221AL5			0.513	1.026
		IW041221AL6			0.472	0.944
		IW041221AL7			0.494	0.988
					Ave Recovery	1.06143	within 30% of true value	PASS
					STD Dev	0.104094	≤ 15%	PASS
			Cfactor	3.963	HRPIR	0.412526
					UpperPIR	1.47395	</= 150%	PASS	calculated as a check
					LowerPIR	0.648903	>/= 50%	PASS	calculated as a check
		MRL Confirmation
	2021-04-15	Reagent Water Fortified at 0.3 ug/l		Fortified	0.3
					Ave Result	% Rec	Criteria/Method 546 Performance
		IW041221BBL		Blank	0.012
		IW041221AM1			0.333	1.11
		IW041221AM2			0.383	1.27667
		IW041221AM3			0.348	1.16
		IW041221AM4			0.338	1.12667
		IW041221AM5			0.328	1.09333
		IW041221AM6			0.328	1.09333
		IW041221AM7			0.318	1.06
					Ave Recovery	1.13143
					STD Dev	0.0711768
			Cfactor	3.963	HRPIR	0.282074
					UpperPIR	1.4135	</= 150%	PASS
					LowerPIR	0.849355	>/= 50%	PASS
		MRL Confirmation (from LCMRL data)
	2021-08-23	Reagent Water Fortified at 0.115 ug/l		Fortified	0.115
					Ave Result	% Rec	Criteria/Method 546 Performance
				Blank
		IW081821FM1			0.104	0.904348
		IW081821FM2			0.117	1.01739
		IW081821FM3			0.123	1.06957
		IW081821FM4			0.123	1.06957
		IW081821FM5			0.119	1.03478
		IW081821FM6			0.096	0.834783
		IW081821FM7			0.109	0.947826
					Ave Recovery	0.982609
					STD Dev	0.0896679
			Cfactor	3.963	HRPIR	0.355354
					UpperPIR	1.33796	</= 150%	PASS
					LowerPIR	0.627255	>/= 50%	PASS
		MRL Confirmation (from LCMRL data)
	2021-08-23	Reagent Water Fortified at 0.075 ug/l		Fortified	0.075
					Ave Result	% Rec	Criteria/Method 546 Performance
				Blank
		IW081821EM1			0.063	0.84
		IW081821EM2			0.074	0.986667
		IW081821EM3			0.076	1.01333
		IW081821EM4			0.075	1
		IW081821EM5			0.09	1.2
		IW081821EM6			0.095	1.26667
		IW081821EM7			0.085	1.13333
					Ave Recovery	1.06286
					STD Dev	0.145595
			Cfactor	3.963	HRPIR	0.576993
					UpperPIR	1.63985	</= 150%	FAIL
					LowerPIR	0.485864	>/= 50%	FAIL
		Demonstration of Low System Background
	2021-04-15	Reagent Water			Result (ug/l)	Criterion
		IW041221ABL			0.002	< .15	PASS
		IW041221BBL			0.012	< .15	PASS
		IW041221CBL			0.002	< .15	PASS
		IW041221DBL			0	< .15	PASS
		IW041221EBL			0.002	< .15	PASS
	P&A In Finished Drinking Water
		Local Tap Fortified below MRL		Fortified	0.075
	2022-06-24	Tap Water + Thiosulfate Fortified at 0.075 ug/l			Ave Result	% Rec	Criteria
		IW061622AM2			0.072	0.96
		IW061622BM2			0.076	1.01333
		IW061622CM2			0.076	1.01333
		IW061622DM2			0.086	1.14667
		IW061622EM2			0.08	1.06667
		IW061622FM2			0.073	0.973333
		IW061622GM2			0.078	1.04
					Ave Recovery	1.03048
					STD Dev	0.0628764
			Cfactor	3.963	HRPIR	0.249179
					UpperPIR	1.27966	not required
					LowerPIR	0.781297	not required
		Local Tap Fortified below MRL		Fortified	0.115
	2022-06-24	Tap Water + Thiosulfate Fortified at 0.115 ug/l			Ave Result	% Rec	Criteria
		IW061622AM3			0.135	1.17391
		IW061622BM3			0.11	0.956522
		IW061622CM3			0.11	0.956522
		IW061622DM3			0.118	1.02609
		IW061622EM3			0.119	1.03478
		IW061622FM3			0.115	1
		IW061622GM3			0.115	1
					Ave Recovery	1.02112
					STD Dev	0.0739313
			Cfactor	3.963	HRPIR	0.29299
					UpperPIR	1.31411	not required
					LowerPIR	0.728128	not required
		Local Tap Fortified at MRL		Fortified	0.3
	2021-04-15	Tap Water + Thiosulfate Fortified at 0.3 ug/l			Ave Result	% Rec	Criteria
		IW041221BM1			0.316	1.05333
		IW041221BM2			0.283	0.943333
		IW041221BM3			0.296	0.986667
		IW041221BM4			0.326	1.08667
		IW041221BM5			0.352	1.17333
		IW041221BM6			0.363	1.21
		IW041221BM7			0.265	0.883333
					Ave Recovery	1.0481
					STD Dev	0.119239
			Cfactor	3.963	HRPIR	0.472545
					UpperPIR	1.52064	not required
					LowerPIR	0.57555	not required
		Local Tap Fortified Near Mid-Range		Fortified	0.5
	2021-04-15	Tap Water + Thiosulfate Fortified at 0.5 ug/l			Ave Result	% Rec	Criteria
		IW041221BL1			0.479	0.958
		IW041221BL2			0.521	1.042
		IW041221BL3			0.557	1.114
		IW041221BL4			0.456	0.912
		IW041221BL5			0.424	0.848
		IW041221BL6			0.535	1.07
		IW041221BL7			0.544	1.088
					Ave Recovery	1.00457
					STD Dev	0.0998914
			Cfactor	3.963	HRPIR	0.395869
					UpperPIR	1.40044	not required
					LowerPIR	0.608702	not required
		Unfortified Local Tap Water
	2021-04-15	Tap Water + Thiosulfate
		IW041221FBL			0.002	values neglected in above calculations
		IW041221GBL			0.002	values neglected in above calculations
		IW041221HBL			0.001	values neglected in above calculations
