# Supplementary material for: The Evaluation of a New ELISA-Based Kit for Total Microcystins as an Early Detection Tool for Microcystin Blooms in Source Waters and Its Application State-Wide to Oregon Source and Finished Drinking Waters
Source: Toxins (Basel). 2025 Jan 24;17(2):53. doi: 10.3390/toxins17020053 (PMC11861646; doi:10.3390/toxins17020053)
Supplement: Supplementary file 1 [file toxins-17-00053-s001.zip › toxins-3357538-supplementary/Data-for-Tables-Lab2.xlsx]

## Sheet: 20210311_data
Request Time	Name/ID	Test	REPLICATE	ABSORBANCE//	ABS_MEAN	ABS_CV	CONCENTRATION	CONC_MEAN	Absorbance	Concentration	Interpretation	Position	Reading
2021-03-11 18:52:20	MCT SAES Std 0	Microcystins-ADDA-SAES	1	2.532	2.5025	1.7	0	0.8	2.532 Abs	0.0 ng/L	R^2=0.99757	RK1:23->A01@2	T=230,A=+2.5320
2021-03-11 18:52:20	MCT SAES Std 0	Microcystins-ADDA-SAES	2	2.473	2.5025	1.7	1.6	0.8	2.473 Abs [2.5025] {1.7 CV}	1.6 ng/L [0.8] {141.4 CV}	R^2=0.99757	RK1:23->B01@2	T=229,A=+2.4732
2021-03-11 18:52:20	MCT SAES Std 1	Microcystins-ADDA-SAES	1	2.119	2.1215	0.2	42.3	41.8	2.119 Abs	42.3 ng/L	R^2=0.99757	RK1:24->C01@2	T=228,A=+2.1195
2021-03-11 18:52:20	MCT SAES Std 1	Microcystins-ADDA-SAES	2	2.124	2.1215	0.2	41.4	41.8	2.124 Abs [2.1215] {0.2 CV}	41.4 ng/L [41.8] {1.5 CV}	R^2=0.99757	RK1:24->D01@2	T=227,A=+2.1237
2021-03-11 18:52:20	MCT SAES Std 2	Microcystins-ADDA-SAES	1	1.724	1.6795	3.7	148.5	167.5	1.724 Abs	148.5 ng/L	R^2=0.99757	RK1:25->E01@2	T=226,A=+1.7242
2021-03-11 18:52:20	MCT SAES Std 2	Microcystins-ADDA-SAES	2	1.635	1.6795	3.7	186.5	167.5	1.635 Abs [1.6795] {3.7 CV}	186.5 ng/L [167.5] {16.0 CV}	R^2=0.99757	RK1:25->F01@3	T=225,A=+1.6346
2021-03-11 18:52:20	MCT SAES Std 3	Microcystins-ADDA-SAES	1	1.354	1.302	5.6	367.6	419.4	1.354 Abs	367.6 ng/L	R^2=0.99757	RK1:26->G01@3	T=224,A=+1.3540
2021-03-11 18:52:20	MCT SAES Std 3	Microcystins-ADDA-SAES	2	1.25	1.302	5.6	471.2	419.4	1.250 Abs [1.3020] {5.6 CV}	471.2 ng/L [419.4] {17.5 CV}	R^2=0.99757	RK1:26->H01@3	T=223,A=+1.2502
2021-03-11 18:52:20	MCT SAES Std 4	Microcystins-ADDA-SAES	1	0.914	0.863	8.4	1117.1	1315.6	0.914 Abs	1117.1 ng/L	R^2=0.99757	RK1:27->A02@2	T=226,A=+0.9137
2021-03-11 18:52:20	MCT SAES Std 4	Microcystins-ADDA-SAES	2	0.812	0.863	8.4	1514.1	1315.6	0.812 Abs [0.8630] {8.4 CV}	1514.1 ng/L [1315.6] {21.3 CV}	R^2=0.99757	RK1:27->B02@2	T=225,A=+0.8122
2021-03-11 18:52:20	MCT SAES Std 5	Microcystins-ADDA-SAES	1	0.493	0.491	0.6	>	>	0.493 Abs	> 5000.0 ng/L		RK1:28->C02@2	T=224,A=+0.4925
2021-03-11 18:52:20	MCT SAES Std 5	Microcystins-ADDA-SAES	2	0.489	0.491	0.6	>	>	0.489 Abs [0.4910] {0.6 CV}	> 5000.0 ng/L		RK1:28->D02@2	T=223,A=+0.4890
2021-03-11 18:54:15	B21C148-BLK1	Microcystins-ADDA-SAES	1	2.377	2.337	2.4	8.5	12.6	2.377 Abs	8.5 ng/L		RK2:01->E02@2	T=222,A=+2.3767
2021-03-11 18:54:15	B21C148-BLK1	Microcystins-ADDA-SAES	2	2.297	2.337	2.4	16.6	12.6	2.297 Abs [2.3370] {2.4 CV}	16.6 ng/L [12.6] {45.6 CV}		RK2:01->F02@3	T=221,A=+2.2970
2021-03-11 18:54:15	S21C060-LCV1	Microcystins-ADDA-SAES	1	1.891	1.8955	0.3	93.3	92.1	1.891 Abs	93.3 ng/L		RK2:02->G02@3	T=220,A=+1.8912
2021-03-11 18:54:15	S21C060-LCV1	Microcystins-ADDA-SAES	2	1.9	1.8955	0.3	90.8	92.1	1.900 Abs [1.8955] {0.3 CV}	90.8 ng/L [92.1] {1.9 CV}		RK2:02->H02@3	T=219,A=+1.8996
2021-03-11 18:54:15	S21C060-SCV1	Microcystins-ADDA-SAES	1	1.554	1.4995	5.1	227.8	262	1.554 Abs	227.8 ng/L		RK2:03->A03@2	T=217,A=+1.5542
2021-03-11 18:54:15	S21C060-SCV1	Microcystins-ADDA-SAES	2	1.445	1.4995	5.1	296.1	262	1.445 Abs [1.4995] {5.1 CV}	296.1 ng/L [262.0] {18.4 CV}		RK2:03->B03@2	T=216,A=+1.4452
2021-03-11 18:54:15	B21C148-MRL1	Microcystins-ADDA-SAES	1	1.926	1.9375	0.8	83.8	80.9	1.926 Abs	83.8 ng/L		RK2:04->C03@2	T=215,A=+1.9261
2021-03-11 18:54:15	B21C148-MRL1	Microcystins-ADDA-SAES	2	1.949	1.9375	0.8	78	80.9	1.949 Abs [1.9375] {0.8 CV}	78.0 ng/L [80.9] {5.1 CV}		RK2:04->D03@2	T=214,A=+1.9489
2021-03-11 18:54:15	B21C148-MRLA	Microcystins-ADDA-SAES	1	1.846	1.824	1.7	106.4	113.4	1.846 Abs	106.4 ng/L		RK2:05->E03@2	T=213,A=+1.8456
2021-03-11 18:54:15	B21C148-MRLA	Microcystins-ADDA-SAES	2	1.802	1.824	1.7	120.4	113.4	1.802 Abs [1.8240] {1.7 CV}	120.4 ng/L [113.4] {8.7 CV}		RK2:05->F03@3	T=212,A=+1.8024
2021-03-11 18:54:15	B21C148-BS1	Microcystins-ADDA-SAES	1	1.204	1.1875	2	526.6	548.7	1.204 Abs	526.6 ng/L		RK2:06->G03@3	T=211,A=+1.2044
2021-03-11 18:54:15	B21C148-BS1	Microcystins-ADDA-SAES	2	1.171	1.1875	2	570.8	548.7	1.171 Abs [1.1875] {2.0 CV}	570.8 ng/L [548.7] {5.7 CV}		RK2:06->H03@3	T=210,A=+1.1712
2021-03-11 18:54:15	B21C148-BLK2	Microcystins-ADDA-SAES	1	2.343	2.3545	0.7	11.7	10.6	2.343 Abs	11.7 ng/L		RK2:07->A04@1	T=210,A=+2.3431
2021-03-11 18:54:15	B21C148-BLK2	Microcystins-ADDA-SAES	2	2.366	2.3545	0.7	9.5	10.6	2.366 Abs [2.3545] {0.7 CV}	9.5 ng/L [10.6] {14.7 CV}		RK2:07->B04@1	T=209,A=+2.3661
2021-03-11 18:54:15	B21C148-MRL2	Microcystins-ADDA-SAES	1	2.008	2.0095	0.1	64.2	63.8	2.008 Abs	64.2 ng/L		RK2:08->C04@1	T=208,A=+2.0082
2021-03-11 18:54:15	B21C148-MRL2	Microcystins-ADDA-SAES	2	2.011	2.0095	0.1	63.5	63.8	2.011 Abs [2.0095] {0.1 CV}	63.5 ng/L [63.8] {0.8 CV}		RK2:08->D04@1	T=207,A=+2.0114
2021-03-11 18:54:15	B21C148-MRLB	Microcystins-ADDA-SAES	1	1.86	1.828	2.5	102.2	112.3	1.860 Abs	102.2 ng/L		RK2:09->E04@1	T=206,A=+1.8595
2021-03-11 18:54:15	B21C148-MRLB	Microcystins-ADDA-SAES	2	1.796	1.828	2.5	122.4	112.3	1.796 Abs [1.8280] {2.5 CV}	122.4 ng/L [112.3] {12.7 CV}		RK2:09->F04@4	T=205,A=+1.7960
2021-03-11 18:54:15	B21C148-BS2	Microcystins-ADDA-SAES	1	1.234	1.216	2.1	489.7	512	1.234 Abs	489.7 ng/L		RK2:10->G04@4	T=204,A=+1.2341
2021-03-11 18:54:15	B21C148-BS2	Microcystins-ADDA-SAES	2	1.198	1.216	2.1	534.3	512	1.198 Abs [1.2160] {2.1 CV}	534.3 ng/L [512.0] {6.2 CV}		RK2:10->H04@4	T=203,A=+1.1979
2021-03-11 18:54:15	S21C060-SCV2	Microcystins-ADDA-SAES	1	1.547	1.515	3	231.7	251	1.547 Abs	231.7 ng/L		RK2:11->A05@1	T=202,A=+1.5470
2021-03-11 18:54:15	S21C060-SCV2	Microcystins-ADDA-SAES	2	1.483	1.515	3	270.4	251	1.483 Abs [1.5150] {3.0 CV}	270.4 ng/L [251.0] {10.9 CV}		RK2:11->B05@1	T=201,A=+1.4832
2021-03-11 18:54:15	B21C148-MRL3	Microcystins-ADDA-SAES	1	1.938	1.9635	1.8	80.8	74.6	1.938 Abs	80.8 ng/L		RK2:12->C05@1	T=200,A=+1.9376
2021-03-11 18:54:15	B21C148-MRL3	Microcystins-ADDA-SAES	2	1.989	1.9635	1.8	68.4	74.6	1.989 Abs [1.9635] {1.8 CV}	68.4 ng/L [74.6] {11.8 CV}		RK2:12->D05@1	T=199,A=+1.9891
2021-03-11 18:54:15	B21C148-MRLC	Microcystins-ADDA-SAES	1	1.856	1.8225	2.6	103.4	114.1	1.856 Abs	103.4 ng/L		RK2:13->E05@1	T=198,A=+1.8564
2021-03-11 18:54:15	B21C148-MRLC	Microcystins-ADDA-SAES	2	1.789	1.8225	2.6	124.8	114.1	1.789 Abs [1.8225] {2.6 CV}	124.8 ng/L [114.1] {13.3 CV}		RK2:13->F05@4	T=197,A=+1.7891
2021-03-11 18:54:15	B21C148-BS3	Microcystins-ADDA-SAES	1	1.252	1.215	4.3	468.9	515	1.252 Abs	468.9 ng/L		RK2:14->G05@4	T=196,A=+1.2519
2021-03-11 18:54:15	B21C148-BS3	Microcystins-ADDA-SAES	2	1.178	1.215	4.3	561.1	515	1.178 Abs [1.2150] {4.3 CV}	561.1 ng/L [515.0] {12.7 CV}		RK2:14->H05@4	T=195,A=+1.1781
2021-03-11 18:54:15	B21C148-BLK3	Microcystins-ADDA-SAES	1	2.394	2.3735	1.2	7	8.97	2.394 Abs	7.0 ng/L		RK2:15->A06@1	T=196,A=+2.3941
2021-03-11 18:54:15	B21C148-BLK3	Microcystins-ADDA-SAES	2	2.353	2.3735	1.2	10.7	8.97	2.353 Abs [2.3735] {1.2 CV}	10.7 ng/L [8.9] {29.6 CV}		RK2:15->B06@1	T=195,A=+2.3530
2021-03-11 18:54:15	B21C148-MRL4	Microcystins-ADDA-SAES	1	2.031	2.0135	1.2	59.2	63.1	2.031 Abs	59.2 ng/L		RK2:16->C06@1	T=194,A=+2.0307
2021-03-11 18:54:15	B21C148-MRL4	Microcystins-ADDA-SAES	2	1.996	2.0135	1.2	66.9	63.1	1.996 Abs [2.0135] {1.2 CV}	66.9 ng/L [63.1] {8.6 CV}		RK2:16->D06@1	T=193,A=+1.9956
2021-03-11 18:54:15	B21C148-MRLD	Microcystins-ADDA-SAES	1	1.897	1.8425	4.2	91.6	108.3	1.897 Abs	91.6 ng/L		RK2:17->E06@1	T=192,A=+1.8974
2021-03-11 18:54:15	B21C148-MRLD	Microcystins-ADDA-SAES	2	1.788	1.8425	4.2	125.1	108.3	1.788 Abs [1.8425] {4.2 CV}	125.1 ng/L [108.3] {21.9 CV}		RK2:17->F06@4	T=191,A=+1.7875
2021-03-11 18:54:15	B21C148-BS4	Microcystins-ADDA-SAES	1	1.264	1.249	1.7	455.6	472.7	1.264 Abs	455.6 ng/L		RK2:18->G06@4	T=190,A=+1.2642
2021-03-11 18:54:15	B21C148-BS4	Microcystins-ADDA-SAES	2	1.234	1.249	1.7	489.7	472.7	1.234 Abs [1.2490] {1.7 CV}	489.7 ng/L [472.7] {5.1 CV}		RK2:18->H06@4	T=189,A=+1.2339
2021-03-11 18:54:15	B21C148-BLK4	Microcystins-ADDA-SAES	1	2.384	2.383	0.1	7.9	7.9	2.384 Abs	7.9 ng/L		RK2:19->A07@2	T=186,A=+2.3839
2021-03-11 18:54:15	B21C148-BLK4	Microcystins-ADDA-SAES	2	2.382	2.383	0.1	8	7.9	2.382 Abs [2.3830] {0.1 CV}	8.0 ng/L [7.9] {0.9 CV}		RK2:19->B07@2	T=185,A=+2.3817
2021-03-11 18:54:15	B21C148-MRL5	Microcystins-ADDA-SAES	1	1.992	1.981	0.8	67.8	70.4	1.992 Abs	67.8 ng/L		RK2:20->C07@2	T=184,A=+1.9924
2021-03-11 18:54:15	B21C148-MRL5	Microcystins-ADDA-SAES	2	1.97	1.981	0.8	72.9	70.4	1.970 Abs [1.9810] {0.8 CV}	72.9 ng/L [70.4] {5.1 CV}		RK2:20->D07@2	T=183,A=+1.9699
2021-03-11 18:54:15	B21C148-MRLE	Microcystins-ADDA-SAES	1	1.873	1.8395	2.6	98.4	108.8	1.873 Abs	98.4 ng/L		RK2:21->E07@2	T=182,A=+1.8735
2021-03-11 18:54:15	B21C148-MRLE	Microcystins-ADDA-SAES	2	1.806	1.8395	2.6	119.1	108.8	1.806 Abs [1.8395] {2.6 CV}	119.1 ng/L [108.8] {13.5 CV}		RK2:21->F07@3	T=181,A=+1.8055
2021-03-11 18:54:15	B21C148-BS5	Microcystins-ADDA-SAES	1	1.28	1.246	3.9	438.5	477.5	1.280 Abs	438.5 ng/L		RK2:22->G07@3	T=180,A=+1.2797
2021-03-11 18:54:15	B21C148-BS5	Microcystins-ADDA-SAES	2	1.212	1.246	3.9	516.5	477.5	1.212 Abs [1.2460] {3.9 CV}	516.5 ng/L [477.5] {11.6 CV}		RK2:22->H07@3	T=179,A=+1.2119
2021-03-11 18:54:15	S21C060-SCV3	Microcystins-ADDA-SAES	1	1.484	1.5065	2.1	269.7	255.9	1.484 Abs	269.7 ng/L		RK2:23->A08@2	T=177,A=+1.4839
2021-03-11 18:54:15	S21C060-SCV3	Microcystins-ADDA-SAES	2	1.529	1.5065	2.1	242	255.9	1.529 Abs [1.5065] {2.1 CV}	242.0 ng/L [255.9] {7.7 CV}		RK2:23->B08@2	T=176,A=+1.5289
2021-03-11 18:54:15	B21C148-MRL6	Microcystins-ADDA-SAES	1	2.019	2.0015	1.2	61.8	65.7	2.019 Abs	61.8 ng/L		RK2:24->C08@2	T=175,A=+2.0185
2021-03-11 18:54:15	B21C148-MRL6	Microcystins-ADDA-SAES	2	1.984	2.0015	1.2	69.6	65.7	1.984 Abs [2.0015] {1.2 CV}	69.6 ng/L [65.7] {8.4 CV}		RK2:24->D08@2	T=174,A=+1.9840
2021-03-11 18:54:15	B21C148-MRLF	Microcystins-ADDA-SAES	1	1.9	1.876	1.8	90.8	97.76	1.900 Abs	90.8 ng/L		RK2:25->E08@2	T=173,A=+1.8997
2021-03-11 18:54:15	B21C148-MRLF	Microcystins-ADDA-SAES	2	1.852	1.876	1.8	104.6	97.76	1.852 Abs [1.8760] {1.8 CV}	104.6 ng/L [97.7] {10.0 CV}		RK2:25->F08@3	T=172,A=+1.8516
2021-03-11 18:54:15	B21C148-BS6	Microcystins-ADDA-SAES	1	1.291	1.2705	2.3	427.1	449.2	1.291 Abs	427.1 ng/L		RK2:26->G08@3	T=171,A=+1.2906
2021-03-11 18:54:15	B21C148-BS6	Microcystins-ADDA-SAES	2	1.25	1.2705	2.3	471.2	449.2	1.250 Abs [1.2705] {2.3 CV}	471.2 ng/L [449.2] {6.9 CV}		RK2:26->H08@3	T=170,A=+1.2501
2021-03-11 18:54:15	B21C148-BLK5	Microcystins-ADDA-SAES	1	2.456	2.439	1	2.5	3.7	2.456 Abs	2.5 ng/L		RK2:27->A09@2	T=167,A=+2.4559
2021-03-11 18:54:15	B21C148-BLK5	Microcystins-ADDA-SAES	2	2.422	2.439	1	4.8	3.7	2.422 Abs [2.4390] {1.0 CV}	4.8 ng/L [3.7] {44.6 CV}		RK2:27->B09@2	T=166,A=+2.4224
2021-03-11 18:54:15	B21C148-MRL7	Microcystins-ADDA-SAES	1	2.029	2.0725	3	59.6	51.2	2.029 Abs	59.6 ng/L		RK2:28->C09@2	T=165,A=+2.0294
2021-03-11 18:54:15	B21C148-MRL7	Microcystins-ADDA-SAES	2	2.116	2.0725	3	42.8	51.2	2.116 Abs [2.0725] {3.0 CV}	42.8 ng/L [51.2] {23.2 CV}		RK2:28->D09@2	T=164,A=+2.1161
2021-03-11 18:54:15	B21C148-MRLG	Microcystins-ADDA-SAES	1	1.898	1.8655	2.5	91.3	100.9	1.898 Abs	91.3 ng/L		RK2:29->E09@2	T=163,A=+1.8977
2021-03-11 18:54:15	B21C148-MRLG	Microcystins-ADDA-SAES	2	1.833	1.8655	2.5	110.4	100.9	1.833 Abs [1.8655] {2.5 CV}	110.4 ng/L [100.9] {13.4 CV}		RK2:29->F09@3	T=162,A=+1.8331
2021-03-11 18:54:15	B21C148-BS7	Microcystins-ADDA-SAES	1	1.225	1.2595	3.9	500.5	462.3	1.225 Abs	500.5 ng/L		RK2:30->G09@3	T=161,A=+1.2246
2021-03-11 18:54:15	B21C148-BS7	Microcystins-ADDA-SAES	2	1.294	1.2595	3.9	424.1	462.3	1.294 Abs [1.2595] {3.9 CV}	424.1 ng/L [462.3] {11.7 CV}		RK2:30->H09@3	T=160,A=+1.2941

## Sheet: 20210311_Calcs
Assay Date:	2021-03-11		Batch:	S21C060		Analyst:	KMC
Analyte:	Total Microcystins (SAES) ng/L								MRL Confirmation Study 1
									Seven fortified method blanks (LFBs) spiked at MRL must each be +/- 50%REC; the UpperPIR must be <150% and LowerPIR >50%
Calibration Verification (Low-CV)									ID	Replicate 1	Replicate 2	Mean	ABS %CV	Criteria	Status
Standard prepared from Primary Dilution Stock and spiked at the MRL. Must be +/- 50% REC.									MCT QCS			256.283		300	PASS	0.854278
ID	Replicate 1	Replicate 2	Mean	ABS %CV	Criteria	Status			B21C148-MRL1	83.8	78	80.9	0.8	75	PASS	1.07867
S21C060-LCV1	93.3	90.8	92.05	0.3	75	PASS	1.22733		B21C148-MRL2	64.2	63.5	63.85	0.1	75	PASS	0.851333
									B21C148-MRL3	80.8	68.4	74.6	1.8	75	PASS	0.994667
Secondary Source (QCS) Study									B21C148-MRL4	59.2	66.9	63.05	1.2	75	PASS	0.840667
Three "unprocessed" LRBs spiked near EC50 with Secondary Dilution Stock. Mean must be +/- 20% REC.									B21C148-MRL5	67.8	72.9	70.35	0.8	75	PASS	0.938
ID	Replicate 1	Replicate 2	Mean	ABS %CV	Criteria	Status			B21C148-MRL6	61.8	69.6	65.7	1.2	75	PASS	0.876
S21C060-SCV1	227.8	296.1	261.95	5.1	300	PASS	0.873167		B21C148-MRL7	59.6	42.8	51.2	3	75	PASS	0.682667
S21C060-SCV2	231.7	270.4	251.05	3	300	PASS	0.836833				Results:
S21C060-SCV3	269.7	242	255.85	2.1	300	PASS	0.852833				Mean	67.0929	0.894571	REC		"MDL"
		Results:								Cfactor	StDev	9.47793	0.141266	RSD		35.5129
		Mean	256.283	0.854278	REC	PASS				3.963	HRPIR	37.561	0.559837	Range
		StDev	5.46291	0.0213159	RSD	PASS					UpperPIR	1.39539		</= 150%	PASS
											LowerPIR	0.393758		>/= 50%	FAIL
System Backround Study
Five method blanks (LRBs) must each be <1/2 MRL									MRL Confirmation Study 2
ID	Replicate 1	Replicate 2	Mean	ABS %CV	Criteria	Status			ID	Replicate 1	Replicate 2	Mean	ABS %CV	Criteria	Status
B21C148-BLK1	8.5	16.6	12.55	2.4	75	PASS	0.167333					256.283		300	PASS	0.854278
B21C148-BLK2	11.7	9.5	10.6	0.7	75	PASS	0.141333		B21C148-MRLA	106.4	120.4	113.4	1.7	115	PASS	0.986087
B21C148-BLK3	7	10.7	8.85	1.2	75	PASS	0.118		B21C148-MRLB	102.2	122.4	112.3	2.5	115	PASS	0.976522
B21C148-BLK4	7.9	8	7.95	0.1	75	PASS	0.106		B21C148-MRLC	103.4	124.8	114.1	2.6	115	PASS	0.992174
B21C148-BLK5	2.5	4.8	3.65	1	75	PASS	0.0486667		B21C148-MRLD	91.6	125.1	108.35	4.2	115	PASS	0.942174
		Results:							B21C148-MRLE	98.4	119.1	108.75	2.6	115	PASS	0.945652
		Mean	8.72	0.116267	of DL	PASS			B21C148-MRLF	90.8	104.6	97.7	1.8	115	PASS	0.849565
		StDev	3.33609	0.382579	RSD				B21C148-MRLG	91.3	110.4	100.85	2.5	115	PASS	0.876957
											Results:
Precision and Accuracy Study											Mean	107.921	0.938447	REC		"MDL"
Seven fortified method blanks (LFBs) spiked at 0.5 µg/L. Mean result must be +/- 30%REC with RSD <15%REC.										Cfactor	StDev	6.36022	0.0589338	RSD		23.8311
ID	Replicate 1	Replicate 2	Mean	ABS %CV	Criteria	Status				3.963	HRPIR	25.2055	0.233555	Range
B21C148-BS1	526.6	570.8	548.7	2	500	PASS	1.0974				UpperPIR	1.15763		</= 150%	PASS
B21C148-BS2	489.7	534.3	512	2.1	500	PASS	1.024				LowerPIR	0.719269		>/= 50%	PASS
B21C148-BS3	468.9	561.1	515	4.3	500	PASS	1.03
B21C148-BS4	455.6	489.7	472.65	1.7	500	PASS	0.9453
B21C148-BS5	438.5	516.5	477.5	3.9	500	PASS	0.955
B21C148-BS6	427.1	471.2	449.15	2.3	500	PASS	0.8983
B21C148-BS7	500.5	424.1	462.3	3.9	500	PASS	0.9246
		Results:
		Mean	491.043	0.982086	REC	PASS
	Cfactor	StDev	35.2145	0.0717137	RSD	PASS
	3.963	HRPIR	139.555	0.284201	Range
		UpperPIR	1.2612		</= 150%	PASS
		LowerPIR	0.702976		>/= 50%	PASS
													2

## Sheet: 20210315_data
Request Time	Name/ID	Test	REPLICATE	ABSORBANCE//	ABS_MEAN	ABS_CV	CONCENTRATION	CONC_MEAN	Absorbance	Concentration	Interpretation	Position	Reading
2021-03-15 16:16:18	MCT SAES Std 0	Microcystins-ADDA-SAES	1	2.249	2.311	3.8	4.6	2.3	2.249 Abs	4.6 ng/L	R^2=0.99541	RK1:23->A01@2	T=257,A=+2.2489
2021-03-15 16:16:18	MCT SAES Std 0	Microcystins-ADDA-SAES	2	2.373	2.311	3.8	0	2.3	2.373 Abs [2.3110] {3.8 CV}	0.0 ng/L [2.3] {141.4 CV}	R^2=0.99541	RK1:23->B01@2	T=256,A=+2.3730
2021-03-15 16:16:18	MCT SAES Std 1	Microcystins-ADDA-SAES	1	2.004	2	0.3	36.9	37.6	2.004 Abs	36.9 ng/L	R^2=0.99541	RK1:24->C01@2	T=255,A=+2.0039
2021-03-15 16:16:18	MCT SAES Std 1	Microcystins-ADDA-SAES	2	1.996	2	0.3	38.3	37.6	1.996 Abs [2.0000] {0.3 CV}	38.3 ng/L [37.6] {2.6 CV}	R^2=0.99541	RK1:24->D01@2	T=254,A=+1.9962
2021-03-15 16:16:18	MCT SAES Std 2	Microcystins-ADDA-SAES	1	1.555	1.529	2.4	172.1	184.9	1.555 Abs	172.1 ng/L	R^2=0.99541	RK1:25->E01@2	T=253,A=+1.5549
2021-03-15 16:16:18	MCT SAES Std 2	Microcystins-ADDA-SAES	2	1.503	1.529	2.4	197.7	184.9	1.503 Abs [1.5290] {2.4 CV}	197.7 ng/L [184.9] {9.8 CV}	R^2=0.99541	RK1:25->F01@3	T=252,A=+1.5035
2021-03-15 16:16:18	MCT SAES Std 3	Microcystins-ADDA-SAES	1	1.235	1.2385	0.4	389.7	386.4	1.235 Abs	389.7 ng/L	R^2=0.99541	RK1:26->G01@3	T=251,A=+1.2352
2021-03-15 16:16:18	MCT SAES Std 3	Microcystins-ADDA-SAES	2	1.242	1.2385	0.4	383	386.4	1.242 Abs [1.2385] {0.4 CV}	383.0 ng/L [386.4] {1.2 CV}	R^2=0.99541	RK1:26->H01@3	T=250,A=+1.2416
2021-03-15 16:16:18	MCT SAES Std 4	Microcystins-ADDA-SAES	1	0.802	0.7755	4.8	1240.3	1352.6	0.802 Abs	1240.3 ng/L	R^2=0.99541	RK1:27->A02@2	T=253,A=+0.8021
2021-03-15 16:16:18	MCT SAES Std 4	Microcystins-ADDA-SAES	2	0.749	0.7755	4.8	1464.9	1352.6	0.749 Abs [0.7755] {4.8 CV}	1464.9 ng/L [1352.6] {11.7 CV}	R^2=0.99541	RK1:27->B02@2	T=252,A=+0.7487
2021-03-15 16:16:18	MCT SAES Std 5	Microcystins-ADDA-SAES	1	0.454	0.4355	6	>	>	0.454 Abs	> 5000.0 ng/L		RK1:28->C02@2	T=251,A=+0.4542
2021-03-15 16:16:18	MCT SAES Std 5	Microcystins-ADDA-SAES	2	0.417	0.4355	6	>	>	0.417 Abs [0.4355] {6.0 CV}	> 5000.0 ng/L		RK1:28->D02@2	T=250,A=+0.4175
2021-03-15 16:18:29	RW.BLK.0.1	Microcystins-ADDA-SAES	1	2.241	2.191	3.2	5.3	10.6	2.241 Abs	5.3 ng/L		RK2:01->E02@2	T=249,A=+2.2406
2021-03-15 16:18:29	RW.BLK.0.1	Microcystins-ADDA-SAES	2	2.141	2.191	3.2	16	10.6	2.141 Abs [2.1910] {3.2 CV}	16.0 ng/L [10.6] {71.0 CV}		RK2:01->F02@3	T=248,A=+2.1407
2021-03-15 16:18:29	LowCV.75.1	Microcystins-ADDA-SAES	1	1.686	1.744	4.7	118.9	100.7	1.686 Abs	118.9 ng/L		RK2:02->G02@3	T=247,A=+1.6856
2021-03-15 16:18:29	LowCV.75.1	Microcystins-ADDA-SAES	2	1.802	1.744	4.7	82.5	100.7	1.802 Abs [1.7440] {4.7 CV}	82.5 ng/L [100.7] {25.6 CV}		RK2:02->H02@3	T=246,A=+1.8021
2021-03-15 16:18:29	DW.115.1	Microcystins-ADDA-SAES	1	1.619	1.6005	1.6	144.3	152.1	1.619 Abs	144.3 ng/L		RK2:03->A03@2	T=248,A=+1.6192
2021-03-15 16:18:29	DW.115.1	Microcystins-ADDA-SAES	2	1.582	1.6005	1.6	159.9	152.1	1.582 Abs [1.6005] {1.6 CV}	159.9 ng/L [152.1] {7.3 CV}		RK2:03->B03@2	T=247,A=+1.5817
2021-03-15 16:18:29	DW.300.1	Microcystins-ADDA-SAES	1	1.225	1.2405	1.8	399.5	384.6	1.225 Abs	399.5 ng/L		RK2:04->C03@2	T=246,A=+1.2254
2021-03-15 16:18:29	DW.300.1	Microcystins-ADDA-SAES	2	1.256	1.2405	1.8	369.8	384.6	1.256 Abs [1.2405] {1.8 CV}	369.8 ng/L [384.6] {5.5 CV}		RK2:04->D03@2	T=245,A=+1.2562
2021-03-15 16:18:29	DW.BLK.0.1	Microcystins-ADDA-SAES	1	2.168	2.165	0.2	12.7	13	2.168 Abs	12.7 ng/L		RK2:05->E03@2	T=244,A=+2.1679
2021-03-15 16:18:29	DW.BLK.0.1	Microcystins-ADDA-SAES	2	2.162	2.165	0.2	13.4	13	2.162 Abs [2.1650] {0.2 CV}	13.4 ng/L [13.0] {3.8 CV}		RK2:05->F03@3	T=243,A=+2.1625
2021-03-15 16:18:29	DW.500.1	Microcystins-ADDA-SAES	1	1.064	1.08	2.1	600	576.4	1.064 Abs	600.0 ng/L		RK2:06->G03@3	T=242,A=+1.0641
2021-03-15 16:18:29	DW.500.1	Microcystins-ADDA-SAES	2	1.096	1.08	2.1	552.8	576.4	1.096 Abs [1.0800] {2.1 CV}	552.8 ng/L [576.4] {5.8 CV}		RK2:06->H03@3	T=241,A=+1.0956
2021-03-15 16:18:29	RW.115.1	Microcystins-ADDA-SAES	1	1.555	1.5825	2.5	172.1	160.1	1.555 Abs	172.1 ng/L		RK2:07->A04@1	T=239,A=+1.5547
2021-03-15 16:18:29	RW.115.1	Microcystins-ADDA-SAES	2	1.61	1.5825	2.5	148	160.1	1.610 Abs [1.5825] {2.5 CV}	148.0 ng/L [160.1] {10.6 CV}		RK2:07->B04@1	T=238,A=+1.6096
2021-03-15 16:18:29	DW.300.2	Microcystins-ADDA-SAES	1	1.292	1.2905	0.2	338.1	339.4	1.292 Abs	338.1 ng/L		RK2:08->C04@1	T=237,A=+1.2921
2021-03-15 16:18:29	DW.300.2	Microcystins-ADDA-SAES	2	1.289	1.2905	0.2	340.6	339.4	1.289 Abs [1.2905] {0.2 CV}	340.6 ng/L [339.4] {0.5 CV}		RK2:08->D04@1	T=236,A=+1.2886
2021-03-15 16:18:29	RW.BLK.0.2	Microcystins-ADDA-SAES	1	2.209	2.196	0.8	8.3	9.6	2.209 Abs	8.3 ng/L		RK2:09->E04@1	T=235,A=+2.2087
2021-03-15 16:18:29	RW.BLK.0.2	Microcystins-ADDA-SAES	2	2.183	2.196	0.8	11	9.6	2.183 Abs [2.1960] {0.8 CV}	11.0 ng/L [9.6] {19.8 CV}		RK2:09->F04@4	T=234,A=+2.1832
2021-03-15 16:18:29	RW.500.1	Microcystins-ADDA-SAES	1	1.072	1.0845	1.6	587.8	569.6	1.072 Abs	587.8 ng/L		RK2:10->G04@4	T=233,A=+1.0722
2021-03-15 16:18:29	RW.500.1	Microcystins-ADDA-SAES	2	1.097	1.0845	1.6	551.4	569.6	1.097 Abs [1.0845] {1.6 CV}	551.4 ng/L [569.6] {4.5 CV}		RK2:10->H04@4	T=232,A=+1.0970
2021-03-15 16:18:29	DW.115.2	Microcystins-ADDA-SAES	1	1.605	1.612	0.6	150.1	147.2	1.605 Abs	150.1 ng/L		RK2:11->A05@1	T=229,A=+1.6045
2021-03-15 16:18:29	DW.115.2	Microcystins-ADDA-SAES	2	1.619	1.612	0.6	144.3	147.2	1.619 Abs [1.6120] {0.6 CV}	144.3 ng/L [147.2] {2.8 CV}		RK2:11->B05@1	T=228,A=+1.6189
2021-03-15 16:18:29	DW.300.3	Microcystins-ADDA-SAES	1	1.304	1.297	0.8	328.1	334	1.304 Abs	328.1 ng/L		RK2:12->C05@1	T=227,A=+1.3045
2021-03-15 16:18:29	DW.300.3	Microcystins-ADDA-SAES	2	1.29	1.297	0.8	339.8	334	1.290 Abs [1.2970] {0.8 CV}	339.8 ng/L [334.0] {2.5 CV}		RK2:12->D05@1	T=226,A=+1.2904
2021-03-15 16:18:29	DW.BLK.0.2	Microcystins-ADDA-SAES	1	2.201	2.1685	2.1	9.1	12.9	2.201 Abs	9.1 ng/L		RK2:13->E05@1	T=225,A=+2.2014
2021-03-15 16:18:29	DW.BLK.0.2	Microcystins-ADDA-SAES	2	2.136	2.1685	2.1	16.6	12.9	2.136 Abs [2.1685] {2.1 CV}	16.6 ng/L [12.9] {41.3 CV}		RK2:13->F05@4	T=224,A=+2.1362
2021-03-15 16:18:29	DW.500.2	Microcystins-ADDA-SAES	1	1.097	1.098	0.1	551.4	550	1.097 Abs	551.4 ng/L		RK2:14->G05@4	T=223,A=+1.0970
2021-03-15 16:18:29	DW.500.2	Microcystins-ADDA-SAES	2	1.099	1.098	0.1	548.6	550	1.099 Abs [1.0980] {0.1 CV}	548.6 ng/L [550.0] {0.4 CV}		RK2:14->H05@4	T=222,A=+1.0985
2021-03-15 16:18:29	RW.115.2	Microcystins-ADDA-SAES	1	1.611	1.5955	1.4	147.6	154.2	1.611 Abs	147.6 ng/L		RK2:15->A06@1	T=222,A=+1.6106
2021-03-15 16:18:29	RW.115.2	Microcystins-ADDA-SAES	2	1.58	1.5955	1.4	160.8	154.2	1.580 Abs [1.5955] {1.4 CV}	160.8 ng/L [154.2] {6.1 CV}		RK2:15->B06@1	T=221,A=+1.5796
2021-03-15 16:18:29	DW.300.4	Microcystins-ADDA-SAES	1	1.325	1.2865	4.2	311.3	344.3	1.325 Abs	311.3 ng/L		RK2:16->C06@1	T=220,A=+1.3254
2021-03-15 16:18:29	DW.300.4	Microcystins-ADDA-SAES	2	1.248	1.2865	4.2	377.3	344.3	1.248 Abs [1.2865] {4.2 CV}	377.3 ng/L [344.3] {13.6 CV}		RK2:16->D06@1	T=219,A=+1.2479
2021-03-15 16:18:29	RW.BLK.0.3	Microcystins-ADDA-SAES	1	2.248	2.238	0.6	4.7	5.6	2.248 Abs	4.7 ng/L		RK2:17->E06@1	T=218,A=+2.2484
2021-03-15 16:18:29	RW.BLK.0.3	Microcystins-ADDA-SAES	2	2.228	2.238	0.6	6.5	5.6	2.228 Abs [2.2380] {0.6 CV}	6.5 ng/L [5.6] {22.7 CV}		RK2:17->F06@4	T=217,A=+2.2285
2021-03-15 16:18:29	RW.500.2	Microcystins-ADDA-SAES	1	1.171	1.135	4.5	457.3	502.9	1.171 Abs	457.3 ng/L		RK2:18->G06@4	T=216,A=+1.1714
2021-03-15 16:18:29	RW.500.2	Microcystins-ADDA-SAES	2	1.099	1.135	4.5	548.6	502.9	1.099 Abs [1.1350] {4.5 CV}	548.6 ng/L [502.9] {12.8 CV}		RK2:18->H06@4	T=215,A=+1.0991
2021-03-15 16:18:29	DW.115.3	Microcystins-ADDA-SAES	1	1.665	1.6655	0	126.5	126.3	1.665 Abs	126.5 ng/L		RK2:19->A07@2	T=212,A=+1.6647
2021-03-15 16:18:29	DW.115.3	Microcystins-ADDA-SAES	2	1.666	1.6655	0	126.1	126.3	1.666 Abs [1.6655] {0.0 CV}	126.1 ng/L [126.3] {0.2 CV}		RK2:19->B07@2	T=211,A=+1.6664
2021-03-15 16:18:29	DW.300.5	Microcystins-ADDA-SAES	1	1.248	1.245	0.3	377.3	380.1	1.248 Abs	377.3 ng/L		RK2:20->C07@2	T=210,A=+1.2485
2021-03-15 16:18:29	DW.300.5	Microcystins-ADDA-SAES	2	1.242	1.245	0.3	383	380.1	1.242 Abs [1.2450] {0.3 CV}	383.0 ng/L [380.1] {1.1 CV}		RK2:20->D07@2	T=209,A=+1.2421
2021-03-15 16:18:29	DW.BLK.0.3	Microcystins-ADDA-SAES	1	2.258	2.1985	3.8	3.9	10.1	2.258 Abs	3.9 ng/L		RK2:21->E07@2	T=208,A=+2.2579
2021-03-15 16:18:29	DW.BLK.0.3	Microcystins-ADDA-SAES	2	2.139	2.1985	3.8	16.3	10.1	2.139 Abs [2.1985] {3.8 CV}	16.3 ng/L [10.1] {86.8 CV}		RK2:21->F07@3	T=207,A=+2.1394
2021-03-15 16:18:29	DW.500.3	Microcystins-ADDA-SAES	1	1.153	1.112	5.2	478.5	533.9	1.153 Abs	478.5 ng/L		RK2:22->G07@3	T=206,A=+1.1530
2021-03-15 16:18:29	DW.500.3	Microcystins-ADDA-SAES	2	1.071	1.112	5.2	589.3	533.9	1.071 Abs [1.1120] {5.2 CV}	589.3 ng/L [533.9] {14.7 CV}		RK2:22->H07@3	T=205,A=+1.0711
2021-03-15 16:18:29	RW.115.3	Microcystins-ADDA-SAES	1	1.598	1.6465	4.2	153	134.4	1.598 Abs	153.0 ng/L		RK2:23->A08@2	T=202,A=+1.5981
2021-03-15 16:18:29	RW.115.3	Microcystins-ADDA-SAES	2	1.695	1.6465	4.2	115.8	134.4	1.695 Abs [1.6465] {4.2 CV}	115.8 ng/L [134.4] {19.6 CV}		RK2:23->B08@2	T=201,A=+1.6950
2021-03-15 16:18:29	DW.300.6	Microcystins-ADDA-SAES	1	1.321	1.2935	3	314.5	337.6	1.321 Abs	314.5 ng/L		RK2:24->C08@2	T=200,A=+1.3215
2021-03-15 16:18:29	DW.300.6	Microcystins-ADDA-SAES	2	1.266	1.2935	3	360.7	337.6	1.266 Abs [1.2935] {3.0 CV}	360.7 ng/L [337.6] {9.7 CV}		RK2:24->D08@2	T=199,A=+1.2657
2021-03-15 16:18:29	RW.500.3	Microcystins-ADDA-SAES	1	1.104	1.094	1.3	541.6	555.8	1.104 Abs	541.6 ng/L		RK2:25->E08@2	T=198,A=+1.1042
2021-03-15 16:18:29	RW.500.3	Microcystins-ADDA-SAES	2	1.084	1.094	1.3	570	555.8	1.084 Abs [1.0940] {1.3 CV}	570.0 ng/L [555.8] {3.6 CV}		RK2:25->F08@3	T=197,A=+1.0835
2021-03-15 16:18:29	DW.500.4	Microcystins-ADDA-SAES	1	1.091	1.083	1	559.9	571.6	1.091 Abs	559.9 ng/L		RK2:26->G08@3	T=196,A=+1.0914
2021-03-15 16:18:29	DW.500.4	Microcystins-ADDA-SAES	2	1.075	1.083	1	583.3	571.6	1.075 Abs [1.0830] {1.0 CV}	583.3 ng/L [571.6] {2.9 CV}		RK2:26->H08@3	T=195,A=+1.0752
2021-03-15 16:18:29	DW.115.4	Microcystins-ADDA-SAES	1	1.694	1.6645	2.5	116.1	127	1.694 Abs	116.1 ng/L		RK2:27->A09@2	T=191,A=+1.6936
2021-03-15 16:18:29	DW.115.4	Microcystins-ADDA-SAES	2	1.635	1.6645	2.5	137.9	127	1.635 Abs [1.6645] {2.5 CV}	137.9 ng/L [127.0] {12.1 CV}		RK2:27->B09@2	T=190,A=+1.6347
2021-03-15 16:18:29	DW.300.7	Microcystins-ADDA-SAES	1	1.314	1.3005	1.5	320	331.1	1.314 Abs	320.0 ng/L		RK2:28->C09@2	T=189,A=+1.3139
2021-03-15 16:18:29	DW.300.7	Microcystins-ADDA-SAES	2	1.287	1.3005	1.5	342.3	331.1	1.287 Abs [1.3005] {1.5 CV}	342.3 ng/L [331.1] {4.8 CV}		RK2:28->D09@2	T=188,A=+1.2871
2021-03-15 16:18:29	DW.500.5	Microcystins-ADDA-SAES	1	1.142	1.128	1.8	491.9	510	1.142 Abs	491.9 ng/L		RK2:29->E09@2	T=187,A=+1.1419
2021-03-15 16:18:29	DW.500.5	Microcystins-ADDA-SAES	2	1.114	1.128	1.8	528	510	1.114 Abs [1.1280] {1.8 CV}	528.0 ng/L [510.0] {5.0 CV}		RK2:29->F09@3	T=186,A=+1.1137
2021-03-15 16:18:29	DW.500.6	Microcystins-ADDA-SAES	1	1.07	1.087	2.2	590.8	566.2	1.070 Abs	590.8 ng/L		RK2:30->G09@3	T=185,A=+1.0699
2021-03-15 16:18:29	DW.500.6	Microcystins-ADDA-SAES	2	1.104	1.087	2.2	541.6	566.2	1.104 Abs [1.0870] {2.2 CV}	541.6 ng/L [566.2] {6.1 CV}		RK2:30->H09@3	T=184,A=+1.1044
2021-03-15 16:18:29	DW.115.5	Microcystins-ADDA-SAES	1	1.632	1.668	3.1	139.1	125.9	1.632 Abs	139.1 ng/L		RK2:31->A10@1	T=184,A=+1.6315
2021-03-15 16:18:29	DW.115.5	Microcystins-ADDA-SAES	2	1.704	1.668	3.1	112.7	125.9	1.704 Abs [1.6680] {3.1 CV}	112.7 ng/L [125.9] {14.8 CV}		RK2:31->B10@1	T=183,A=+1.7035
2021-03-15 16:18:29	DW.115.6	Microcystins-ADDA-SAES	1	1.621	1.613	0.7	143.5	146.8	1.621 Abs	143.5 ng/L		RK2:32->C10@1	T=182,A=+1.6207
2021-03-15 16:18:29	DW.115.6	Microcystins-ADDA-SAES	2	1.605	1.613	0.7	150.1	146.8	1.605 Abs [1.6130] {0.7 CV}	150.1 ng/L [146.8] {3.2 CV}		RK2:32->D10@1	T=181,A=+1.6045
2021-03-15 16:18:29	DW.500.7	Microcystins-ADDA-SAES	1	1.114	1.1245	1.3	528	514.3	1.114 Abs	528.0 ng/L		RK2:33->E10@1	T=180,A=+1.1137
2021-03-15 16:18:29	DW.500.7	Microcystins-ADDA-SAES	2	1.135	1.1245	1.3	500.7	514.3	1.135 Abs [1.1245] {1.3 CV}	500.7 ng/L [514.3] {3.8 CV}		RK2:33->F10@4	T=179,A=+1.1345
2021-03-15 16:18:29	DW.115.7	Microcystins-ADDA-SAES	1	1.705	1.6585	4	112.4	129.8	1.705 Abs	112.4 ng/L		RK2:34->G10@4	T=178,A=+1.7046
2021-03-15 16:18:29	DW.115.7	Microcystins-ADDA-SAES	2	1.612	1.6585	4	147.2	129.8	1.612 Abs [1.6585] {4.0 CV}	147.2 ng/L [129.8] {19.0 CV}		RK2:34->H10@4	T=177,A=+1.6116

## Sheet: 20210315_Calcs
Assay Date:	2021-03-15		Batch:			Analyst:	KMC
Analyte:	Total Microcystins (SAES) ng/L								MRL Confirmation Study - Finished Water
									Seven finished drinking water samples spiked at MRL must each be +/- 50%REC; the UpperPIR must be <150% and LowerPIR >50%
Calibration Verification (Low-CV)									ID	Replicate 1	Replicate 2	Mean	ABS %CV	Criteria	Status
Standard prepared from Primary Dilution Stock and spiked at the MRL. Must be +/- 50% REC.									DW.115.1	144.3	159.9	152.1	1.6	115	PASS	1.32261
ID	Replicate 1	Replicate 2	Mean	ABS %CV	Criteria	Status			DW.115.2	150.1	144.3	147.2	0.6	115	PASS	1.28
LowCV	118.9	82.5	100.7	4.7	75	PASS	1.34267		DW.115.3	126.5	126.1	126.3	0	115	PASS	1.09826
									DW.115.4	116.1	137.9	127	2.5	115	PASS	1.10435
Precision and Accuracy Study - Reagent Water - MRL									DW.115.5	139.1	112.7	125.9	3.1	115	PASS	1.09478
Three fortified method blanks (LFBs) spiked at 0.115 µg/L. Mean result must be +/- 50%REC with RSD <15%REC.									DW.115.6	143.5	150.1	146.8	0.7	115	PASS	1.27652
ID	Replicate 1	Replicate 2	Mean	ABS %CV	Criteria	Status			DW.115.7	112.4	147.2	129.8	4	115	PASS	1.1287
RW.115.1	172.1	148	160.05	2.5	115	PASS	1.39174				Results:
RW.115.2	147.6	160.8	154.2	1.4	115	PASS	1.34087				Mean	136.443	1.18646	REC		"MDL"
RW.115.3	153	115.8	134.4	4.2	115	PASS	1.1687			Cfactor	StDev	11.658	0.0854425	RSD		43.6815
		Results:								3.963	HRPIR	46.2007	0.338609	Range
		Mean	149.55	1.30043	REC	PASS					UpperPIR	1.58821		</= 150%	FAIL
		StDev	13.4424	0.0898855	RSD	PASS					LowerPIR	0.784714		>/= 50%	PASS
Precision and Accuracy Study - Reagent Water - Midrange									Precision and Accuracy Study - Finished Water - EC50
Three fortified method blanks (LFBs) spiked at 0.500 µg/L. Mean result must be +/- 30%REC with RSD <15%REC.									Seven finished drinking water samples spiked at 0.3 µg/L. Mean result must be +/- 30%REC with RSD <15%REC.
ID	Replicate 1	Replicate 2	Mean	ABS %CV	Criteria	Status			ID	Replicate 1	Replicate 2	Mean	ABS %CV	Criteria	Status
RW.500.1	587.8	551.4	569.6	1.6	500	PASS	1.1392		DW.300.1	399.5	369.8	384.65	1.8	300	PASS	1.28217
RW.500.2	457.3	548.6	502.95	4.5	500	PASS	1.0059		DW.300.2	338.1	340.6	339.35	0.2	300	PASS	1.13117
RW.500.3	541.6	570	555.8	1.3	500	PASS	1.1116		DW.300.3	328.1	339.8	333.95	0.8	300	PASS	1.11317
		Results:							DW.300.4	311.3	377.3	344.3	4.2	300	PASS	1.14767
		Mean	542.783	1.08557	REC	PASS			DW.300.5	377.3	383	380.15	0.3	300	PASS	1.26717
		StDev	35.18	0.064814	RSD	PASS			DW.300.6	314.5	360.7	337.6	3	300	PASS	1.12533
									DW.300.7	320	342.3	331.15	1.5	300	PASS	1.10383
System Backround Study - Reagent Water											Results:
Three method blanks (LRBs) must each be <1/2 MRL											Mean	350.164	1.16721	REC	PASS
ID	Replicate 1	Replicate 2	Mean	ABS %CV	Criteria	Status				Cfactor	StDev	22.4427	0.064092	RSD	PASS
RW.BLK.0.1	5.3	16	10.65	3.2	75	PASS	0.142			3.963	HRPIR	88.9405	0.253996	Range
RW.BLK.0.2	8.3	11	9.65	0.8	75	PASS	0.128667				UpperPIR	1.46368		</= 150%	PASS
RW.BLK.0.3	4.7	6.5	5.6	0.6	75	PASS	0.0746667				LowerPIR	0.870746		>/= 50%	PASS
		Results:
		Mean	8.63333	0.115111	of DL	PASS			Precision and Accuracy Study - Finished Water - Midrange
		StDev	2.6741	0.309742	RSD				Seven finished drinking water samples spiked at 0.5 µg/L. Mean result must be +/- 30%REC with RSD <15%REC.
									ID	Replicate 1	Replicate 2	Mean	ABS %CV	Criteria	Status
System Backround Study - Finished Water									DW.500.1	600	552.8	576.4	2.1	500	PASS	1.1528
Three method blanks (LRBs) must each be <1/2 MRL									DW.500.2	551.4	548.6	550	0.1	500	PASS	1.1
ID	Replicate 1	Replicate 2	Mean	ABS %CV	Criteria	Status			DW.500.3	478.5	589.3	533.9	5.2	500	PASS	1.0678
DW.BLK.0.1	12.7	13.4	13.05	0.2	75	PASS	0.174		DW.500.4	559.9	583.3	571.6	1	500	PASS	1.1432
DW.BLK.0.2	9.1	16.6	12.85	2.1	75	PASS	0.171333		DW.500.5	491.9	528	509.95	1.8	500	PASS	1.0199
DW.BLK.0.3	3.9	16.3	10.1	3.8	75	PASS	0.134667		DW.500.6	590.8	541.6	566.2	2.2	500	PASS	1.1324
		Results:							DW.500.7	528	500.7	514.35	1.3	500	PASS	1.0287
		Mean	12	0.16	of DL	PASS					Results:
		StDev	1.64848	0.137374	RSD						Mean	546.057	1.09211	REC	PASS
										Cfactor	StDev	27.2375	0.0498802	RSD	PASS
										3.963	HRPIR	107.942	0.197675	Range
											UpperPIR	1.308		</= 150%	PASS
											LowerPIR	0.87623		>/= 50%	PASS

## Sheet: 20210316_data
Request Time	Name/ID	Test	REPLICATE	ABSORBANCE//	ABS_MEAN	ABS_CV	CONCENTRATION	CONC_MEAN	Absorbance	Concentration	Interpretation	Position	Reading
2021-03-16 19:49:01	MCT SAES Std 0	Microcystins-ADDA-SAES	1	2.1	2.1275	1.8	5.1	2.5	2.100 Abs	5.1 ng/L	R^2=0.99537	RK1:23->A01@2	T=319,A=+2.0999
2021-03-16 19:49:01	MCT SAES Std 0	Microcystins-ADDA-SAES	2	2.155	2.1275	1.8	0	2.5	2.155 Abs [2.1275] {1.8 CV}	0.0 ng/L [2.5] {141.4 CV}	R^2=0.99537	RK1:23->B01@2	T=318,A=+2.1555
2021-03-16 19:49:01	MCT SAES Std 1	Microcystins-ADDA-SAES	1	1.89	1.9065	1.2	42.8	39.3	1.890 Abs	42.8 ng/L	R^2=0.99537	RK1:24->C01@2	T=317,A=+1.8899
2021-03-16 19:49:01	MCT SAES Std 1	Microcystins-ADDA-SAES	2	1.923	1.9065	1.2	35.7	39.3	1.923 Abs [1.9065] {1.2 CV}	35.7 ng/L [39.3] {12.8 CV}	R^2=0.99537	RK1:24->D01@2	T=316,A=+1.9231
2021-03-16 19:49:01	MCT SAES Std 2	Microcystins-ADDA-SAES	1	1.545	1.5235	2	151.1	160.8	1.545 Abs	151.1 ng/L	R^2=0.99537	RK1:25->E01@2	T=315,A=+1.5447
2021-03-16 19:49:01	MCT SAES Std 2	Microcystins-ADDA-SAES	2	1.502	1.5235	2	170.4	160.8	1.502 Abs [1.5235] {2.0 CV}	170.4 ng/L [160.8] {8.5 CV}	R^2=0.99537	RK1:25->F01@3	T=314,A=+1.5016
2021-03-16 19:49:01	MCT SAES Std 3	Microcystins-ADDA-SAES	1	1.13	1.133	0.4	442.3	439	1.130 Abs	442.3 ng/L	R^2=0.99537	RK1:26->G01@3	T=313,A=+1.1302
2021-03-16 19:49:01	MCT SAES Std 3	Microcystins-ADDA-SAES	2	1.136	1.133	0.4	435.6	439	1.136 Abs [1.1330] {0.4 CV}	435.6 ng/L [439.0] {1.1 CV}	R^2=0.99537	RK1:26->H01@3	T=312,A=+1.1362
2021-03-16 19:49:01	MCT SAES Std 4	Microcystins-ADDA-SAES	1	0.784	0.7785	1	1170.1	1191.9	0.784 Abs	1170.1 ng/L	R^2=0.99537	RK1:27->A02@2	T=313,A=+0.7836
2021-03-16 19:49:01	MCT SAES Std 4	Microcystins-ADDA-SAES	2	0.773	0.7785	1	1213.8	1191.9	0.773 Abs [0.7785] {1.0 CV}	1213.8 ng/L [1191.9] {2.6 CV}	R^2=0.99537	RK1:27->B02@2	T=312,A=+0.7730
2021-03-16 19:49:01	MCT SAES Std 5	Microcystins-ADDA-SAES	1	0.451	0.446	1.6	>	>	0.451 Abs	> 5000.0 ng/L		RK1:28->C02@2	T=311,A=+0.4515
2021-03-16 19:49:01	MCT SAES Std 5	Microcystins-ADDA-SAES	2	0.441	0.446	1.6	>	>	0.441 Abs [0.4460] {1.6 CV}	> 5000.0 ng/L		RK1:28->D02@2	T=310,A=+0.4412
2021-03-16 19:51:41	LowCV.1	Microcystins-ADDA-SAES	1	1.837	1.794	3.4	55.2	66.7	1.837 Abs	55.2 ng/L		RK2:01->E02@2	T=309,A=+1.8374
2021-03-16 19:51:41	LowCV.1	Microcystins-ADDA-SAES	2	1.751	1.794	3.4	78.2	66.7	1.751 Abs [1.7940] {3.4 CV}	78.2 ng/L [66.7] {24.4 CV}		RK2:01->F02@3	T=308,A=+1.7507
2021-03-16 19:51:41	BLK.1	Microcystins-ADDA-SAES	1	1.999	2.0815	5.6	21	10.5	1.999 Abs	21.0 ng/L		RK2:02->G02@3	T=307,A=+1.9989
2021-03-16 19:51:41	BLK.1	Microcystins-ADDA-SAES	2	2.164	2.0815	5.6	0	10.5	2.164 Abs [2.0815] {5.6 CV}	0.0 ng/L [10.5] {141.4 CV}		RK2:02->H02@3	T=306,A=+2.1636
2021-03-16 19:51:41	MRL.15.1	Microcystins-ADDA-SAES	1	2.032	2.0105	1.5	15.3	19	2.032 Abs	15.3 ng/L		RK2:03->A03@2	T=307,A=+2.0319
2021-03-16 19:51:41	MRL.15.1	Microcystins-ADDA-SAES	2	1.989	2.0105	1.5	22.8	19	1.989 Abs [2.0105] {1.5 CV}	22.8 ng/L [19.0] {27.8 CV}		RK2:03->B03@2	T=306,A=+1.9891
2021-03-16 19:51:41	MRL.20.1	Microcystins-ADDA-SAES	1	1.967	1.976	0.6	26.9	25.2	1.967 Abs	26.9 ng/L		RK2:04->C03@2	T=305,A=+1.9665
2021-03-16 19:51:41	MRL.20.1	Microcystins-ADDA-SAES	2	1.985	1.976	0.6	23.5	25.2	1.985 Abs [1.9760] {0.6 CV}	23.5 ng/L [25.2] {9.5 CV}		RK2:04->D03@2	T=304,A=+1.9851
2021-03-16 19:51:41	MRL.30.1	Microcystins-ADDA-SAES	1	1.926	1.8885	2.8	35.1	43.4	1.926 Abs	35.1 ng/L		RK2:05->E03@2	T=303,A=+1.9264
2021-03-16 19:51:41	MRL.30.1	Microcystins-ADDA-SAES	2	1.851	1.8885	2.8	51.8	43.4	1.851 Abs [1.8885] {2.8 CV}	51.8 ng/L [43.4] {27.2 CV}		RK2:05->F03@3	T=302,A=+1.8511
2021-03-16 19:51:41	MRL.50.1	Microcystins-ADDA-SAES	1	1.768	1.747	1.7	73.4	79.5	1.768 Abs	73.4 ng/L		RK2:06->G03@3	T=301,A=+1.7677
2021-03-16 19:51:41	MRL.50.1	Microcystins-ADDA-SAES	2	1.726	1.747	1.7	85.6	79.5	1.726 Abs [1.7470] {1.7 CV}	85.6 ng/L [79.5] {10.9 CV}		RK2:06->H03@3	T=300,A=+1.7256
2021-03-16 19:51:41	MRL.75.1	Microcystins-ADDA-SAES	1	1.692	1.7005	0.7	96.3	93.6	1.692 Abs	96.3 ng/L		RK2:07->A04@1	T=297,A=+1.6921
2021-03-16 19:51:41	MRL.75.1	Microcystins-ADDA-SAES	2	1.709	1.7005	0.7	90.9	93.6	1.709 Abs [1.7005] {0.7 CV}	90.9 ng/L [93.6] {4.1 CV}		RK2:07->B04@1	T=296,A=+1.7092
2021-03-16 19:51:41	MRL.110.1	Microcystins-ADDA-SAES	1	1.629	1.6345	0.5	117.9	115.9	1.629 Abs	117.9 ng/L		RK2:08->C04@1	T=295,A=+1.6291
2021-03-16 19:51:41	MRL.110.1	Microcystins-ADDA-SAES	2	1.64	1.6345	0.5	113.9	115.9	1.640 Abs [1.6345] {0.5 CV}	113.9 ng/L [115.9] {2.4 CV}		RK2:08->D04@1	T=294,A=+1.6400
2021-03-16 19:51:41	MRL.150.1	Microcystins-ADDA-SAES	1	1.511	1.4935	1.7	166.2	174.5	1.511 Abs	166.2 ng/L		RK2:09->E04@1	T=293,A=+1.5107
2021-03-16 19:51:41	MRL.150.1	Microcystins-ADDA-SAES	2	1.476	1.4935	1.7	182.8	174.5	1.476 Abs [1.4935] {1.7 CV}	182.8 ng/L [174.5] {6.7 CV}		RK2:09->F04@4	T=292,A=+1.4757
2021-03-16 19:51:41	BLK.2	Microcystins-ADDA-SAES	1	2.019	2.0525	2.3	17.5	12.3	2.019 Abs	17.5 ng/L		RK2:10->G04@4	T=291,A=+2.0191
2021-03-16 19:51:41	BLK.2	Microcystins-ADDA-SAES	2	2.086	2.0525	2.3	7	12.3	2.086 Abs [2.0525] {2.3 CV}	7.0 ng/L [12.3] {60.6 CV}		RK2:10->H04@4	T=290,A=+2.0864
2021-03-16 19:51:41	MRL.15.2	Microcystins-ADDA-SAES	1	2.02	2.042	1.5	17.3	13.8	2.020 Abs	17.3 ng/L		RK2:11->A05@1	T=287,A=+2.0201
2021-03-16 19:51:41	MRL.15.2	Microcystins-ADDA-SAES	2	2.064	2.042	1.5	10.3	13.8	2.064 Abs [2.0420] {1.5 CV}	10.3 ng/L [13.8] {35.9 CV}		RK2:11->B05@1	T=286,A=+2.0640
2021-03-16 19:51:41	MRL.20.2	Microcystins-ADDA-SAES	1	1.962	1.9805	1.3	27.8	24.4	1.962 Abs	27.8 ng/L		RK2:12->C05@1	T=285,A=+1.9622
2021-03-16 19:51:41	MRL.20.2	Microcystins-ADDA-SAES	2	1.999	1.9805	1.3	21	24.4	1.999 Abs [1.9805] {1.3 CV}	21.0 ng/L [24.4] {19.7 CV}		RK2:12->D05@1	T=284,A=+1.9989
2021-03-16 19:51:41	MRL.30.2	Microcystins-ADDA-SAES	1	1.937	1.8855	3.9	32.8	44.4	1.937 Abs	32.8 ng/L		RK2:13->E05@1	T=283,A=+1.9369
2021-03-16 19:51:41	MRL.30.2	Microcystins-ADDA-SAES	2	1.834	1.8855	3.9	56	44.4	1.834 Abs [1.8855] {3.9 CV}	56.0 ng/L [44.4] {36.9 CV}		RK2:13->F05@4	T=282,A=+1.8337
2021-03-16 19:51:41	MRL.50.2	Microcystins-ADDA-SAES	1	1.756	1.721	2.9	76.8	87.5	1.756 Abs	76.8 ng/L		RK2:14->G05@4	T=281,A=+1.7561
2021-03-16 19:51:41	MRL.50.2	Microcystins-ADDA-SAES	2	1.686	1.721	2.9	98.2	87.5	1.686 Abs [1.7210] {2.9 CV}	98.2 ng/L [87.5] {17.3 CV}		RK2:14->H05@4	T=280,A=+1.6859
2021-03-16 19:51:41	MRL.75.2	Microcystins-ADDA-SAES	1	1.732	1.731	0.1	83.8	84.1	1.732 Abs	83.8 ng/L		RK2:15->A06@1	T=279,A=+1.7321
2021-03-16 19:51:41	MRL.75.2	Microcystins-ADDA-SAES	2	1.73	1.731	0.1	84.4	84.1	1.730 Abs [1.7310] {0.1 CV}	84.4 ng/L [84.1] {0.5 CV}		RK2:15->B06@1	T=278,A=+1.7300
2021-03-16 19:51:41	MRL.110.2	Microcystins-ADDA-SAES	1	1.629	1.611	1.6	117.9	124.7	1.629 Abs	117.9 ng/L		RK2:16->C06@1	T=277,A=+1.6291
2021-03-16 19:51:41	MRL.110.2	Microcystins-ADDA-SAES	2	1.593	1.611	1.6	131.5	124.7	1.593 Abs [1.6110] {1.6 CV}	131.5 ng/L [124.7] {7.7 CV}		RK2:16->D06@1	T=276,A=+1.5926
2021-03-16 19:51:41	MRL.150.2	Microcystins-ADDA-SAES	1	1.534	1.511	2.2	155.9	166.4	1.534 Abs	155.9 ng/L		RK2:17->E06@1	T=275,A=+1.5336
2021-03-16 19:51:41	MRL.150.2	Microcystins-ADDA-SAES	2	1.488	1.511	2.2	177	166.4	1.488 Abs [1.5110] {2.2 CV}	177.0 ng/L [166.4] {9.0 CV}		RK2:17->F06@4	T=274,A=+1.4885
2021-03-16 19:51:41	MRL.15.3	Microcystins-ADDA-SAES	1	1.96	1.9515	0.6	28.2	29.9	1.960 Abs	28.2 ng/L		RK2:18->G06@4	T=273,A=+1.9597
2021-03-16 19:51:41	MRL.15.3	Microcystins-ADDA-SAES	2	1.943	1.9515	0.6	31.6	29.9	1.943 Abs [1.9515] {0.6 CV}	31.6 ng/L [29.9] {8.0 CV}		RK2:18->H06@4	T=272,A=+1.9431
2021-03-16 19:51:41	MRL.75.3	Microcystins-ADDA-SAES	1	1.792	1.7715	1.6	66.8	72.5	1.792 Abs	66.8 ng/L		RK2:19->A07@2	T=270,A=+1.7921
2021-03-16 19:51:41	MRL.75.3	Microcystins-ADDA-SAES	2	1.751	1.7715	1.6	78.2	72.5	1.751 Abs [1.7715] {1.6 CV}	78.2 ng/L [72.5] {11.1 CV}		RK2:19->B07@2	T=269,A=+1.7506
2021-03-16 19:51:41	MRL.110.3	Microcystins-ADDA-SAES	1	1.6	1.5795	1.8	128.7	136.9	1.600 Abs	128.7 ng/L		RK2:20->C07@2	T=268,A=+1.5997
2021-03-16 19:51:41	MRL.110.3	Microcystins-ADDA-SAES	2	1.559	1.5795	1.8	145.2	136.9	1.559 Abs [1.5795] {1.8 CV}	145.2 ng/L [136.9] {8.5 CV}		RK2:20->D07@2	T=267,A=+1.5594
2021-03-16 19:51:41	MRL.30.3	Microcystins-ADDA-SAES	1	1.939	1.931	0.6	32.4	34.1	1.939 Abs	32.4 ng/L		RK2:21->E07@2	T=266,A=+1.9385
2021-03-16 19:51:41	MRL.30.3	Microcystins-ADDA-SAES	2	1.923	1.931	0.6	35.7	34.1	1.923 Abs [1.9310] {0.6 CV}	35.7 ng/L [34.1] {6.9 CV}		RK2:21->F07@3	T=265,A=+1.9226
2021-03-16 19:51:41	MRL.50.3	Microcystins-ADDA-SAES	1	1.809	1.809	0	62.3	62.3	1.809 Abs	62.3 ng/L		RK2:22->G07@3	T=264,A=+1.8089
2021-03-16 19:51:41	MRL.50.3	Microcystins-ADDA-SAES	2	1.809	1.809	0	62.3	62.3	1.809 Abs [1.8090] {0.0 CV}	62.3 ng/L [62.3] {0.0 CV}		RK2:22->H07@3	T=263,A=+1.8091
2021-03-16 19:51:41	MRL.75.4	Microcystins-ADDA-SAES	1	1.708	1.728	1.6	91.2	85.1	1.708 Abs	91.2 ng/L		RK2:23->A08@2	T=261,A=+1.7080
2021-03-16 19:51:41	MRL.75.4	Microcystins-ADDA-SAES	2	1.748	1.728	1.6	79.1	85.1	1.748 Abs [1.7280] {1.6 CV}	79.1 ng/L [85.1] {10.0 CV}		RK2:23->B08@2	T=260,A=+1.7485
2021-03-16 19:51:41	MRL.20.3	Microcystins-ADDA-SAES	1	1.999	2.0035	0.3	21	20.2	1.999 Abs	21.0 ng/L		RK2:24->C08@2	T=259,A=+1.9989
2021-03-16 19:51:41	MRL.20.3	Microcystins-ADDA-SAES	2	2.008	2.0035	0.3	19.4	20.2	2.008 Abs [2.0035] {0.3 CV}	19.4 ng/L [20.2] {5.6 CV}		RK2:24->D08@2	T=258,A=+2.0081
2021-03-16 19:51:41	MRL.30.4	Microcystins-ADDA-SAES	1	1.961	1.922	2.9	28	36.2	1.961 Abs	28.0 ng/L		RK2:25->E08@2	T=257,A=+1.9610
2021-03-16 19:51:41	MRL.30.4	Microcystins-ADDA-SAES	2	1.883	1.922	2.9	44.4	36.2	1.883 Abs [1.9220] {2.9 CV}	44.4 ng/L [36.2] {32.0 CV}		RK2:25->F08@3	T=256,A=+1.8831
2021-03-16 19:51:41	MRL.50.4	Microcystins-ADDA-SAES	1	1.747	1.7405	0.5	79.4	81.3	1.747 Abs	79.4 ng/L		RK2:26->G08@3	T=255,A=+1.7475
2021-03-16 19:51:41	MRL.50.4	Microcystins-ADDA-SAES	2	1.734	1.7405	0.5	83.2	81.3	1.734 Abs [1.7405] {0.5 CV}	83.2 ng/L [81.3] {3.3 CV}		RK2:26->H08@3	T=254,A=+1.7341
2021-03-16 19:51:41	MRL.75.5	Microcystins-ADDA-SAES	1	1.805	1.7725	2.6	63.4	72.4	1.805 Abs	63.4 ng/L		RK2:27->A09@2	T=251,A=+1.8054
2021-03-16 19:51:41	MRL.75.5	Microcystins-ADDA-SAES	2	1.74	1.7725	2.6	81.4	72.4	1.740 Abs [1.7725] {2.6 CV}	81.4 ng/L [72.4] {17.6 CV}		RK2:27->B09@2	T=250,A=+1.7404
2021-03-16 19:51:41	MRL.150.3	Microcystins-ADDA-SAES	1	1.527	1.528	0.1	159	158.6	1.527 Abs	159.0 ng/L		RK2:28->C09@2	T=249,A=+1.5272
2021-03-16 19:51:41	MRL.150.3	Microcystins-ADDA-SAES	2	1.529	1.528	0.1	158.1	158.6	1.529 Abs [1.5280] {0.1 CV}	158.1 ng/L [158.6] {0.4 CV}		RK2:28->D09@2	T=248,A=+1.5286
2021-03-16 19:51:41	MRL.30.5	Microcystins-ADDA-SAES	1	1.93	1.9105	1.4	34.2	38.4	1.930 Abs	34.2 ng/L		RK2:29->E09@2	T=247,A=+1.9301
2021-03-16 19:51:41	MRL.30.5	Microcystins-ADDA-SAES	2	1.891	1.9105	1.4	42.6	38.4	1.891 Abs [1.9105] {1.4 CV}	42.6 ng/L [38.4] {15.5 CV}		RK2:29->F09@3	T=246,A=+1.8912
2021-03-16 19:51:41	MRL.50.5	Microcystins-ADDA-SAES	1	1.812	1.8315	1.5	61.5	56.7	1.812 Abs	61.5 ng/L		RK2:30->G09@3	T=245,A=+1.8120
2021-03-16 19:51:41	MRL.50.5	Microcystins-ADDA-SAES	2	1.851	1.8315	1.5	51.8	56.7	1.851 Abs [1.8315] {1.5 CV}	51.8 ng/L [56.7] {12.1 CV}		RK2:30->H09@3	T=244,A=+1.8507
2021-03-16 19:51:41	MRL.75.6	Microcystins-ADDA-SAES	1	1.798	1.796	0.2	65.2	65.8	1.798 Abs	65.2 ng/L		RK2:31->A10@1	T=241,A=+1.7976
2021-03-16 19:51:41	MRL.75.6	Microcystins-ADDA-SAES	2	1.794	1.796	0.2	66.3	65.8	1.794 Abs [1.7960] {0.2 CV}	66.3 ng/L [65.8] {1.2 CV}		RK2:31->B10@1	T=240,A=+1.7940
2021-03-16 19:51:41	BLK.3	Microcystins-ADDA-SAES	1	2.18	2.167	0.8	0	0	2.180 Abs	0.0 ng/L		RK2:32->C10@1	T=239,A=+2.1795
2021-03-16 19:51:41	BLK.3	Microcystins-ADDA-SAES	2	2.154	2.167	0.8	0	0	2.154 Abs [2.1670] {0.8 CV}	0.0 ng/L [0.0]		RK2:32->D10@1	T=238,A=+2.1541
2021-03-16 19:51:41	MRL.30.6	Microcystins-ADDA-SAES	1	1.99	1.9515	2.8	22.6	30.2	1.990 Abs	22.6 ng/L		RK2:33->E10@1	T=237,A=+1.9900
2021-03-16 19:51:41	MRL.30.6	Microcystins-ADDA-SAES	2	1.913	1.9515	2.8	37.8	30.2	1.913 Abs [1.9515] {2.8 CV}	37.8 ng/L [30.2] {35.6 CV}		RK2:33->F10@4	T=236,A=+1.9132
2021-03-16 19:51:41	MRL.50.6	Microcystins-ADDA-SAES	1	1.814	1.81	0.3	61	62	1.814 Abs	61.0 ng/L		RK2:34->G10@4	T=235,A=+1.8136
2021-03-16 19:51:41	MRL.50.6	Microcystins-ADDA-SAES	2	1.806	1.81	0.3	63.1	62	1.806 Abs [1.8100] {0.3 CV}	63.1 ng/L [62.0] {2.4 CV}		RK2:34->H10@4	T=234,A=+1.8060
2021-03-16 19:51:41	MRL.15.4	Microcystins-ADDA-SAES	1	2.07	2.091	1.4	9.4	6.5	2.070 Abs	9.4 ng/L		RK2:35->A11@1	T=223,A=+2.0700
2021-03-16 19:51:41	MRL.15.4	Microcystins-ADDA-SAES	2	2.112	2.091	1.4	3.6	6.5	2.112 Abs [2.0910] {1.4 CV}	3.6 ng/L [6.5] {63.1 CV}		RK2:35->B11@1	T=222,A=+2.1120
2021-03-16 19:51:41	MRL.20.4	Microcystins-ADDA-SAES	1	2.001	1.9985	0.2	20.6	21	2.001 Abs	20.6 ng/L		RK2:36->C11@1	T=221,A=+2.0006
2021-03-16 19:51:41	MRL.20.4	Microcystins-ADDA-SAES	2	1.996	1.9985	0.2	21.5	21	1.996 Abs [1.9985] {0.2 CV}	21.5 ng/L [21.0] {3.0 CV}		RK2:36->D11@1	T=220,A=+1.9959
2021-03-16 19:51:41	MRL.30.7	Microcystins-ADDA-SAES	1	1.902	1.907	0.4	40.2	39.1	1.902 Abs	40.2 ng/L		RK2:37->E11@1	T=219,A=+1.9017
2021-03-16 19:51:41	MRL.30.7	Microcystins-ADDA-SAES	2	1.912	1.907	0.4	38	39.1	1.912 Abs [1.9070] {0.4 CV}	38.0 ng/L [39.1] {4.0 CV}		RK2:37->F11@4	T=218,A=+1.9121
2021-03-16 19:51:41	MRL.50.7	Microcystins-ADDA-SAES	1	1.883	1.864	1.4	44.4	48.8	1.883 Abs	44.4 ng/L		RK2:38->G11@4	T=217,A=+1.8826
2021-03-16 19:51:41	MRL.50.7	Microcystins-ADDA-SAES	2	1.845	1.864	1.4	53.3	48.8	1.845 Abs [1.8640] {1.4 CV}	53.3 ng/L [48.8] {12.9 CV}		RK2:38->H11@4	T=216,A=+1.8451
2021-03-16 19:51:41	MRL.75.7	Microcystins-ADDA-SAES	1	1.798	1.841	3.3	65.2	54.6	1.798 Abs	65.2 ng/L		RK2:39->A12@1	T=215,A=+1.7976
2021-03-16 19:51:41	MRL.75.7	Microcystins-ADDA-SAES	2	1.884	1.841	3.3	44.1	54.6	1.884 Abs [1.8410] {3.3 CV}	44.1 ng/L [54.6] {27.3 CV}		RK2:39->B12@1	T=214,A=+1.8839
2021-03-16 19:51:41	MRL.110.4	Microcystins-ADDA-SAES	1	1.72	1.6845	3	87.5	99.17	1.720 Abs	87.5 ng/L		RK2:40->C12@1	T=213,A=+1.7197
2021-03-16 19:51:41	MRL.110.4	Microcystins-ADDA-SAES	2	1.649	1.6845	3	110.7	99.17	1.649 Abs [1.6845] {3.0 CV}	110.7 ng/L [99.1] {16.6 CV}		RK2:40->D12@1	T=212,A=+1.6487
2021-03-16 19:51:41	MRL.150.4	Microcystins-ADDA-SAES	1	1.584	1.5545	2.7	135	147.4	1.584 Abs	135.0 ng/L		RK2:41->E12@1	T=211,A=+1.5835
2021-03-16 19:51:41	MRL.150.4	Microcystins-ADDA-SAES	2	1.525	1.5545	2.7	159.9	147.4	1.525 Abs [1.5545] {2.7 CV}	159.9 ng/L [147.4] {11.9 CV}		RK2:41->F12@4	T=210,A=+1.5250
2021-03-16 19:51:41	BLK.4	Microcystins-ADDA-SAES	1	2.149	2.2	3.3	0	0	2.149 Abs	0.0 ng/L		RK2:42->G12@4	T=209,A=+2.1489
2021-03-16 19:51:41	BLK.4	Microcystins-ADDA-SAES	2	2.251	2.2	3.3	0	0	2.251 Abs [2.2000] {3.3 CV}	0.0 ng/L [0.0]		RK2:42->H12@4	T=208,A=+2.2507

## Sheet: 20210316_Calcs
Assay Date:	2021-03-16		Batch:			Analyst:	KMC
Analyte:	Total Microcystins (SAES) ng/L								MRL Confirmation Study - Reagent Water									LCMRL Study - Reagent Water
									Seven finished drinking water samples spiked at MRL must each be +/- 50%REC; the UpperPIR must be <150% and LowerPIR >50%
Calibration Verification (Low-CV)									ID	Replicate 1	Replicate 2	Mean	ABS %CV	Criteria	Status			ID	Replicate 1	Replicate 2	Mean	ABS %CV	Criteria	Status
Standard prepared from Primary Dilution Stock and spiked at the MRL. Must be +/- 50% REC.									MRL.30.1	35.1	51.8	43.45	2.8	30	PASS	1.44833		MRL.110.1	117.9	113.9	115.9	0.5	110	PASS	1.05364
ID	Replicate 1	Replicate 2	Mean	ABS %CV	Criteria	Status			MRL.30.2	32.8	56	44.4	3.9	30	PASS	1.48		MRL.110.2	117.9	131.5	124.7	1.6	110	PASS	1.13364
LowCV	55.2	78.2	66.7	3.4	75	PASS	0.889333		MRL.30.3	32.4	35.7	34.05	0.6	30	PASS	1.135		MRL.110.3	128.7	145.2	136.95	1.8	110	PASS	1.245
									MRL.30.4	28	44.4	36.2	2.9	30	PASS	1.20667		MRL.110.4	87.5	110.7	99.1	3	110	PASS	0.900909
System Backround Study - Reagent Water									MRL.30.5	34.2	42.6	38.4	1.4	30	PASS	1.28				Results:
Three method blanks (LRBs) must each be <1/2 MRL									MRL.30.6	22.6	37.8	30.2	2.8	30	PASS	1.00667				Mean	119.162	1.0833	REC		"MDL"
ID	Replicate 1	Replicate 2	Mean	ABS %CV	Criteria	Status			MRL.30.7	40.2	38	39.1	0.4	30	PASS	1.30333			Cfactor	StDev	15.9186	0.133587	RSD		59.6455
BLK.1	21	0	10.5	5.6	75	PASS	0.14				Results:								6.959	HRPIR	110.778	0.929635	Range
BLK.2	17.5	7	12.25	2.3	75	PASS	0.163333				Mean	37.9714	1.26571	REC		"MDL"				UpperPIR	2.09036		</= 150%	FAIL
BLK.3	0	0	0	0.8	75	PASS	0			Cfactor	StDev	5.02841	0.132426	RSD		18.8409				LowerPIR	0.076226		>/= 50%	FAIL
BLK.4	0	0	0	3.3	75	PASS	0			3.963	HRPIR	19.9276	0.524805	Range				LCMRL Study - Reagent Water
		Results:									UpperPIR	1.92997		</= 150%	FAIL
		Mean	5.6875	0.0758333	of DL	PASS					LowerPIR	0.601462		>/= 50%	PASS			ID	Replicate 1	Replicate 2	Mean	ABS %CV	Criteria	Status
		StDev	6.60611	1.16151	RSD				MRL Confirmation Study - Reagent Water									MRL.150.1	166.2	182.8	174.5	1.7	150	PASS	1.16333
LCMRL Study - Reagent Water									Seven finished drinking water samples spiked at MRL must each be +/- 50%REC; the UpperPIR must be <150% and LowerPIR >50%									MRL.150.2	155.9	177	166.45	2.2	150	PASS	1.10967
									ID	Replicate 1	Replicate 2	Mean	ABS %CV	Criteria	Status			MRL.150.3	159	158.1	158.55	0.1	150	PASS	1.057
ID	Replicate 1	Replicate 2	Mean	ABS %CV	Criteria	Status			MRL.50.1	73.4	85.6	79.5	1.7	50	FAIL	1.59		MRL.150.4	135	159.9	147.45	2.7	150	PASS	0.983
MRL.15.1	15.3	22.8	19.05	1.5	15	PASS	1.27		MRL.50.2	76.8	98.2	87.5	2.9	50	FAIL	1.75				Results:
MRL.15.2	17.3	10.3	13.8	1.5	15	PASS	0.92		MRL.50.3	62.3	62.3	62.3	0	50	PASS	1.246				Mean	161.738	1.07825	REC		"MDL"
MRL.15.3	28.2	31.6	29.9	0.6	15	FAIL	1.99333		MRL.50.4	79.4	83.2	81.3	0.5	50	FAIL	1.626			Cfactor	StDev	11.5381	0.0713383	RSD		43.232
MRL.15.4	9.4	3.6	6.5	1.4	15	FAIL	0.433333		MRL.50.5	61.5	51.8	56.65	1.5	50	PASS	1.133			6.959	HRPIR	80.2935	0.496443	Range
		Results:							MRL.50.6	61	63.1	62.05	0.3	50	PASS	1.241				UpperPIR	1.61354		</= 150%	FAIL
		Mean	17.3125	1.15417	REC		"MDL"		MRL.50.7	44.4	53.3	48.85	1.4	50	PASS	0.977				LowerPIR	0.54296		>/= 50%	PASS
	Cfactor	StDev	9.84398	0.568605	RSD		36.8844				Results:
	6.959	HRPIR	68.5043	3.95692	Range						Mean	68.3071	1.36614	REC		"MDL"
		UpperPIR	5.72112		</= 150%	FAIL				Cfactor	StDev	14.4463	0.21149	RSD		54.1287
		LowerPIR	-3.41278		>/= 50%	FAIL				3.963	HRPIR	57.2505	0.838134	Range
LCMRL Study - Reagent Water											UpperPIR	2.51115		</= 150%	FAIL
											LowerPIR	0.221132		>/= 50%	FAIL
ID	Replicate 1	Replicate 2	Mean	ABS %CV	Criteria	Status			MRL Confirmation Study - Reagent Water
MRL.20.1	26.9	23.5	25.2	0.6	20	PASS	1.26		Seven finished drinking water samples spiked at MRL must each be +/- 50%REC; the UpperPIR must be <150% and LowerPIR >50%
MRL.20.2	27.8	21	24.4	1.3	20	PASS	1.22		ID	Replicate 1	Replicate 2	Mean	ABS %CV	Criteria	Status
MRL.20.3	21	19.4	20.2	0.3	20	PASS	1.01		MRL.75.1	96.3	90.9	93.6	0.7	75	PASS	1.248
MRL.20.4	20.6	21.5	21.05	0.2	20	PASS	1.0525		MRL.75.2	83.8	84.4	84.1	0.1	75	PASS	1.12133
		Results:							MRL.75.3	66.8	78.2	72.5	1.6	75	PASS	0.966667
		Mean	22.7125	1.13562	REC		"MDL"		MRL.75.4	91.2	79.1	85.15	1.6	75	PASS	1.13533
	Cfactor	StDev	2.45709	0.108182	RSD		9.20647		MRL.75.5	63.4	81.4	72.4	2.6	75	PASS	0.965333
	6.959	HRPIR	17.0989	0.752841	Range				MRL.75.6	65.2	66.3	65.75	0.2	75	PASS	0.876667
		UpperPIR	1.99057		</= 150%	FAIL			MRL.75.7	65.2	44.1	54.65	3.3	75	PASS	0.728667
		LowerPIR	0.280681		>/= 50%	FAIL					Results:
											Mean	75.45	1.006	REC		"MDL"
										Cfactor	StDev	13.185	0.174752	RSD		49.403
										3.963	HRPIR	52.2523	0.692542	Range
											UpperPIR	1.7027		</= 150%	FAIL
											LowerPIR	0.309303		>/= 50%	FAIL

## Sheet: LCMRL_plots
Analyte	Units	LCMRL	DL	Lc	LCMRL/DL	ResultFlag	Message	DLMessage
Total Microcystins (SAES)--OR-DEQ	ng/L	101.215	31.747	20.2556	0.63803	1	Valid LCMRL	Valid DL
Total Microcystins (SAES)--OR-DEQ	µg/L	0.0899973	0.00993165	0.000205184	0.0206596	1	Valid LCMRL	Valid DL
