# Supplementary material for: The Evaluation of a New ELISA-Based Kit for Total Microcystins as an Early Detection Tool for Microcystin Blooms in Source Waters and Its Application State-Wide to Oregon Source and Finished Drinking Waters
Source: Toxins (Basel). 2025 Jan 24;17(2):53. doi: 10.3390/toxins17020053 (PMC11861646; doi:10.3390/toxins17020053)
Supplement: Supplementary file 1 [file toxins-17-00053-s001.zip › toxins-3357538-supplementary/Fortified-Samples-2022.xlsx]

## Sheet: Sheet1
Type	Recovery
Reagent	133				mean	u.sd	0	0.25	0.5	0.75	1	data:n
Reagent	89.8			Finished	91.9544	15.9426	64.3	79.425	90.45	103.25	137	68			oneway.test(Recovery ~ Type, data=Dataset) # Welch test
Reagent	70.3			Reagent	88.9737	14.0338	60	79.35	86.8	96.85	135	315
Reagent	83			Source	93.7525	15.9551	58.8	82.65	92.4	103	144	238			One-way analysis of means (not assuming equal variances)
Reagent	115			Surface	99.3635	18.9627	54.3	87	96.95	113.75	138	74
Reagent	113														data: Recovery and Type
Reagent	87.7			summary.anova											F = 9.1739, num df = 3.00, denom df = 185.33, p-value = 0.00001087
Reagent	93.6				mean	sd	p.value			summary(AnovaModel.1)
Reagent	114			Type=Finished	91.9544	15.9426	7.83e-07			Df Sum Sq Mean Sq F value Pr(>F)
Reagent	115			Type=Reagent	88.9737	14.0338				Type 3 7628 2542.8 10.62 0.000000783 ***
Reagent	103			Type=Source	93.7525	15.9551				Residuals 691 165452 239.4
Reagent	109			Type=Surface	99.3635	18.9627				---
Reagent	99.1									Signif. codes: 0 '***' 0.001 '**' 0.01 '*' 0.05 '.' 0.1 ' ' 1
Reagent	106
Reagent	88.2
Reagent	135
Reagent	89.8
Reagent	99.3
Reagent	86.7
Reagent	108
Reagent	112
Reagent	123
Reagent	102
Reagent	103
Reagent	91.4
Reagent	83
Reagent	95.8
Reagent	99.3
Reagent	106
Reagent	119
Reagent	83.2
Reagent	117
Reagent	92.9
Reagent	93.9
Reagent	83.1
Reagent	84.5
Reagent	103
Reagent	116
Reagent	105
Reagent	84
Reagent	109
Reagent	103
Reagent	81
Reagent	80.7
Reagent	89.9
Reagent	84
Reagent	84
Reagent	78.8
Reagent	93.1
Reagent	95.7
Reagent	83.4
Reagent	83.8
Reagent	97.2
Reagent	82.1
Reagent	98.8
Reagent	78.5
Reagent	86.9
Reagent	84.2
Reagent	83.4
Reagent	82.6
Reagent	71.8
Reagent	94.4
Reagent	94.4
Reagent	74.4
Reagent	71
Reagent	71.4
Reagent	79.2
Reagent	73.1
Reagent	73.8
Reagent	74.3
Reagent	75.4
Reagent	68.4
Reagent	82
Reagent	95.4
Reagent	70.9
Reagent	84.3
Reagent	91.9
Reagent	73.1
Reagent	99.3
Reagent	67.1
Reagent	80.1
Reagent	84.3
Reagent	98.3
Reagent	87.1
Reagent	117
Reagent	80.4
Reagent	95.9
Reagent	77.7
Reagent	95.2
Reagent	76
Reagent	73.7
Reagent	74.6
Reagent	102
Reagent	80.3
Reagent	87.8
Reagent	71.9
Reagent	61.5
Reagent	68.3
Reagent	79.2
Reagent	98.4
Reagent	83.9
Reagent	76
Reagent	74.6
Reagent	84
Reagent	85.6
Reagent	76.4
Reagent	79.5
Reagent	82.9
Reagent	75.4
Reagent	74.7
Reagent	78.6
Reagent	86.9
Reagent	84.2
Reagent	88.8
Reagent	94.9
Reagent	96.8
Reagent	91.3
Reagent	96.4
Reagent	89.4
Reagent	79.9
Reagent	72.4
Reagent	78.4
Reagent	70
Reagent	98.6
Reagent	107
Reagent	83.7
Reagent	82
Reagent	95.6
Reagent	105
Reagent	96.5
Reagent	91.7
Reagent	106
Reagent	126
Reagent	94
Reagent	104
Reagent	74.4
Reagent	98.7
Reagent	96.2
Reagent	113
Reagent	82.6
Reagent	90.3
Reagent	63
Reagent	78.7
Reagent	89.7
Reagent	103
Reagent	86
Reagent	104
Reagent	98.9
Reagent	94.4
Reagent	98
Reagent	93
Reagent	89.1
Reagent	110
Reagent	80.3
Reagent	93.8
Reagent	85.1
Reagent	111
Reagent	88
Reagent	96.8
Reagent	94.4
Reagent	95.4
Reagent	87.9
Reagent	101
Reagent	81.9
Reagent	83.7
Reagent	84.3
Reagent	102
Reagent	82.4
Reagent	110
Reagent	110
Reagent	104
Reagent	98.7
Reagent	85.5
Reagent	70.6
Reagent	87
Reagent	94.8
Reagent	110
Reagent	101
Reagent	118
Reagent	70.2
Reagent	112
Reagent	77.9
Reagent	91.3
Reagent	65.1
Reagent	80.1
Reagent	81.4
Reagent	90.3
Reagent	69.5
Reagent	81.7
Reagent	74.7
Reagent	77.8
Reagent	96.3
Reagent	95.2
Reagent	79.6
Reagent	80.6
Reagent	81
Reagent	110
Reagent	82.3
Reagent	90.4
Reagent	81.2
Reagent	94
Reagent	104
Reagent	112
Reagent	91.8
Reagent	87.6
Reagent	80.7
Reagent	78.6
Reagent	111
Reagent	124
Reagent	79.5
Reagent	81.1
Reagent	88.5
Reagent	82.7
Reagent	89.7
Reagent	81
Reagent	76.3
Reagent	74.9
Reagent	65.6
Reagent	73.8
Reagent	85.6
Reagent	89.6
Reagent	77.9
Reagent	84
Reagent	93.8
Reagent	71.6
Reagent	90
Reagent	89.4
Reagent	88.9
Reagent	95.5
Reagent	102
Reagent	98.5
Reagent	92
Reagent	81.8
Reagent	132
Reagent	95.6
Reagent	94.3
Reagent	84.6
Reagent	104
Reagent	97.6
Reagent	107
Reagent	71.9
Reagent	114
Reagent	123
Reagent	92.9
Reagent	83.4
Reagent	101
Reagent	85.2
Reagent	99.4
Reagent	101
Reagent	90.6
Reagent	66.6
Reagent	97
Reagent	95.4
Reagent	132
Reagent	111
Reagent	87.1
Reagent	69.3
Reagent	86.1
Reagent	85.4
Reagent	75.8
Reagent	78.9
Reagent	68.9
Reagent	61.7
Reagent	83.1
Reagent	65.1
Reagent	91.6
Reagent	81.4
Reagent	78.3
Reagent	84.6
Reagent	96.5
Reagent	95.6
Reagent	77.2
Reagent	86.8
Reagent	86.8
Reagent	79.5
Reagent	76.7
Reagent	76.8
Reagent	86
Reagent	96.9
Reagent	87
Reagent	85
Reagent	77.5
Reagent	64.9
Reagent	74.7
Reagent	67.9
Reagent	88.8
Reagent	60
Reagent	80.1
Reagent	86.3
Reagent	77.9
Reagent	86.5
Reagent	96.1
Reagent	96.1
Reagent	77.6
Reagent	66.7
Reagent	78.3
Reagent	68.3
Reagent	76.1
Reagent	70.9
Reagent	76.6
Reagent	71.5
Reagent	98.1
Reagent	107
Reagent	88.9
Reagent	85.4
Reagent	85.3
Reagent	60.3
Reagent	93.5
Reagent	72.3
Reagent	81.3
Reagent	110
Reagent	84.1
Reagent	83.2
Reagent	75.7
Reagent	82.5
Source	105
Source	95.3
Source	88
Source	88.6
Source	95.9
Source	99.8
Source	125
Source	92.7
Source	91.3
Source	74.7
Source	81.4
Source	81.8
Source	108
Source	124
Source	85.4
Source	88.3
Source	88.2
Source	94.2
Source	85.7
Source	75.9
Source	79.8
Source	68.8
Source	119
Source	97.1
Source	109
Source	96.3
Source	81.3
Source	81
Source	87.9
Source	89.8
Source	78
Source	93.5
Source	86.4
Source	87.9
Source	93.8
Source	99.8
Source	94.9
Source	122
Source	81.5
Source	70.6
Source	83.3
Source	85.3
Source	102
Source	98.7
Source	108
Source	133
Source	88.2
Source	71
Source	79.3
Source	87.9
Source	63.6
Source	69.6
Source	88.9
Source	97.5
Source	94.4
Source	103
Source	83.8
Source	94.7
Source	86.7
Source	79.8
Source	94
Source	95.8
Source	143
Source	135
Source	105
Source	105
Source	90.1
Source	104
Source	63.3
Source	82.6
Source	104
Source	112
Source	115
Source	116
Source	107
Source	118
Source	88.2
Source	79.8
Source	99.9
Source	108
Source	142
Source	106
Source	82.6
Source	101
Source	92.5
Source	95.7
Source	76.3
Source	80.8
Source	128
Source	99.3
Source	84.5
Source	92.8
Source	107
Source	99.7
Source	128
Source	127
Source	104
Source	83.6
Source	107
Source	99.2
Source	83.5
Source	82.2
Source	81.5
Source	95.4
Source	83.3
Source	83.7
Source	108
Source	76.9
Source	105
Source	124
Source	73.4
Source	68.4
Source	83.2
Source	86.4
Source	100
Source	90.6
Source	108
Source	77.9
Source	75.7
Source	83.8
Source	112
Source	125
Source	90.1
Source	81.2
Source	96.6
Source	99.7
Source	84.9
Source	74.2
Source	101
Source	77.1
Source	97.4
Source	91.4
Source	69.1
Source	80.9
Source	76.6
Source	77.8
Source	58.8
Source	78.9
Source	94.8
Source	86.7
Source	83
Source	91.4
Source	64.6
Source	73.8
Source	87.3
Source	77.1
Source	99.3
Source	105
Source	103
Source	108
Source	89.9
Source	91.5
Source	86.8
Source	94.6
Source	108
Source	88
Source	106
Source	138
Source	78.6
Source	82.2
Source	70.6
Source	71.8
Source	97.5
Source	106
Source	113
Source	108
Source	99.5
Source	103
Source	84.1
Source	66.6
Source	101
Source	107
Source	81.1
Source	65.3
Source	101
Source	92.4
Source	126
Source	107
Source	127
Source	132
Source	87
Source	98.5
Source	86.4
Source	79.2
Source	92.3
Source	88.2
Source	81.1
Source	89.9
Source	84.1
Source	87.5
Source	89.2
Source	92.4
Source	93.5
Source	91.6
Source	88.2
Source	73.7
Source	87.9
Source	82.8
Source	66.9
Source	72
Source	93.3
Source	105
Source	99.6
Source	113
Source	74.1
Source	92.1
Source	105
Source	86.2
Source	78.1
Source	85.1
Source	78.2
Source	99.5
Source	96.9
Source	100
Source	109
Source	112
Source	72.3
Source	70.6
Source	90.4
Source	109
Source	106
Source	93.7
Source	81.1
Source	98.3
Source	95.3
Source	76.6
Source	96.3
Source	85.4
Source	100
Source	101
Source	102
Source	98.3
Source	117
Source	93.7
Source	97.6
Source	97.9
Source	117
Source	144
Finished	86
Finished	89.5
Finished	79.2
Finished	74.3
Finished	72.2
Finished	96.7
Finished	98.1
Finished	109
Finished	96.3
Finished	105
Finished	81.2
Finished	81.3
Finished	104
Finished	122
Finished	83.9
Finished	105
Finished	103
Finished	69.7
Finished	77.6
Finished	93.8
Finished	76.7
Finished	78.1
Finished	65.5
Finished	101
Finished	87.7
Finished	80.3
Finished	71.9
Finished	112
Finished	84.4
Finished	89.2
Finished	115
Finished	111
Finished	116
Finished	64.3
Finished	99.2
Finished	124
Finished	79.5
Finished	73.2
Finished	93.3
Finished	103
Finished	137
Finished	82.6
Finished	65.7
Finished	107
Finished	101
Finished	81.5
Finished	75.5
Finished	78.5
Finished	70.5
Finished	89.8
Finished	99.1
Finished	77.6
Finished	92.7
Finished	99.1
Finished	79.5
Finished	85.3
Finished	93.4
Finished	104
Finished	113
Finished	90.3
Finished	104
Finished	102
Finished	92
Finished	90.6
Finished	115
Finished	116
Finished	86
Finished	71.1
Surface	138
Surface	137
Surface	135
Surface	132
Surface	129
Surface	126
Surface	125
Surface	125
Surface	124
Surface	123
Surface	122
Surface	122
Surface	120
Surface	120
Surface	119
Surface	117
Surface	115
Surface	114
Surface	114
Surface	113
Surface	112
Surface	109
Surface	109
Surface	108
Surface	106
Surface	105
Surface	105
Surface	105
Surface	105
Surface	105
Surface	105
Surface	103
Surface	103
Surface	100
Surface	99
Surface	97.8
Surface	97.3
Surface	96.6
Surface	96.4
Surface	95.6
Surface	95.6
Surface	94
Surface	92.9
Surface	92.8
Surface	92.5
Surface	92.3
Surface	92.2
Surface	91.4
Surface	91.1
Surface	90.2
Surface	89.6
Surface	89.1
Surface	88.8
Surface	88.3
Surface	87.3
Surface	86.9
Surface	85
Surface	84.5
Surface	84.2
Surface	84.1
Surface	83.5
Surface	83.1
Surface	82.8
Surface	82.2
Surface	82
Surface	81
Surface	77.8
Surface	70.3
Surface	70
Surface	68.7
Surface	67.9
Surface	63.5
Surface	60.3
Surface	54.3
