# Supplementary material for: The Evaluation of a New ELISA-Based Kit for Total Microcystins as an Early Detection Tool for Microcystin Blooms in Source Waters and Its Application State-Wide to Oregon Source and Finished Drinking Waters
Source: Toxins (Basel). 2025 Jan 24;17(2):53. doi: 10.3390/toxins17020053 (PMC11861646; doi:10.3390/toxins17020053)
Supplement: Supplementary file 1 [file toxins-17-00053-s001.zip › toxins-3357538-supplementary/Sample-Data-2020-22.xlsx]

## Sheet: Frequency_det
	2020	2021	2022	Total
≥MDL (0.064 µg/L)	25	43	54	122			>DL (0.064 µg/L)			>RL (0.115 µg/L)			>HAL (0.3 µg/L)			TOTAL SAMPLES
≥MRL (0.115 µg/L)	14	29	41	84		CLIENT	2020	2021	2022	2020	2021	2022	2020	2021	2022	2020	2021	2022
≥HAL (0.3 µg/L)	5	16	18	39		Anglers Cove/SCHWC	0	0	0	0	0	0	0	0	0
Total Samples	689	707	745	2141		Ashland Water Department	1	0	0	1	0	0	1	0	0
						Buell-Red Prairie Water Association	1	12	8	0	12	7	0	9	2
	2020	2021	2022			Camp Baker BSA	0	0	0	0	0	0	0	0	0
≥MDL (0.064 µg/L)	0.0362845	0.0608204	0.0724832	0.0569827		Canby Utility/Veolia Water	0	0	0	0	0	0	0	0	0
≥MRL (0.115 µg/L)	0.0203193	0.0410184	0.0550336	0.039234		City of Albany	0	0	0	0	0	0	0	0	0
≥HAL (0.3 µg/L)	0.00725689	0.0226308	0.0241611	0.0182158		City of Cottage Grove	0	3	3	0	0	2	0	0	0
						City of Creswell	0	6	2	0	4	2	0	3	0
						City of Drain Shops	0	0	0	0	0	0	0	0	0
						City of Estacada	0	0	0	0	0	0	0	0	0
						City of Gates	3	0	0	3	0	0	0	0	0
						City of Gold Hill	0	0	0	0	0	0	0	0	0
						City of Grants Pass	0	0	0	0	0	0	0	0	0
						City of Jefferson	0	0	0	0	0	0	0	0	0
						City of Lowell	0	0	0	0	0	0	0	0	0
						City of Monroe	0	0	0	0	0	0	0	0	0
						City of Myrtle Creek	0	0	2	0	0	1	0	0	0
						City of Newport	0	2	0	0	0	0	0	0	0
						City of Pendleton	0	0	0	0	0	0	0	0	0
						City of Powers	0	0	0	0	0	0	0	0	0
						City of Rogue River	0	0	0	0	0	0	0	0	0
						City of Roseburg	0	0	0	0	0	0	0	0	0
						City of Wilsonville	0	0	0	0	0	0	0	0	0
						Clarks Branch Water Association	0	0	1	0	0	0	0	0	0
						Douglas County Parks - Whistler's Bend	0	0	0	0	0	0	0	0	0
						Eugene Water & Electric Board	0	0	0	0	0	0	0	0	0
						Glide Water Association	0	0	0	0	0	0	0	0	0
						Hiland WC - Shady Cove	0	0	0	0	0	0	0	0	0
						Jackson Co Pks Emigrant Lake	5	0	0	1	0	0	1	0	0
						Joint Water Commission	0	0	0	0	0	0	0	0	0
						Josephine Co Pks Lake Selmac 1	5	8	14	3	3	13	2	1	8
						Josephine Co Pks Lake Selmac 2	5	11	13	4	9	13	1	2	8
						Lake Oswego - Tigard Water Supply	0	0	0	0	0	0	0	0	0
						Lyons Mehama Water District	0	0	0	0	0	0	0	0	0
						Medford Water Commission	0	0	0	0	0	0	0	0	0
						Milo Academy	0	1	1	0	1	0	0	1	0
						North Clackamas County Water Commission	0	0	0	0	0	0	0	0	0
						PP&L-Toketee Village	0	0	0	0	0	0	0	0	0
						Rainbow Water District	0	0	0	0	0	0	0	0	0
						Roberts Creek Water District	0	0	2	0	0	1	0	0	0
						Roseburg Forest Products - Dillard	0	0	2	0	0	1	0	0	0
						Salem Public Works	3	0	0	0	0	0	0	0	0
						Seaside Water Department	0	0	0	0	0	0	0	0	0
						Shangri La Water District	0	0	0	0	0	0	0	0	0
						South Fork Water Board - Oregon City	0	0	0	0	0	0	0	0	0
						Springfield Utility Board	0	0	0	0	0	0	0	0	0
						Stayton Water Supply	2	0	0	2	0	0	0	0	0
						Susan Creek Mobile Home Park	0	0	3	0	0	1	0	0	0
						Tri-City JW & SA	0	0	0	0	0	0	0	0	0
						Umpqua Basin Water Association	0	0	0	0	0	0	0	0	0
						Umpqua Ranch Co-op	0	0	0	0	0	0	0	0	0
						USFS Steamboat Work Center	0	0	0	0	0	0	0	0	0
						USFS Tiller Ranger Station	0	0	0	0	0	0	0	0	0
						Winston-Dillard Water District	0	0	3	0	0	1	0	0	0
						Grand Total	25	43	54	14	29	42	5	16	18	0	0	0

## Sheet: Week_results
CLIENT	WeekOY	Year	Result	0.0065	0.072975	1.68
Anglers Cove/SCHWC	17	2020	0.02
Buell-Red Prairie Water Association	17	2020	0.05
Camp Baker BSA	17	2020	0.005
Canby Utility/Veolia Water	17	2020	0
City of Albany	17	2020	0.002
City of Cottage Grove	17	2020	0.01
City of Gates	17	2020	0.02
City of Grants Pass	17	2020	0.04
City of Pendleton	17	2020	0.01
City of Powers	17	2020	0
City of Wilsonville	17	2020	0.002
Clarks Branch Water Association	17	2020	0.01
Eugene Water & Electric Board	17	2020	0.02
Glide Water Association	17	2020	0.006
Hiland WC - Shady Cove	17	2020	0.02
Jackson Co Pks Emigrant Lake	17	2020	0.02
Lake Oswego - Tigard Water Supply	17	2020	0
North Clackamas County Water Commission	17	2020	0.001
PP&L-Toketee Village	17	2020	0.01
Roseburg Forest Products - Dillard	17	2020	0.02
Salem Public Works	17	2020	0.002
Springfield Utility Board	17	2020	0.005
Springfield Utility Board	17	2020	0.008
USFS Steamboat Work Center	17	2020	0.009
USFS Tiller Ranger Station	17	2020	0.002
Winston-Dillard Water District	17	2020	0.01
Ashland Water Department	18	2020	0.004
City of Creswell	18	2020	0.008
City of Drain Shops	18	2020	0.01
City of Estacada	18	2020	0.003
City of Gold Hill	18	2020	0.02
City of Jefferson	18	2020	0.005
City of Lowell	18	2020	0.02
City of Monroe	18	2020	0.006
City of Myrtle Creek	18	2020	0.002
City of Newport	18	2020	0.003
City of Rogue River	18	2020	0.03
City of Roseburg	18	2020	0.02
Joint Water Commission	18	2020	0
Josephine Co Pks Lake Selmac 1	18	2020	0.006
Josephine Co Pks Lake Selmac 2	18	2020	0.007
Lyons Mehama Water District	18	2020	0.005
Medford Water Commission	18	2020	0.01
Rainbow Water District	18	2020	0.007
Roberts Creek Water District	18	2020	0.005
Seaside Water Department	18	2020	0.01
Shangri La Water District	18	2020	0.001
South Fork Water Board - Oregon City	18	2020	0.001
Stayton Water Supply	18	2020	0.008
Tri-City JW & SA	18	2020	0.01
Umpqua Basin Water Association	18	2020	0.004
Umpqua Ranch Co-op	18	2020	0.004
Anglers Cove/SCHWC	19	2020	0
Buell-Red Prairie Water Association	19	2020	0.002
Camp Baker BSA	19	2020	0.01
Canby Utility/Veolia Water	19	2020	0.03
City of Albany	19	2020	0.001
City of Cottage Grove	19	2020	0
City of Gates	19	2020	0.02
City of Grants Pass	19	2020	0.03
City of Pendleton	19	2020	0
City of Powers	19	2020	0.002
City of Wilsonville	19	2020	0.02
Clarks Branch Water Association	19	2020	0.02
Eugene Water & Electric Board	19	2020	0.03
Glide Water Association	19	2020	0.02
Hiland WC - Shady Cove	19	2020	0.002
Jackson Co Pks Emigrant Lake	19	2020	0.01
Lake Oswego - Tigard Water Supply	19	2020	0.02
North Clackamas County Water Commission	19	2020	0.02
PP&L-Toketee Village	19	2020	0.006
Roseburg Forest Products - Dillard	19	2020	0.02
Salem Public Works	19	2020	0.003
Springfield Utility Board	19	2020	0.006
Springfield Utility Board	19	2020	0.006
USFS Steamboat Work Center	19	2020	0.01
USFS Tiller Ranger Station	19	2020	0
Winston-Dillard Water District	19	2020	0.003
Ashland Water Department	20	2020	0
City of Drain Shops	20	2020	0
City of Estacada	20	2020	0.0009
City of Gold Hill	20	2020	0.005
City of Jefferson	20	2020	0.0009
City of Lowell	20	2020	0.002
City of Myrtle Creek	20	2020	0.002
City of Newport	20	2020	0
City of Rogue River	20	2020	0.003
City of Roseburg	20	2020	0.003
Joint Water Commission	20	2020	0.0004
Josephine Co Pks Lake Selmac 1	20	2020	0.0006
Josephine Co Pks Lake Selmac 2	20	2020	0.003
Lyons Mehama Water District	20	2020	0
Medford Water Commission	20	2020	0.002
Rainbow Water District	20	2020	0
Roberts Creek Water District	20	2020	0.0008
Seaside Water Department	20	2020	0
Shangri La Water District	20	2020	0
South Fork Water Board - Oregon City	20	2020	0.0001
Stayton Water Supply	20	2020	0
Tri-City JW & SA	20	2020	0.0005
Umpqua Basin Water Association	20	2020	0.0009
Umpqua Ranch Co-op	20	2020	0
Anglers Cove/SCHWC	21	2020	0
Buell-Red Prairie Water Association	21	2020	0.002
Camp Baker BSA	21	2020	0.0001
Canby Utility/Veolia Water	21	2020	0
City of Albany	21	2020	0.0001
City of Cottage Grove	21	2020	0
City of Creswell	21	2020	0
City of Gates	21	2020	0
City of Grants Pass	21	2020	0.003
City of Monroe	21	2020	0.001
City of Pendleton	21	2020	0
City of Powers	21	2020	0
City of Wilsonville	21	2020	0.0006
Clarks Branch Water Association	21	2020	0.0002
Eugene Water & Electric Board	21	2020	0.006
Glide Water Association	21	2020	0.001
Hiland WC - Shady Cove	21	2020	0
Jackson Co Pks Emigrant Lake	21	2020	0.0003
Lake Oswego - Tigard Water Supply	21	2020	0.0001
North Clackamas County Water Commission	21	2020	0.0001
PP&L-Toketee Village	21	2020	0.001
Roseburg Forest Products - Dillard	21	2020	0.001
Salem Public Works	21	2020	0.0006
Springfield Utility Board	21	2020	0
Springfield Utility Board	21	2020	0
USFS Steamboat Work Center	21	2020	0.0009
USFS Tiller Ranger Station	21	2020	0.0008
Winston-Dillard Water District	21	2020	0.0001
Ashland Water Department	22	2020	0
City of Creswell	22	2020	0.002
City of Drain Shops	22	2020	0.001
City of Estacada	22	2020	0.002
City of Gold Hill	22	2020	0.004
City of Jefferson	22	2020	0.002
City of Lowell	22	2020	0.008
City of Monroe	22	2020	0.001
City of Myrtle Creek	22	2020	0.007
City of Newport	22	2020	0.0008
City of Rogue River	22	2020	0.004
City of Roseburg	22	2020	0.004
Joint Water Commission	22	2020	0.001
Josephine Co Pks Lake Selmac 1	22	2020	0.001
Josephine Co Pks Lake Selmac 2	22	2020	0.002
Lyons Mehama Water District	22	2020	0.0005
Medford Water Commission	22	2020	0.001
Rainbow Water District	22	2020	0
Roberts Creek Water District	22	2020	0.003
Seaside Water Department	22	2020	0.0005
Shangri La Water District	22	2020	0
South Fork Water Board - Oregon City	22	2020	0
Stayton Water Supply	22	2020	0
Susan Creek Mobile Home Park	22	2020	0
Tri-City JW & SA	22	2020	0.01
Umpqua Basin Water Association	22	2020	0.003
Umpqua Ranch Co-op	22	2020	0
Anglers Cove/SCHWC	23	2020	0.0007
Buell-Red Prairie Water Association	23	2020	0.0002
Camp Baker BSA	23	2020	0
Canby Utility/Veolia Water	23	2020	0.0001
City of Albany	23	2020	0.0004
City of Cottage Grove	23	2020	0.001
City of Gates	23	2020	0
City of Grants Pass	23	2020	0.002
City of Pendleton	23	2020	0.0003
City of Powers	23	2020	0.0007
City of Wilsonville	23	2020	0
Clarks Branch Water Association	23	2020	0
Eugene Water & Electric Board	23	2020	0.0003
Glide Water Association	23	2020	0.0004
Hiland WC - Shady Cove	23	2020	0
Jackson Co Pks Emigrant Lake	23	2020	0.002
Lake Oswego - Tigard Water Supply	23	2020	0.0001
North Clackamas County Water Commission	23	2020	0.0003
PP&L-Toketee Village	23	2020	0.0005
Roseburg Forest Products - Dillard	23	2020	0.001
Salem Public Works	23	2020	0
Springfield Utility Board	23	2020	0
Springfield Utility Board	23	2020	0
USFS Steamboat Work Center	23	2020	0
USFS Tiller Ranger Station	23	2020	0
Winston-Dillard Water District	23	2020	0.001
Ashland Water Department	24	2020	0
City of Creswell	24	2020	0.001
City of Drain Shops	24	2020	0
City of Estacada	24	2020	0.0006
City of Gold Hill	24	2020	0.003
City of Jefferson	24	2020	0.0003
City of Lowell	24	2020	0.002
City of Monroe	24	2020	0.0004
City of Myrtle Creek	24	2020	0.01
City of Newport	24	2020	0
City of Rogue River	24	2020	0.0005
City of Roseburg	24	2020	0.0004
Joint Water Commission	24	2020	0
Josephine Co Pks Lake Selmac 1	24	2020	0.0001
Josephine Co Pks Lake Selmac 2	24	2020	0.0006
Lyons Mehama Water District	24	2020	0
Medford Water Commission	24	2020	0.001
Rainbow Water District	24	2020	0
Roberts Creek Water District	24	2020	0.001
Seaside Water Department	24	2020	0
Shangri La Water District	24	2020	0
South Fork Water Board - Oregon City	24	2020	0
Stayton Water Supply	24	2020	0.0002
Susan Creek Mobile Home Park	24	2020	0.0002
Tri-City JW & SA	24	2020	0.006
Umpqua Basin Water Association	24	2020	0.001
Umpqua Ranch Co-op	24	2020	0
Anglers Cove/SCHWC	25	2020	0.006
Buell-Red Prairie Water Association	25	2020	0.01
Camp Baker BSA	25	2020	0.0006
Canby Utility/Veolia Water	25	2020	0.001
City of Albany	25	2020	0.002
City of Cottage Grove	25	2020	0.006
City of Gates	25	2020	0.004
City of Grants Pass	25	2020	0.01
City of Pendleton	25	2020	0.002
City of Powers	25	2020	0
City of Wilsonville	25	2020	0.003
Clarks Branch Water Association	25	2020	0.02
Eugene Water & Electric Board	25	2020	0.004
Glide Water Association	25	2020	0.004
Hiland WC - Shady Cove	25	2020	0.0002
Jackson Co Pks Emigrant Lake	25	2020	0.005
Lake Oswego - Tigard Water Supply	25	2020	0.001
North Clackamas County Water Commission	25	2020	0.001
PP&L-Toketee Village	25	2020	0.004
Roseburg Forest Products - Dillard	25	2020	0.01
Salem Public Works	25	2020	0.003
Springfield Utility Board	25	2020	0.0001
Springfield Utility Board	25	2020	0
USFS Steamboat Work Center	25	2020	0.0006
USFS Tiller Ranger Station	25	2020	0.005
Winston-Dillard Water District	25	2020	0.01
Ashland Water Department	26	2020	0.004
City of Creswell	26	2020	0.005
City of Drain Shops	26	2020	0.003
City of Estacada	26	2020	0.004
City of Gold Hill	26	2020	0.02
City of Jefferson	26	2020	0.01
City of Lowell	26	2020	0.003
City of Monroe	26	2020	0.004
City of Myrtle Creek	26	2020	0.03
City of Newport	26	2020	0.006
City of Rogue River	26	2020	0.01
City of Roseburg	26	2020	0.002
Joint Water Commission	26	2020	0.004
Josephine Co Pks Lake Selmac 1	26	2020	0.006
Josephine Co Pks Lake Selmac 2	26	2020	0.009
Lyons Mehama Water District	26	2020	0.004
Medford Water Commission	26	2020	0.009
Rainbow Water District	26	2020	0.0003
Roberts Creek Water District	26	2020	0.03
Seaside Water Department	26	2020	0.004
Shangri La Water District	26	2020	0.002
South Fork Water Board - Oregon City	26	2020	0.002
Stayton Water Supply	26	2020	0.04
Susan Creek Mobile Home Park	26	2020	0.008
Tri-City JW & SA	26	2020	0.03
Umpqua Basin Water Association	26	2020	0.007
Umpqua Ranch Co-op	26	2020	0.004
Anglers Cove/SCHWC	27	2020	0.005
Buell-Red Prairie Water Association	27	2020	0.03
Camp Baker BSA	27	2020	0
Canby Utility/Veolia Water	27	2020	0.0002
City of Albany	27	2020	0.0003
City of Cottage Grove	27	2020	0.002
City of Gates	27	2020	0.12
City of Grants Pass	27	2020	0.006
City of Pendleton	27	2020	0.0001
City of Powers	27	2020	0
City of Wilsonville	27	2020	0.0006
Clarks Branch Water Association	27	2020	0.02
Eugene Water & Electric Board	27	2020	0.003
Glide Water Association	27	2020	0.0001
Hiland WC - Shady Cove	27	2020	0
Jackson Co Pks Emigrant Lake	27	2020	0.002
Lake Oswego - Tigard Water Supply	27	2020	0
North Clackamas County Water Commission	27	2020	0
PP&L-Toketee Village	27	2020	0.0006
Roseburg Forest Products - Dillard	27	2020	0.02
Salem Public Works	27	2020	0.07
Springfield Utility Board	27	2020	0
Springfield Utility Board	27	2020	0
USFS Steamboat Work Center	27	2020	0.0003
USFS Tiller Ranger Station	27	2020	0
Winston-Dillard Water District	27	2020	0.02
Ashland Water Department	28	2020	0.0006
City of Creswell	28	2020	0.003
City of Drain Shops	28	2020	0.002
City of Estacada	28	2020	0.003
City of Gold Hill	28	2020	0.006
City of Jefferson	28	2020	0.04
City of Lowell	28	2020	0.01
City of Monroe	28	2020	0.001
City of Myrtle Creek	28	2020	0.03
City of Newport	28	2020	0.003
City of Rogue River	28	2020	0.01
City of Roseburg	28	2020	0.0003
Douglas County Parks - Whistler's Bend	28	2020	0.003
Joint Water Commission	28	2020	0
Josephine Co Pks Lake Selmac 1	28	2020	0.003
Josephine Co Pks Lake Selmac 2	28	2020	0.005
Lyons Mehama Water District	28	2020	0.0005
Medford Water Commission	28	2020	0.005
Rainbow Water District	28	2020	0.0001
Roberts Creek Water District	28	2020	0.02
Seaside Water Department	28	2020	0.0008
Shangri La Water District	28	2020	0
South Fork Water Board - Oregon City	28	2020	0.0001
Stayton Water Supply	28	2020	0.18
Susan Creek Mobile Home Park	28	2020	0.005
Tri-City JW & SA	28	2020	0.03
Umpqua Basin Water Association	28	2020	0.004
Umpqua Ranch Co-op	28	2020	0.002
Anglers Cove/SCHWC	29	2020	0.007
Buell-Red Prairie Water Association	29	2020	0.05
Camp Baker BSA	29	2020	0.0002
Canby Utility/Veolia Water	29	2020	0
City of Albany	29	2020	0.0002
City of Cottage Grove	29	2020	0.002
City of Gates	29	2020	0.16
City of Grants Pass	29	2020	0.008
City of Pendleton	29	2020	0
City of Powers	29	2020	0
City of Wilsonville	29	2020	0.004
Clarks Branch Water Association	29	2020	0.02
Eugene Water & Electric Board	29	2020	0.002
Glide Water Association	29	2020	0.002
Hiland WC - Shady Cove	29	2020	0.0008
Jackson Co Pks Emigrant Lake	29	2020	0.006
Lake Oswego - Tigard Water Supply	29	2020	0
North Clackamas County Water Commission	29	2020	0.0008
PP&L-Toketee Village	29	2020	0.0006
Salem Public Works	29	2020	0.1
Springfield Utility Board	29	2020	0
Springfield Utility Board	29	2020	0
USFS Steamboat Work Center	29	2020	0.0002
USFS Tiller Ranger Station	29	2020	0.0002
Winston-Dillard Water District	29	2020	0.02
Ashland Water Department	30	2020	0.05
City of Creswell	30	2020	0.005
City of Drain Shops	30	2020	0.0005
City of Estacada	30	2020	0.002
City of Gold Hill	30	2020	0.007
City of Jefferson	30	2020	0.01
City of Lowell	30	2020	0.006
City of Monroe	30	2020	0.01
City of Myrtle Creek	30	2020	0.02
City of Newport	30	2020	0.002
City of Rogue River	30	2020	0.01
City of Roseburg	30	2020	0.004
Douglas County Parks - Whistler's Bend	30	2020	0.006
Joint Water Commission	30	2020	0.0002
Josephine Co Pks Lake Selmac 1	30	2020	0.002
Josephine Co Pks Lake Selmac 2	30	2020	0.009
Lyons Mehama Water District	30	2020	0.03
Medford Water Commission	30	2020	0.004
Rainbow Water District	30	2020	0.0005
Roberts Creek Water District	30	2020	0.02
Roseburg Forest Products - Dillard	30	2020	0.01
Seaside Water Department	30	2020	0.001
Shangri La Water District	30	2020	0.001
South Fork Water Board - Oregon City	30	2020	0.0008
Stayton Water Supply	30	2020	0.15
Susan Creek Mobile Home Park	30	2020	0.007
Tri-City JW & SA	30	2020	0.02
Umpqua Basin Water Association	30	2020	0.007
Umpqua Ranch Co-op	30	2020	0.002
Anglers Cove/SCHWC	31	2020	0.005
Buell-Red Prairie Water Association	31	2020	0.07
Camp Baker BSA	31	2020	0.005
Canby Utility/Veolia Water	31	2020	0.004
City of Albany	31	2020	0.0001
City of Cottage Grove	31	2020	0.002
City of Gates	31	2020	0.15
City of Grants Pass	31	2020	0.01
City of Pendleton	31	2020	0.001
City of Powers	31	2020	0.005
City of Wilsonville	31	2020	0.002
Clarks Branch Water Association	31	2020	0.0003
Eugene Water & Electric Board	31	2020	0.01
Glide Water Association	31	2020	0.006
Hiland WC - Shady Cove	31	2020	0
Jackson Co Pks Emigrant Lake	31	2020	0.03
Lake Oswego - Tigard Water Supply	31	2020	0.003
North Clackamas County Water Commission	31	2020	0.003
PP&L-Toketee Village	31	2020	0.001
Roseburg Forest Products - Dillard	31	2020	0.01
Salem Public Works	31	2020	0.09
Springfield Utility Board	31	2020	0.005
Springfield Utility Board	31	2020	0.0009
USFS Steamboat Work Center	31	2020	0.007
USFS Tiller Ranger Station	31	2020	0.0003
Winston-Dillard Water District	31	2020	0.01
Ashland Water Department	32	2020	0.04
City of Creswell	32	2020	0.002
City of Drain Shops	32	2020	0.0009
City of Estacada	32	2020	0
City of Gold Hill	32	2020	0.02
City of Jefferson	32	2020	0.01
City of Lowell	32	2020	0.008
City of Monroe	32	2020	0.006
City of Myrtle Creek	32	2020	0.007
City of Newport	32	2020	0.001
City of Rogue River	32	2020	0.01
City of Roseburg	32	2020	0.002
Douglas County Parks - Whistler's Bend	32	2020	0.002
Joint Water Commission	32	2020	0
Josephine Co Pks Lake Selmac 1	32	2020	0.007
Josephine Co Pks Lake Selmac 2	32	2020	0
Lyons Mehama Water District	32	2020	0
Medford Water Commission	32	2020	0.009
Rainbow Water District	32	2020	0
Roberts Creek Water District	32	2020	0.008
Seaside Water Department	32	2020	0
Shangri La Water District	32	2020	0
South Fork Water Board - Oregon City	32	2020	0
Stayton Water Supply	32	2020	0.03
Susan Creek Mobile Home Park	32	2020	0.0001
Tri-City JW & SA	32	2020	0.002
Umpqua Basin Water Association	32	2020	0.0001
Umpqua Ranch Co-op	32	2020	0
Anglers Cove/SCHWC	33	2020	0.002
Buell-Red Prairie Water Association	33	2020	0.06
Camp Baker BSA	33	2020	0.0001
Canby Utility/Veolia Water	33	2020	0.0001
City of Albany	33	2020	0
City of Cottage Grove	33	2020	0.0004
City of Gates	33	2020	0.05
City of Grants Pass	33	2020	0.005
City of Pendleton	33	2020	0.0003
City of Powers	33	2020	0
City of Wilsonville	33	2020	0.0002
Clarks Branch Water Association	33	2020	0.004
Eugene Water & Electric Board	33	2020	0.003
Glide Water Association	33	2020	0.0002
Hiland WC - Shady Cove	33	2020	0.0006
Jackson Co Pks Emigrant Lake	33	2020	0.03
Lake Oswego - Tigard Water Supply	33	2020	0.0002
North Clackamas County Water Commission	33	2020	0
PP&L-Toketee Village	33	2020	0.0007
Roseburg Forest Products - Dillard	33	2020	0.001
Salem Public Works	33	2020	0.02
Springfield Utility Board	33	2020	0
Springfield Utility Board	33	2020	0
USFS Steamboat Work Center	33	2020	0.0007
USFS Tiller Ranger Station	33	2020	0
Winston-Dillard Water District	33	2020	0.002
Ashland Water Department	34	2020	1.68
City of Creswell	34	2020	0.01
City of Drain Shops	34	2020	0.002
City of Estacada	34	2020	0.004
City of Gold Hill	34	2020	0.01
City of Jefferson	34	2020	0.01
City of Lowell	34	2020	0.02
City of Monroe	34	2020	0.004
City of Myrtle Creek	34	2020	0.01
City of Newport	34	2020	0.003
City of Rogue River	34	2020	0.01
City of Roseburg	34	2020	0.009
Douglas County Parks - Whistler's Bend	34	2020	0.008
Joint Water Commission	34	2020	0.0003
Josephine Co Pks Lake Selmac 1	34	2020	0.07
Josephine Co Pks Lake Selmac 2	34	2020	0.14
Lyons Mehama Water District	34	2020	0.005
Medford Water Commission	34	2020	0.009
Rainbow Water District	34	2020	0.0003
Roberts Creek Water District	34	2020	0.006
Seaside Water Department	34	2020	0.0009
Shangri La Water District	34	2020	0.0008
South Fork Water Board - Oregon City	34	2020	0.002
Stayton Water Supply	34	2020	0.01
Susan Creek Mobile Home Park	34	2020	0.005
Tri-City JW & SA	34	2020	0.002
Umpqua Basin Water Association	34	2020	0.007
Umpqua Ranch Co-op	34	2020	0.005
Ashland Water Department	35	2020	0
Buell-Red Prairie Water Association	35	2020	0.05
Camp Baker BSA	35	2020	0
Canby Utility/Veolia Water	35	2020	0.005
City of Albany	35	2020	0.0002
City of Cottage Grove	35	2020	0.003
City of Grants Pass	35	2020	0.004
City of Pendleton	35	2020	0.005
City of Powers	35	2020	0.001
City of Wilsonville	35	2020	0.002
Clarks Branch Water Association	35	2020	0.0002
Eugene Water & Electric Board	35	2020	0.008
Glide Water Association	35	2020	0.006
Jackson Co Pks Emigrant Lake	35	2020	0.07
Lake Oswego - Tigard Water Supply	35	2020	0.0009
North Clackamas County Water Commission	35	2020	0.002
PP&L-Toketee Village	35	2020	0
Roseburg Forest Products - Dillard	35	2020	0.005
Salem Public Works	35	2020	0.02
Springfield Utility Board	35	2020	0
Springfield Utility Board	35	2020	0.0001
USFS Steamboat Work Center	35	2020	0.002
USFS Tiller Ranger Station	35	2020	0.0003
Winston-Dillard Water District	35	2020	0.01
Ashland Water Department	36	2020	0
City of Creswell	36	2020	0.005
City of Drain Shops	36	2020	0
City of Gold Hill	36	2020	0.005
City of Jefferson	36	2020	0.008
City of Lowell	36	2020	0.002
City of Monroe	36	2020	0
City of Myrtle Creek	36	2020	0.005
City of Newport	36	2020	0.005
City of Rogue River	36	2020	0.02
City of Roseburg	36	2020	0.002
Douglas County Parks - Whistler's Bend	36	2020	0.003
Joint Water Commission	36	2020	0.002
Josephine Co Pks Lake Selmac 1	36	2020	0.4
Josephine Co Pks Lake Selmac 2	36	2020	0.28
Lyons Mehama Water District	36	2020	0
Medford Water Commission	36	2020	0.005
Rainbow Water District	36	2020	0.001
Roberts Creek Water District	36	2020	0.008
Seaside Water Department	36	2020	0
South Fork Water Board - Oregon City	36	2020	0.002
Stayton Water Supply	36	2020	0.02
Tri-City JW & SA	36	2020	0.007
Umpqua Basin Water Association	36	2020	0.003
Anglers Cove/SCHWC	37	2020	0.002
Ashland Water Department	37	2020	0.0007
Buell-Red Prairie Water Association	37	2020	0.05
Camp Baker BSA	37	2020	0
Canby Utility/Veolia Water	37	2020	0.002
City of Albany	37	2020	0
City of Cottage Grove	37	2020	0.0008
City of Gates	37	2020	0.006
City of Grants Pass	37	2020	0.009
City of Pendleton	37	2020	0.001
City of Powers	37	2020	0.001
City of Wilsonville	37	2020	0.004
Clarks Branch Water Association	37	2020	0.0002
Eugene Water & Electric Board	37	2020	0.002
Glide Water Association	37	2020	0.003
Hiland WC - Shady Cove	37	2020	0.0008
Jackson Co Pks Emigrant Lake	37	2020	0.11
Josephine Co Pks Lake Selmac 1	37	2020	0.63
Josephine Co Pks Lake Selmac 2	37	2020	0.4
Lake Oswego - Tigard Water Supply	37	2020	0.0006
Milo Academy	37	2020	0.001
North Clackamas County Water Commission	37	2020	0.001
PP&L-Toketee Village	37	2020	0.002
Roseburg Forest Products - Dillard	37	2020	0.001
Salem Public Works	37	2020	0.008
Springfield Utility Board	37	2020	0.0001
Springfield Utility Board	37	2020	0
USFS Tiller Ranger Station	37	2020	0.0002
Winston-Dillard Water District	37	2020	0.003
Ashland Water Department	38	2020	0
City of Creswell	38	2020	0.01
City of Drain Shops	38	2020	0.03
City of Estacada	38	2020	0.004
City of Gold Hill	38	2020	0.01
City of Jefferson	38	2020	0.005
City of Lowell	38	2020	0.006
City of Monroe	38	2020	0.006
City of Myrtle Creek	38	2020	0.005
City of Newport	38	2020	0.007
City of Rogue River	38	2020	0.02
City of Roseburg	38	2020	0.002
Douglas County Parks - Whistler's Bend	38	2020	0.003
Joint Water Commission	38	2020	0.002
Josephine Co Pks Lake Selmac 1	38	2020	0.14
Josephine Co Pks Lake Selmac 2	38	2020	0.19
Lyons Mehama Water District	38	2020	0.0009
Medford Water Commission	38	2020	0.006
Rainbow Water District	38	2020	0.0002
Roberts Creek Water District	38	2020	0.006
Seaside Water Department	38	2020	0.001
Shangri La Water District	38	2020	0
South Fork Water Board - Oregon City	38	2020	0.0002
Stayton Water Supply	38	2020	0.005
Tri-City JW & SA	38	2020	0.006
Umpqua Basin Water Association	38	2020	0.0005
Anglers Cove/SCHWC	39	2020	0.0003
Buell-Red Prairie Water Association	39	2020	0.03
Camp Baker BSA	39	2020	0
Canby Utility/Veolia Water	39	2020	0
City of Albany	39	2020	0.002
City of Cottage Grove	39	2020	0.01
City of Gates	39	2020	0.003
City of Grants Pass	39	2020	0.005
City of Pendleton	39	2020	0.0001
City of Powers	39	2020	0
City of Wilsonville	39	2020	0.002
Clarks Branch Water Association	39	2020	0.003
Eugene Water & Electric Board	39	2020	0.002
Glide Water Association	39	2020	0
Hiland WC - Shady Cove	39	2020	0
Jackson Co Pks Emigrant Lake	39	2020	0.67
Josephine Co Pks Lake Selmac 1	39	2020	0.11
Josephine Co Pks Lake Selmac 2	39	2020	0.1
Lake Oswego - Tigard Water Supply	39	2020	0.0003
Milo Academy	39	2020	0.0002
PP&L-Toketee Village	39	2020	0.005
Roseburg Forest Products - Dillard	39	2020	0.0008
Salem Public Works	39	2020	0.0008
Springfield Utility Board	39	2020	0
USFS Steamboat Work Center	39	2020	0.004
USFS Tiller Ranger Station	39	2020	0.001
Winston-Dillard Water District	39	2020	0.002
Ashland Water Department	40	2020	0
City of Creswell	40	2020	0.02
City of Drain Shops	40	2020	0.003
City of Estacada	40	2020	0.0009
City of Gold Hill	40	2020	0.006
City of Jefferson	40	2020	0.006
City of Lowell	40	2020	0.002
City of Monroe	40	2020	0.005
City of Myrtle Creek	40	2020	0.002
City of Newport	40	2020	0.004
City of Rogue River	40	2020	0.005
City of Roseburg	40	2020	0.003
Jackson Co Pks Emigrant Lake	40	2020	0.09
Joint Water Commission	40	2020	0.0001
Josephine Co Pks Lake Selmac 1	40	2020	0.06
Josephine Co Pks Lake Selmac 2	40	2020	0.06
Lyons Mehama Water District	40	2020	0.0003
Medford Water Commission	40	2020	0.002
North Clackamas County Water Commission	40	2020	0.0002
Rainbow Water District	40	2020	0
Roberts Creek Water District	40	2020	0.003
Seaside Water Department	40	2020	0.0007
Shangri La Water District	40	2020	0
South Fork Water Board - Oregon City	40	2020	0.0002
Springfield Utility Board	40	2020	0
Stayton Water Supply	40	2020	0.0005
Tri-City JW & SA	40	2020	0.003
Umpqua Basin Water Association	40	2020	0.003
Umpqua Ranch Co-op	40	2020	0.001
Anglers Cove/SCHWC	41	2020	0.0006
Buell-Red Prairie Water Association	41	2020	0.04
Camp Baker BSA	41	2020	0
Canby Utility/Veolia Water	41	2020	0
City of Cottage Grove	41	2020	0.03
City of Gates	41	2020	0.005
City of Grants Pass	41	2020	0.003
City of Pendleton	41	2020	0.004
City of Powers	41	2020	0.0006
City of Wilsonville	41	2020	0.006
Clarks Branch Water Association	41	2020	0.0004
Eugene Water & Electric Board	41	2020	0.001
Glide Water Association	41	2020	0.0009
Hiland WC - Shady Cove	41	2020	0.002
Jackson Co Pks Emigrant Lake	41	2020	0.08
Lake Oswego - Tigard Water Supply	41	2020	0.0007
Milo Academy	41	2020	0
North Clackamas County Water Commission	41	2020	0
PP&L-Toketee Village	41	2020	0.005
Roseburg Forest Products - Dillard	41	2020	0
Salem Public Works	41	2020	0.002
Springfield Utility Board	41	2020	0
Springfield Utility Board	41	2020	0.0002
USFS Steamboat Work Center	41	2020	0.003
USFS Tiller Ranger Station	41	2020	0.002
Winston-Dillard Water District	41	2020	0
Ashland Water Department	42	2020	0.002
City of Creswell	42	2020	0.03
City of Drain Shops	42	2020	0.003
City of Estacada	42	2020	0.001
City of Gold Hill	42	2020	0.02
City of Jefferson	42	2020	0.001
City of Lowell	42	2020	0.03
City of Monroe	42	2020	0.05
City of Myrtle Creek	42	2020	0.005
City of Newport	42	2020	0.007
City of Rogue River	42	2020	0.006
City of Roseburg	42	2020	0.007
Joint Water Commission	42	2020	0.002
Josephine Co Pks Lake Selmac 1	42	2020	0.02
Josephine Co Pks Lake Selmac 2	42	2020	0.04
Lyons Mehama Water District	42	2020	0.002
Medford Water Commission	42	2020	0.003
Rainbow Water District	42	2020	0
Roberts Creek Water District	42	2020	0.006
Seaside Water Department	42	2020	0.004
Shangri La Water District	42	2020	0.005
South Fork Water Board - Oregon City	42	2020	0.001
Stayton Water Supply	42	2020	0.002
Tri-City JW & SA	42	2020	0.003
Umpqua Basin Water Association	42	2020	0.002
Anglers Cove/SCHWC	17	2021	0.008
Buell-Red Prairie Water Association	17	2021	0.67
Camp Baker BSA	17	2021	0.001
Canby Utility/Veolia Water	17	2021	0.002
City of Albany	17	2021	0.005
City of Cottage Grove	17	2021	0.003
City of Gates	17	2021	0
City of Grants Pass	17	2021	0.02
City of Pendleton	17	2021	0.002
City of Powers	17	2021	0.003
City of Wilsonville	17	2021	0.004
Clarks Branch Water Association	17	2021	0.001
Eugene Water & Electric Board	17	2021	0.006
Glide Water Association	17	2021	0.001
Hiland WC - Shady Cove	17	2021	0.007
Joint Water Commission	17	2021	0.003
Lake Oswego - Tigard Water Supply	17	2021	0.0006
North Clackamas County Water Commission	17	2021	0.009
PP&L-Toketee Village	17	2021	0.005
Roseburg Forest Products - Dillard	17	2021	0.007
Salem Public Works	17	2021	0.002
Springfield Utility Board	17	2021	0.003
Springfield Utility Board	17	2021	0.004
USFS Horseshoe Bend CG	17	2021	0.007
USFS Steamboat Work Center	17	2021	0.007
USFS Tiller Ranger Station	17	2021	0.003
Winston-Dillard Water District	17	2021	0.007
Ashland Water Department	18	2021	0.009
Buell-Red Prairie Water Association	18	2021	0.003
City of Creswell	18	2021	0
City of Drain Shops	18	2021	0.007
City of Estacada	18	2021	0.002
City of Gold Hill	18	2021	0.02
City of Jefferson	18	2021	0.02
City of Lowell	18	2021	0.0001
City of Monroe	18	2021	0.005
City of Myrtle Creek	18	2021	0.007
City of Newport	18	2021	0.005
City of Rogue River	18	2021	0.03
City of Roseburg	18	2021	0.0006
Douglas County Parks - Whistler's Bend	18	2021	0.01
Jackson Co Pks Emigrant Lake	18	2021	0.007
Josephine Co Pks Lake Selmac 1	18	2021	0.004
Josephine Co Pks Lake Selmac 2	18	2021	0.009
Lyons Mehama Water District	18	2021	0.01
Medford Water Commission	18	2021	0.01
Rainbow Water District	18	2021	0.003
Roberts Creek Water District	18	2021	0.02
Seaside Water Department	18	2021	0.007
Shangri La Water District	18	2021	0.0003
South Fork Water Board - Oregon City	18	2021	0.004
Stayton Water Supply	18	2021	0.01
Tri-City JW & SA	18	2021	0.01
Umpqua Basin Water Association	18	2021	0.004
Umpqua Ranch Co-op	18	2021	0.008
Anglers Cove/SCHWC	19	2021	0.0001
Buell-Red Prairie Water Association	19	2021	0.001
Camp Baker BSA	19	2021	0.0004
Canby Utility/Veolia Water	19	2021	0
City of Albany	19	2021	0
City of Cottage Grove	19	2021	0.0009
City of Gates	19	2021	0.0001
City of Grants Pass	19	2021	0.01
City of Pendleton	19	2021	0.0007
City of Powers	19	2021	0
City of Wilsonville	19	2021	0
Clarks Branch Water Association	19	2021	0.006
Eugene Water & Electric Board	19	2021	0.005
Glide Water Association	19	2021	0.0003
Hiland WC - Shady Cove	19	2021	0
Jackson Co Pks Emigrant Lake	19	2021	0.005
Joint Water Commission	19	2021	0.0002
Lake Oswego - Tigard Water Supply	19	2021	0
North Clackamas County Water Commission	19	2021	0
PP&L-Toketee Village	19	2021	0.0009
Roseburg Forest Products - Dillard	19	2021	0.005
Salem Public Works	19	2021	0
Springfield Utility Board	19	2021	0
Springfield Utility Board	19	2021	0
USFS Horseshoe Bend CG	19	2021	0.001
USFS Steamboat Work Center	19	2021	0.001
USFS Tiller Ranger Station	19	2021	0
Winston-Dillard Water District	19	2021	0.01
Ashland Water Department	20	2021	0.0003
City of Creswell	20	2021	0.0005
City of Drain Shops	20	2021	0.0006
City of Estacada	20	2021	0
City of Gold Hill	20	2021	0.02
City of Jefferson	20	2021	0.001
City of Lowell	20	2021	0.0007
City of Monroe	20	2021	0
City of Myrtle Creek	20	2021	0.01
City of Newport	20	2021	0
City of Rogue River	20	2021	0.006
City of Roseburg	20	2021	0.003
Douglas County Parks - Whistler's Bend	20	2021	0.003
Josephine Co Pks Lake Selmac 1	20	2021	0.001
Josephine Co Pks Lake Selmac 2	20	2021	0.001
Lyons Mehama Water District	20	2021	0
Medford Water Commission	20	2021	0.009
Rainbow Water District	20	2021	0.0004
Roberts Creek Water District	20	2021	0.008
Seaside Water Department	20	2021	9e-05
Shangri La Water District	20	2021	0
South Fork Water Board - Oregon City	20	2021	0.002
Stayton Water Supply	20	2021	1e-05
Tri-City JW & SA	20	2021	0.007
Umpqua Basin Water Association	20	2021	0.004
Umpqua Ranch Co-op	20	2021	0.0006
Anglers Cove/SCHWC	21	2021	0.0005
Buell-Red Prairie Water Association	21	2021	0.001
Camp Baker BSA	21	2021	0
Canby Utility/Veolia Water	21	2021	0
City of Albany	21	2021	0.0002
City of Cottage Grove	21	2021	0.0006
City of Gates	21	2021	0.0001
City of Grants Pass	21	2021	0.0002
City of Pendleton	21	2021	0.0002
City of Powers	21	2021	0
City of Wilsonville	21	2021	0.0002
Clarks Branch Water Association	21	2021	0.003
Eugene Water & Electric Board	21	2021	0.003
Glide Water Association	21	2021	0.004
Hiland WC - Shady Cove	21	2021	1e-05
Jackson Co Pks Emigrant Lake	21	2021	0
Joint Water Commission	21	2021	0.001
Lake Oswego - Tigard Water Supply	21	2021	1e-05
North Clackamas County Water Commission	21	2021	0
PP&L-Toketee Village	21	2021	0
Roseburg Forest Products - Dillard	21	2021	0.002
Salem Public Works	21	2021	0
Springfield Utility Board	21	2021	0
Springfield Utility Board	21	2021	0
USFS Horseshoe Bend CG	21	2021	0.003
USFS Steamboat Work Center	21	2021	0.003
USFS Tiller Ranger Station	21	2021	0
Winston-Dillard Water District	21	2021	0.004
Ashland Water Department	22	2021	0.001
City of Creswell	22	2021	0.006
City of Drain Shops	22	2021	0
City of Estacada	22	2021	0.0003
City of Gold Hill	22	2021	0.009
City of Jefferson	22	2021	0.008
City of Lowell	22	2021	0.001
City of Monroe	22	2021	0.003
City of Myrtle Creek	22	2021	0.03
City of Newport	22	2021	0.002
City of Rogue River	22	2021	0.009
City of Roseburg	22	2021	0.02
Josephine Co Pks Lake Selmac 1	22	2021	0.02
Josephine Co Pks Lake Selmac 2	22	2021	0.02
Lyons Mehama Water District	22	2021	0
Medford Water Commission	22	2021	0.008
Rainbow Water District	22	2021	0.002
Roberts Creek Water District	22	2021	0.04
Seaside Water Department	22	2021	0
Shangri La Water District	22	2021	0.0003
South Fork Water Board - Oregon City	22	2021	0.003
Stayton Water Supply	22	2021	0.006
Tri-City JW & SA	22	2021	0.04
Umpqua Basin Water Association	22	2021	0.04
Umpqua Ranch Co-op	22	2021	0.004
Anglers Cove/SCHWC	23	2021	0.007
Buell-Red Prairie Water Association	23	2021	0.0007
Camp Baker BSA	23	2021	0
Canby Utility/Veolia Water	23	2021	0
City of Albany	23	2021	0.002
City of Cottage Grove	23	2021	0
City of Gates	23	2021	0
City of Grants Pass	23	2021	0.01
City of Pendleton	23	2021	0.001
City of Powers	23	2021	0
City of Wilsonville	23	2021	0
Clarks Branch Water Association	23	2021	0.02
Douglas County Parks - Whistler's Bend	23	2021	0.009
Eugene Water & Electric Board	23	2021	0.02
Glide Water Association	23	2021	0
Hiland WC - Shady Cove	23	2021	0
Jackson Co Pks Emigrant Lake	23	2021	0.02
Joint Water Commission	23	2021	0
Lake Oswego - Tigard Water Supply	23	2021	0.001
North Clackamas County Water Commission	23	2021	0.001
PP&L-Toketee Village	23	2021	0
Roseburg Forest Products - Dillard	23	2021	0.02
Salem Public Works	23	2021	0.006
Springfield Utility Board	23	2021	0
Springfield Utility Board	23	2021	0.003
USFS Horseshoe Bend CG	23	2021	0.01
USFS Steamboat Work Center	23	2021	0.007
USFS Tiller Ranger Station	23	2021	0.0003
Winston-Dillard Water District	23	2021	0.03
Ashland Water Department	24	2021	0.001
City of Creswell	24	2021	0
City of Drain Shops	24	2021	1e-05
City of Estacada	24	2021	0.0001
City of Gold Hill	24	2021	0.004
City of Jefferson	24	2021	0.004
City of Lowell	24	2021	0.002
City of Monroe	24	2021	0
City of Myrtle Creek	24	2021	0.01
City of Newport	24	2021	0
City of Rogue River	24	2021	0.004
City of Roseburg	24	2021	0.002
Douglas County Parks - Whistler's Bend	24	2021	0.003
Josephine Co Pks Lake Selmac 1	24	2021	0.01
Josephine Co Pks Lake Selmac 2	24	2021	0.04
Lyons Mehama Water District	24	2021	0.001
Medford Water Commission	24	2021	0.0008
Rainbow Water District	24	2021	0
Roberts Creek Water District	24	2021	0.01
Seaside Water Department	24	2021	0
Shangri La Water District	24	2021	0.0002
South Fork Water Board - Oregon City	24	2021	0
Stayton Water Supply	24	2021	0.002
Tri-City JW & SA	24	2021	0.01
Umpqua Basin Water Association	24	2021	0.004
Umpqua Ranch Co-op	24	2021	0.0008
Anglers Cove/SCHWC	25	2021	0
Buell-Red Prairie Water Association	25	2021	0.006
Camp Baker BSA	25	2021	0.0002
Canby Utility/Veolia Water	25	2021	0.001
City of Albany	25	2021	0.0007
City of Cottage Grove	25	2021	3e-05
City of Gates	25	2021	0.01
City of Powers	25	2021	1e-05
Clarks Branch Water Association	25	2021	0.008
Eugene Water & Electric Board	25	2021	3e-05
Hiland WC - Shady Cove	25	2021	0
Jackson Co Pks Emigrant Lake	25	2021	0
Joint Water Commission	25	2021	0
Lake Oswego - Tigard Water Supply	25	2021	0.002
North Clackamas County Water Commission	25	2021	0
PP&L-Toketee Village	25	2021	5e-05
Roseburg Forest Products - Dillard	25	2021	0.01
Salem Public Works	25	2021	0
Springfield Utility Board	25	2021	0
Springfield Utility Board	25	2021	0
USFS Horseshoe Bend CG	25	2021	0.001
USFS Steamboat Work Center	25	2021	0.003
USFS Tiller Ranger Station	25	2021	0
Winston-Dillard Water District	25	2021	0.008
Ashland Water Department	26	2021	0.0002
City of Creswell	26	2021	0.002
City of Drain Shops	26	2021	0.0002
City of Estacada	26	2021	0
City of Grants Pass	26	2021	0.003
City of Jefferson	26	2021	0.004
City of Lowell	26	2021	0.02
City of Monroe	26	2021	0.006
City of Myrtle Creek	26	2021	0.008
City of Newport	26	2021	0.001
City of Rogue River	26	2021	0.01
City of Roseburg	26	2021	0.002
City of Wilsonville	26	2021	0.0008
Douglas County Parks - Whistler's Bend	26	2021	0.002
Glide Water Association	26	2021	0.008
Josephine Co Pks Lake Selmac 1	26	2021	0.007
Josephine Co Pks Lake Selmac 2	26	2021	0.04
Lyons Mehama Water District	26	2021	0
Medford Water Commission	26	2021	0.007
Rainbow Water District	26	2021	0.001
Roberts Creek Water District	26	2021	0.007
Seaside Water Department	26	2021	3e-05
Shangri La Water District	26	2021	0.002
South Fork Water Board - Oregon City	26	2021	0.0003
Stayton Water Supply	26	2021	0.01
Tri-City JW & SA	26	2021	0.02
Umpqua Basin Water Association	26	2021	0.004
Umpqua Ranch Co-op	26	2021	0.01
Anglers Cove/SCHWC	27	2021	0.005
Buell-Red Prairie Water Association	27	2021	0.02
Camp Baker BSA	27	2021	0.004
Canby Utility/Veolia Water	27	2021	0.006
City of Albany	27	2021	0.008
City of Cottage Grove	27	2021	0.002
City of Gates	27	2021	0.002
City of Gold Hill	27	2021	0.02
City of Grants Pass	27	2021	0.01
City of Pendleton	27	2021	0.009
City of Powers	27	2021	0.009
City of Wilsonville	27	2021	0.01
Clarks Branch Water Association	27	2021	0.01
Eugene Water & Electric Board	27	2021	0.02
Glide Water Association	27	2021	0.02
Hiland WC - Shady Cove	27	2021	0.003
Joint Water Commission	27	2021	0.004
Lake Oswego - Tigard Water Supply	27	2021	0.007
North Clackamas County Water Commission	27	2021	0.008
PP&L-Toketee Village	27	2021	0.003
Roseburg Forest Products - Dillard	27	2021	0.02
Salem Public Works	27	2021	0.01
Springfield Utility Board	27	2021	0.003
Springfield Utility Board	27	2021	0.009
USFS Steamboat Work Center	27	2021	0.009
USFS Tiller Ranger Station	27	2021	0.01
Winston-Dillard Water District	27	2021	0.03
Ashland Water Department	28	2021	0.002
City of Creswell	28	2021	0.002
City of Drain Shops	28	2021	0.001
City of Estacada	28	2021	0
City of Gold Hill	28	2021	0.01
City of Jefferson	28	2021	0.002
City of Lowell	28	2021	0.001
City of Monroe	28	2021	0.001
City of Myrtle Creek	28	2021	0.007
City of Newport	28	2021	0.06
City of Rogue River	28	2021	0.005
City of Roseburg	28	2021	0.002
Douglas County Parks - Whistler's Bend	28	2021	0.01
Josephine Co Pks Lake Selmac 1	28	2021	0.07
Josephine Co Pks Lake Selmac 2	28	2021	0.12
Lyons Mehama Water District	28	2021	0.02
Medford Water Commission	28	2021	0.004
Rainbow Water District	28	2021	0
Roberts Creek Water District	28	2021	0.01
Seaside Water Department	28	2021	0.0004
Shangri La Water District	28	2021	0
South Fork Water Board - Oregon City	28	2021	0.0005
Stayton Water Supply	28	2021	0.006
Tri-City JW & SA	28	2021	0.02
Umpqua Basin Water Association	28	2021	0.001
Umpqua Ranch Co-op	28	2021	0.007
Anglers Cove/SCHWC	29	2021	0.005
Buell-Red Prairie Water Association	29	2021	0.06
Camp Baker BSA	29	2021	0.002
Canby Utility/Veolia Water	29	2021	0.002
City of Albany	29	2021	0.003
City of Cottage Grove	29	2021	0.009
City of Gates	29	2021	0.002
City of Grants Pass	29	2021	0.02
City of Pendleton	29	2021	0.009
City of Wilsonville	29	2021	0.01
Clarks Branch Water Association	29	2021	0.005
Eugene Water & Electric Board	29	2021	0.01
Glide Water Association	29	2021	0.02
Hiland WC - Shady Cove	29	2021	0.008
Joint Water Commission	29	2021	0.001
Lake Oswego - Tigard Water Supply	29	2021	0.002
Milo Academy	29	2021	0.04
North Clackamas County Water Commission	29	2021	0.007
PP&L-Toketee Village	29	2021	0.005
Roseburg Forest Products - Dillard	29	2021	0.006
Salem Public Works	29	2021	0.004
Springfield Utility Board	29	2021	0.009
Springfield Utility Board	29	2021	0.007
USFS Steamboat Work Center	29	2021	0.006
USFS Tiller Ranger Station	29	2021	0.003
Winston-Dillard Water District	29	2021	0.02
Ashland Water Department	30	2021	0.004
City of Creswell	30	2021	0.03
City of Drain Shops	30	2021	0.02
City of Estacada	30	2021	0.005
City of Gold Hill	30	2021	0.02
City of Jefferson	30	2021	0.006
City of Lowell	30	2021	0.01
City of Monroe	30	2021	0.008
City of Myrtle Creek	30	2021	0.01
City of Newport	30	2021	0.09
City of Rogue River	30	2021	0.02
City of Roseburg	30	2021	0.01
Josephine Co Pks Lake Selmac 1	30	2021	0.11
Josephine Co Pks Lake Selmac 2	30	2021	0.21
Lyons Mehama Water District	30	2021	0.003
Medford Water Commission	30	2021	0.02
Rainbow Water District	30	2021	0.008
Roberts Creek Water District	30	2021	0.01
Seaside Water Department	30	2021	0.002
Shangri La Water District	30	2021	0.003
South Fork Water Board - Oregon City	30	2021	0.01
Stayton Water Supply	30	2021	0.006
Tri-City JW & SA	30	2021	0.009
Umpqua Basin Water Association	30	2021	0.01
Anglers Cove/SCHWC	31	2021	0.02
Buell-Red Prairie Water Association	31	2021	0.34
Camp Baker BSA	31	2021	0.0008
Canby Utility/Veolia Water	31	2021	0.008
City of Albany	31	2021	0.0003
City of Cottage Grove	31	2021	0.02
City of Gates	31	2021	0.01
City of Grants Pass	31	2021	0.004
City of Pendleton	31	2021	0.02
City of Powers	31	2021	0
City of Wilsonville	31	2021	0.02
Clarks Branch Water Association	31	2021	0.01
Douglas County Parks - Whistler's Bend	31	2021	0.005
Eugene Water & Electric Board	31	2021	0.03
Glide Water Association	31	2021	0.0003
Hiland WC - Shady Cove	31	2021	0.009
Joint Water Commission	31	2021	0.02
Lake Oswego - Tigard Water Supply	31	2021	0.02
Milo Academy	31	2021	0.05
North Clackamas County Water Commission	31	2021	0
PP&L-Toketee Village	31	2021	0.008
Roseburg Forest Products - Dillard	31	2021	0.03
Salem Public Works	31	2021	0.02
Springfield Utility Board	31	2021	0.01
Springfield Utility Board	31	2021	0
USFS Steamboat Work Center	31	2021	0.03
USFS Tiller Ranger Station	31	2021	0.03
Winston-Dillard Water District	31	2021	0.03
Ashland Water Department	32	2021	0.01
Buell-Red Prairie Water Association	32	2021	0.91
City of Creswell	32	2021	0.05
City of Drain Shops	32	2021	0.01
City of Estacada	32	2021	0.003
City of Gold Hill	32	2021	0.02
City of Jefferson	32	2021	0.01
City of Lowell	32	2021	0.03
City of Monroe	32	2021	0.02
City of Myrtle Creek	32	2021	0.007
City of Newport	32	2021	0.08
City of Rogue River	32	2021	0.01
City of Roseburg	32	2021	0.02
Douglas County Parks - Whistler's Bend	32	2021	0.008
Josephine Co Pks Lake Selmac 1	32	2021	0.19
Josephine Co Pks Lake Selmac 2	32	2021	0.26
Lyons Mehama Water District	32	2021	0.002
Medford Water Commission	32	2021	0.02
Rainbow Water District	32	2021	0.01
Roberts Creek Water District	32	2021	0.007
Seaside Water Department	32	2021	0.003
Shangri La Water District	32	2021	0.005
South Fork Water Board - Oregon City	32	2021	0.02
Stayton Water Supply	32	2021	0.003
Tri-City JW & SA	32	2021	0.009
Umpqua Basin Water Association	32	2021	0.02
Umpqua Ranch Co-op	32	2021	0.03
Anglers Cove/SCHWC	33	2021	0.005
Buell-Red Prairie Water Association	33	2021	2.17
Camp Baker BSA	33	2021	0.004
Canby Utility/Veolia Water	33	2021	0.007
City of Albany	33	2021	0.01
City of Cottage Grove	33	2021	0.007
City of Gates	33	2021	0.004
City of Grants Pass	33	2021	0.02
City of Pendleton	33	2021	0.02
City of Powers	33	2021	0.0006
City of Wilsonville	33	2021	0.01
Clarks Branch Water Association	33	2021	0.02
Eugene Water & Electric Board	33	2021	0.03
Glide Water Association	33	2021	0.006
Hiland WC - Shady Cove	33	2021	0.007
Joint Water Commission	33	2021	0.008
Josephine Co Pks Lake Selmac 2	33	2021	0.43
Lake Oswego - Tigard Water Supply	33	2021	0.01
Milo Academy	33	2021	0.56
North Clackamas County Water Commission	33	2021	0.002
PP&L-Toketee Village	33	2021	0.001
Roseburg Forest Products - Dillard	33	2021	0.01
Salem Public Works	33	2021	0.02
Springfield Utility Board	33	2021	0.001
Springfield Utility Board	33	2021	0.01
USFS Horseshoe Bend CG	33	2021	0.01
USFS Steamboat Work Center	33	2021	0.02
USFS Tiller Ranger Station	33	2021	0.02
Winston-Dillard Water District	33	2021	0.01
Ashland Water Department	34	2021	0.002
Buell-Red Prairie Water Association	34	2021	3.28
City of Creswell	34	2021	0.14
City of Drain Shops	34	2021	0.006
City of Estacada	34	2021	0.002
City of Gold Hill	34	2021	0.02
City of Jefferson	34	2021	7e-05
City of Lowell	34	2021	0.003
City of Monroe	34	2021	0.02
City of Myrtle Creek	34	2021	0.001
City of Newport	34	2021	0.04
City of Rogue River	34	2021	0.01
City of Roseburg	34	2021	0.006
Douglas County Parks - Whistler's Bend	34	2021	0.006
Josephine Co Pks Lake Selmac 1	34	2021	0.38
Josephine Co Pks Lake Selmac 2	34	2021	0.44
Lyons Mehama Water District	34	2021	0.002
Medford Water Commission	34	2021	0.004
Milo Academy	34	2021	0.01
Rainbow Water District	34	2021	0
Roberts Creek Water District	34	2021	0.007
Seaside Water Department	34	2021	0.002
Shangri La Water District	34	2021	0
South Fork Water Board - Oregon City	34	2021	0.0003
Stayton Water Supply	34	2021	0.006
Tri-City JW & SA	34	2021	0.01
Umpqua Basin Water Association	34	2021	0.006
Umpqua Ranch Co-op	34	2021	0.007
Anglers Cove/SCHWC	35	2021	0.004
Buell-Red Prairie Water Association	35	2021	2.86
Camp Baker BSA	35	2021	0.001
Canby Utility/Veolia Water	35	2021	0
City of Albany	35	2021	0.01
City of Cottage Grove	35	2021	0.03
City of Gates	35	2021	0.003
City of Grants Pass	35	2021	0.02
City of Pendleton	35	2021	0.001
City of Powers	35	2021	0
City of Wilsonville	35	2021	0.0002
Clarks Branch Water Association	35	2021	0.004
Eugene Water & Electric Board	35	2021	0.01
Glide Water Association	35	2021	0.0007
Hiland WC - Shady Cove	35	2021	0.0005
Joint Water Commission	35	2021	0.0006
Josephine Co Pks Lake Selmac 1	35	2021	0.28
Josephine Co Pks Lake Selmac 2	35	2021	0.19
Lake Oswego - Tigard Water Supply	35	2021	0.002
Milo Academy	35	2021	0.006
North Clackamas County Water Commission	35	2021	0.01
PP&L-Toketee Village	35	2021	0
Roseburg Forest Products - Dillard	35	2021	0
Salem Public Works	35	2021	0.003
Springfield Utility Board	35	2021	0
Springfield Utility Board	35	2021	0
USFS Horseshoe Bend CG	35	2021	0.0003
USFS Steamboat Work Center	35	2021	0.003
USFS Tiller Ranger Station	35	2021	0.005
Winston-Dillard Water District	35	2021	0.0002
Ashland Water Department	36	2021	0.01
Buell-Red Prairie Water Association	36	2021	1.71
City of Creswell	36	2021	0.62
City of Drain Shops	36	2021	0.009
City of Estacada	36	2021	0.007
City of Gold Hill	36	2021	0.03
City of Jefferson	36	2021	0.01
City of Lowell	36	2021	0.003
City of Monroe	36	2021	0.02
City of Myrtle Creek	36	2021	0.01
City of Newport	36	2021	0.04
City of Rogue River	36	2021	0.01
City of Roseburg	36	2021	0.02
Douglas County Parks - Whistler's Bend	36	2021	0.002
Josephine Co Pks Lake Selmac 1	36	2021	0.09
Josephine Co Pks Lake Selmac 2	36	2021	0.26
Lyons Mehama Water District	36	2021	0
Medford Water Commission	36	2021	0.02
Milo Academy	36	2021	0.03
Rainbow Water District	36	2021	0.003
Roberts Creek Water District	36	2021	0.01
Seaside Water Department	36	2021	0.01
Shangri La Water District	36	2021	0
South Fork Water Board - Oregon City	36	2021	0.0001
Stayton Water Supply	36	2021	0.005
Tri-City JW & SA	36	2021	0.01
Umpqua Basin Water Association	36	2021	0.02
Umpqua Ranch Co-op	36	2021	0.004
Anglers Cove/SCHWC	37	2021	0.006
Buell-Red Prairie Water Association	37	2021	1.58
Camp Baker BSA	37	2021	0.01
Canby Utility/Veolia Water	37	2021	0.006
City of Albany	37	2021	5e-05
City of Cottage Grove	37	2021	0.08
City of Creswell	37	2021	0.92
City of Gates	37	2021	0.001
City of Grants Pass	37	2021	0.02
City of Pendleton	37	2021	0.02
City of Powers	37	2021	0.0008
City of Wilsonville	37	2021	0.02
Clarks Branch Water Association	37	2021	0.02
Eugene Water & Electric Board	37	2021	0.006
Glide Water Association	37	2021	0.008
Hiland WC - Shady Cove	37	2021	0.05
Joint Water Commission	37	2021	0.009
Josephine Co Pks Lake Selmac 1	37	2021	0.08
Josephine Co Pks Lake Selmac 2	37	2021	0.13
Lake Oswego - Tigard Water Supply	37	2021	0.008
Milo Academy	37	2021	0.01
North Clackamas County Water Commission	37	2021	0.004
PP&L-Toketee Village	37	2021	0.02
Roseburg Forest Products - Dillard	37	2021	0.008
Salem Public Works	37	2021	0.01
Springfield Utility Board	37	2021	0.006
Springfield Utility Board	37	2021	0.0008
USFS Horseshoe Bend CG	37	2021	0.02
USFS Steamboat Work Center	37	2021	0.01
USFS Tiller Ranger Station	37	2021	0.005
Winston-Dillard Water District	37	2021	0.01
Ashland Water Department	38	2021	0.0005
Buell-Red Prairie Water Association	38	2021	1.03
City of Creswell	38	2021	0.37
City of Drain Shops	38	2021	0.02
City of Estacada	38	2021	0.01
City of Gold Hill	38	2021	0.006
City of Jefferson	38	2021	0.001
City of Lowell	38	2021	0.01
City of Monroe	38	2021	0.05
City of Myrtle Creek	38	2021	0.002
City of Newport	38	2021	0.01
City of Rogue River	38	2021	0.02
City of Roseburg	38	2021	0.01
Douglas County Parks - Whistler's Bend	38	2021	0.01
Josephine Co Pks Lake Selmac 1	38	2021	0.06
Josephine Co Pks Lake Selmac 2	38	2021	0.14
Lyons Mehama Water District	38	2021	0.0008
Medford Water Commission	38	2021	0.01
Rainbow Water District	38	2021	0.005
Roberts Creek Water District	38	2021	0.02
Seaside Water Department	38	2021	0.001
Shangri La Water District	38	2021	0.001
South Fork Water Board - Oregon City	38	2021	0.01
Stayton Water Supply	38	2021	0.02
Tri-City JW & SA	38	2021	0.003
Umpqua Basin Water Association	38	2021	0.007
Umpqua Ranch Co-op	38	2021	0.02
Anglers Cove/SCHWC	39	2021	0.008
Buell-Red Prairie Water Association	39	2021	0.28
Camp Baker BSA	39	2021	0.01
Canby Utility/Veolia Water	39	2021	0
City of Albany	39	2021	0.007
City of Cottage Grove	39	2021	0.07
City of Creswell	39	2021	0.1
City of Gates	39	2021	0
City of Grants Pass	39	2021	0.002
City of Pendleton	39	2021	0.009
City of Powers	39	2021	0.02
City of Wilsonville	39	2021	0
Clarks Branch Water Association	39	2021	0.03
Eugene Water & Electric Board	39	2021	0.0001
Glide Water Association	39	2021	0.006
Hiland WC - Shady Cove	39	2021	0.01
Joint Water Commission	39	2021	0
Lake Oswego - Tigard Water Supply	39	2021	0
Milo Academy	39	2021	0.002
North Clackamas County Water Commission	39	2021	0.003
PP&L-Toketee Village	39	2021	0.0009
Roseburg Forest Products - Dillard	39	2021	0.008
Salem Public Works	39	2021	0
Springfield Utility Board	39	2021	0.006
Springfield Utility Board	39	2021	0
USFS Steamboat Work Center	39	2021	0.002
USFS Tiller Ranger Station	39	2021	0.02
Winston-Dillard Water District	39	2021	0.02
Ashland Water Department	40	2021	0.007
Buell-Red Prairie Water Association	40	2021	0.18
City of Creswell	40	2021	0.11
City of Drain Shops	40	2021	0.002
City of Estacada	40	2021	0
City of Gold Hill	40	2021	0.01
City of Jefferson	40	2021	0.02
City of Lowell	40	2021	0.0008
City of Monroe	40	2021	0.02
City of Myrtle Creek	40	2021	0.003
City of Newport	40	2021	0.02
City of Rogue River	40	2021	0.001
City of Roseburg	40	2021	0.0003
Douglas County Parks - Whistler's Bend	40	2021	0.006
Josephine Co Pks Lake Selmac 1	40	2021	0.03
Josephine Co Pks Lake Selmac 2	40	2021	0.07
Lyons Mehama Water District	40	2021	0
Medford Water Commission	40	2021	0.0009
Rainbow Water District	40	2021	0.003
Roberts Creek Water District	40	2021	0.003
Seaside Water Department	40	2021	0.008
Shangri La Water District	40	2021	0
South Fork Water Board - Oregon City	40	2021	0
Stayton Water Supply	40	2021	0.004
Tri-City JW & SA	40	2021	0.01
Umpqua Basin Water Association	40	2021	0.0001
Anglers Cove/SCHWC	41	2021	0.009
Buell-Red Prairie Water Association	41	2021	0.2
Camp Baker BSA	41	2021	0.03
Canby Utility/Veolia Water	41	2021	0
City of Albany	41	2021	0.0004
City of Cottage Grove	41	2021	0.1
City of Gates	41	2021	0.003
City of Grants Pass	41	2021	0.03
City of Pendleton	41	2021	0
City of Powers	41	2021	0.0008
City of Wilsonville	41	2021	0.009
Clarks Branch Water Association	41	2021	0.02
Eugene Water & Electric Board	41	2021	0.02
Glide Water Association	41	2021	0.0002
Hiland WC - Shady Cove	41	2021	0.002
Joint Water Commission	41	2021	0.005
Josephine Co Pks Lake Selmac 1	41	2021	0.08
Josephine Co Pks Lake Selmac 2	41	2021	0.09
Lake Oswego - Tigard Water Supply	41	2021	0.01
Milo Academy	41	2021	0.0004
North Clackamas County Water Commission	41	2021	0.0002
PP&L-Toketee Village	41	2021	0.005
Roseburg Forest Products - Dillard	41	2021	0.02
Salem Public Works	41	2021	0.0009
Springfield Utility Board	41	2021	0.007
Springfield Utility Board	41	2021	0
USFS Steamboat Work Center	41	2021	0.02
USFS Tiller Ranger Station	41	2021	0.0002
Winston-Dillard Water District	41	2021	0.0008
Ashland Water Department	42	2021	0.008
City of Creswell	42	2021	0.06
City of Drain Shops	42	2021	0.01
City of Estacada	42	2021	0.01
City of Gold Hill	42	2021	0.01
City of Jefferson	42	2021	0.02
City of Lowell	42	2021	0.003
City of Monroe	42	2021	0.04
City of Myrtle Creek	42	2021	0
City of Newport	42	2021	0.006
City of Rogue River	42	2021	0.003
City of Roseburg	42	2021	0.01
Douglas County Parks - Whistler's Bend	42	2021	0.008
Lyons Mehama Water District	42	2021	0.02
Medford Water Commission	42	2021	0.007
Rainbow Water District	42	2021	0.0004
Roberts Creek Water District	42	2021	0.003
Seaside Water Department	42	2021	0.006
Shangri La Water District	42	2021	0.001
South Fork Water Board - Oregon City	42	2021	0.004
Stayton Water Supply	42	2021	0.02
Tri-City JW & SA	42	2021	0
Umpqua Basin Water Association	42	2021	0.0007
Umpqua Ranch Co-op	42	2021	0.004
Anglers Cove/SCHWC	17	2022	0.0104
Buell-Red Prairie Water Association	17	2022	0.0044
Canby Utility/Veolia Water	17	2022	0.001
City of Albany	17	2022	0.0039
City of Cottage Grove	17	2022	0.002
City of Gates	17	2022	0.0064
City of Grants Pass	17	2022	0.0083
City of Pendleton	17	2022	0.0018
City of Powers	17	2022	0.0042
City of Wilsonville	17	2022	0.0029
Clarks Branch Water Association	17	2022	0.0001
Eugene Water & Electric Board	17	2022	0.0046
Glide Water Association	17	2022	0.0041
Hiland WC - Shady Cove	17	2022	0.0056
Jackson Co Pks Emigrant Lake	17	2022	0.0025
Joint Water Commission	17	2022	0.0022
Lake Oswego - Tigard Water Supply	17	2022	0.0014
North Clackamas County Water Commission	17	2022	0.0012
PP&L-Toketee Village	17	2022	0.0012
Roseburg Forest Products - Dillard	17	2022	0.0046
Salem Public Works	17	2022	0.0028
Springfield Utility Board	17	2022	0.0061
Springfield Utility Board	17	2022	0.0001
USFS Horseshoe Bend CG	17	2022	0.0024
USFS Steamboat Work Center	17	2022	0.0008
USFS Tiller Ranger Station	17	2022	0.0013
Winston-Dillard Water District	17	2022	0.0061
Ashland Water Department	18	2022	0.0017
Camp Baker BSA	18	2022	0.0109
City of Creswell	18	2022	0.0121
City of Drain Shops	18	2022	0.0004
City of Estacada	18	2022	0.0012
City of Gold Hill	18	2022	0.014
City of Jefferson	18	2022	0.0302
City of Lowell	18	2022	0.0066
City of Monroe	18	2022	0.0156
City of Myrtle Creek	18	2022	0.0152
City of Newport	18	2022	0.0223
City of Rogue River	18	2022	0.0106
City of Roseburg	18	2022	0.0357
Josephine Co Pks Lake Selmac 1	18	2022	0.0008
Josephine Co Pks Lake Selmac 2	18	2022	0.0048
Lyons Mehama Water District	18	2022	0.003
Medford Water Commission	18	2022	0.0134
Rainbow Water District	18	2022	0.0002
Roberts Creek Water District	18	2022	0.0114
Roberts Creek Water District	18	2022	0.0114
Seaside Water Department	18	2022	0.0003
Shangri La Water District	18	2022	0.0005
South Fork Water Board - Oregon City	18	2022	0.0062
Stayton Water Supply	18	2022	0.0083
Tri-City JW & SA	18	2022	0.001
Umpqua Basin Water Association	18	2022	0.0013
Umpqua Ranch Co-op	18	2022	0.0106
Anglers Cove/SCHWC	19	2022	0.0205
Buell-Red Prairie Water Association	19	2022	0.0075
Canby Utility/Veolia Water	19	2022	0.0037
City of Albany	19	2022	0.0052
City of Cottage Grove	19	2022	0.0102
City of Gates	19	2022	0.0107
City of Grants Pass	19	2022	0.0254
City of Pendleton	19	2022	0.008
City of Powers	19	2022	0.0009
City of Wilsonville	19	2022	0.0055
Clarks Branch Water Association	19	2022	0.0108
Eugene Water & Electric Board	19	2022	0.0097
Glide Water Association	19	2022	0.0027
Hiland WC - Shady Cove	19	2022	0.0045
Jackson Co Pks Emigrant Lake	19	2022	0.0115
Joint Water Commission	19	2022	0.0045
Lake Oswego - Tigard Water Supply	19	2022	0
North Clackamas County Water Commission	19	2022	0.0058
PP&L-Toketee Village	19	2022	0.0047
Roseburg Forest Products - Dillard	19	2022	0
Salem Public Works	19	2022	0
Springfield Utility Board	19	2022	0.005
Springfield Utility Board	19	2022	0.0031
USFS Horseshoe Bend CG	19	2022	0.0001
USFS Steamboat Work Center	19	2022	0.0067
USFS Tiller Ranger Station	19	2022	0
Winston-Dillard Water District	19	2022	0
Ashland Water Department	20	2022	0.0053
Camp Baker BSA	20	2022	0.0033
City of Creswell	20	2022	0.0029
City of Drain Shops	20	2022	0.0004
City of Estacada	20	2022	0.0038
City of Gold Hill	20	2022	0.0238
City of Jefferson	20	2022	0.0054
City of Lowell	20	2022	0.0055
City of Monroe	20	2022	0.0031
City of Myrtle Creek	20	2022	0.0182
City of Newport	20	2022	0
City of Rogue River	20	2022	0.0054
City of Roseburg	20	2022	0.0085
Josephine Co Pks Lake Selmac 1	20	2022	0.0077
Josephine Co Pks Lake Selmac 2	20	2022	0.024
Lyons Mehama Water District	20	2022	0.0069
Medford Water Commission	20	2022	0.0073
Rainbow Water District	20	2022	0
Roberts Creek Water District	20	2022	0.0035
Seaside Water Department	20	2022	0.0045
Shangri La Water District	20	2022	0.0002
South Fork Water Board - Oregon City	20	2022	0.0022
Stayton Water Supply	20	2022	0.001
Tri-City JW & SA	20	2022	0.0018
Umpqua Basin Water Association	20	2022	0
Umpqua Ranch Co-op	20	2022	0.0072
Anglers Cove/SCHWC	21	2022	0.0122
Buell-Red Prairie Water Association	21	2022	0.0055
Canby Utility/Veolia Water	21	2022	0.0077
City of Albany	21	2022	0.0123
City of Cottage Grove	21	2022	0.0016
City of Gates	21	2022	0.0079
City of Grants Pass	21	2022	0.0186
City of Monroe	21	2022	0.0015
City of Pendleton	21	2022	0.0093
City of Powers	21	2022	0.0036
City of Wilsonville	21	2022	0.0004
Clarks Branch Water Association	21	2022	0.0039
Eugene Water & Electric Board	21	2022	0.0112
Glide Water Association	21	2022	0.0084
Hiland WC - Shady Cove	21	2022	0
Jackson Co Pks Emigrant Lake	21	2022	0.0089
Joint Water Commission	21	2022	0.0072
Lake Oswego - Tigard Water Supply	21	2022	0.0049
North Clackamas County Water Commission	21	2022	0
PP&L-Toketee Village	21	2022	0.0027
Roseburg Forest Products - Dillard	21	2022	0.0052
Salem Public Works	21	2022	0.0051
Springfield Utility Board	21	2022	0.0002
Springfield Utility Board	21	2022	0
USFS Horseshoe Bend CG	21	2022	0.0047
USFS Steamboat Work Center	21	2022	0.0089
USFS Tiller Ranger Station	21	2022	0.0005
Winston-Dillard Water District	21	2022	0.0029
Ashland Water Department	22	2022	0.0102
Camp Baker BSA	22	2022	0.0083
City of Creswell	22	2022	0.0087
City of Drain Shops	22	2022	0.0073
City of Estacada	22	2022	0.0088
City of Gold Hill	22	2022	0.0192
City of Jefferson	22	2022	0.0007
City of Lowell	22	2022	0.0064
City of Monroe	22	2022	0.0169
City of Myrtle Creek	22	2022	0.0159
City of Newport	22	2022	0.0013
City of Rogue River	22	2022	0.021
City of Roseburg	22	2022	0.0069
Josephine Co Pks Lake Selmac 1	22	2022	0.0105
Josephine Co Pks Lake Selmac 2	22	2022	0.0162
Lyons Mehama Water District	22	2022	0.003
Medford Water Commission	22	2022	0.0116
Rainbow Water District	22	2022	0
Roberts Creek Water District	22	2022	0.0022
Seaside Water Department	22	2022	0.0066
Shangri La Water District	22	2022	0
South Fork Water Board - Oregon City	22	2022	0.0025
Stayton Water Supply	22	2022	0.0002
Tri-City JW & SA	22	2022	0.0067
Umpqua Basin Water Association	22	2022	0.0026
Umpqua Ranch Co-op	22	2022	0
Anglers Cove/SCHWC	23	2022	0.0072
Buell-Red Prairie Water Association	23	2022	0.0199
Canby Utility/Veolia Water	23	2022	0.0153
City of Albany	23	2022	0.002
City of Cottage Grove	23	2022	0.0076
City of Gates	23	2022	0.0024
City of Grants Pass	23	2022	0.0145
City of Pendleton	23	2022	0.0027
City of Powers	23	2022	0.0094
City of Wilsonville	23	2022	0.0211
Clarks Branch Water Association	23	2022	0.0318
Eugene Water & Electric Board	23	2022	0.0008
Glide Water Association	23	2022	0.0073
Hiland WC - Shady Cove	23	2022	0.0236
Jackson Co Pks Emigrant Lake	23	2022	0.0269
Joint Water Commission	23	2022	0.0015
Lake Oswego - Tigard Water Supply	23	2022	0.0055
North Clackamas County Water Commission	23	2022	0.0173
PP&L-Toketee Village	23	2022	0.019
Roseburg Forest Products - Dillard	23	2022	0.008
Salem Public Works	23	2022	0.0061
Springfield Utility Board	23	2022	0.0149
Springfield Utility Board	23	2022	0.01
USFS Horseshoe Bend CG	23	2022	0.0036
USFS Steamboat Work Center	23	2022	0.0081
USFS Tiller Ranger Station	23	2022	0.0139
Winston-Dillard Water District	23	2022	0.032
Ashland Water Department	24	2022	0.0001
Camp Baker BSA	24	2022	0.0006
City of Creswell	24	2022	0
City of Drain Shops	24	2022	0.0083
City of Estacada	24	2022	0.0018
City of Jefferson	24	2022	0.0186
City of Lowell	24	2022	0.0142
City of Monroe	24	2022	0.0015
City of Myrtle Creek	24	2022	0.0088
City of Newport	24	2022	0.0118
City of Roseburg	24	2022	0.0051
Josephine Co Pks Lake Selmac 1	24	2022	0.0081
Lyons Mehama Water District	24	2022	0.0153
Medford Water Commission	24	2022	0.0154
Rainbow Water District	24	2022	0.0147
Roberts Creek Water District	24	2022	0.0018
Seaside Water Department	24	2022	0
Shangri La Water District	24	2022	0
South Fork Water Board - Oregon City	24	2022	0.0052
Stayton Water Supply	24	2022	0.0004
Tri-City JW & SA	24	2022	0.0172
Umpqua Basin Water Association	24	2022	0.0054
Umpqua Ranch Co-op	24	2022	0.0008
Anglers Cove/SCHWC	25	2022	0.0046
Buell-Red Prairie Water Association	25	2022	2.6573
Canby Utility/Veolia Water	25	2022	0.0141
City of Albany	25	2022	0.0048
City of Cottage Grove	25	2022	0.0062
City of Gates	25	2022	0.0315
City of Gold Hill	25	2022	0.0123
City of Grants Pass	25	2022	0.0265
City of Pendleton	25	2022	0.0108
City of Powers	25	2022	0.0029
City of Rogue River	25	2022	0.0133
City of Wilsonville	25	2022	0.0048
Clarks Branch Water Association	25	2022	0.034
Eugene Water & Electric Board	25	2022	0.0099
Glide Water Association	25	2022	0.0122
Hiland WC - Shady Cove	25	2022	0.0229
Jackson Co Pks Emigrant Lake	25	2022	0.0202
Joint Water Commission	25	2022	0.0023
Josephine Co Pks Lake Selmac 2	25	2022	0.0354
Lake Oswego - Tigard Water Supply	25	2022	0.007
North Clackamas County Water Commission	25	2022	0.0006
PP&L-Toketee Village	25	2022	0.0014
Roseburg Forest Products - Dillard	25	2022	0.0446
Salem Public Works	25	2022	0.0182
Springfield Utility Board	25	2022	0.0011
Springfield Utility Board	25	2022	0
USFS Horseshoe Bend CG	25	2022	0.0092
USFS Steamboat Work Center	25	2022	0.0089
USFS Tiller Ranger Station	25	2022	0.0004
Winston-Dillard Water District	25	2022	0.0301
Ashland Water Department	26	2022	0.0037
Buell-Red Prairie Water Association	26	2022	0.0157
Camp Baker BSA	26	2022	0.001
City of Creswell	26	2022	0.0047
City of Drain Shops	26	2022	0.0084
City of Estacada	26	2022	0.0065
City of Gold Hill	26	2022	0.0159
City of Jefferson	26	2022	0.02
City of Lowell	26	2022	0.0059
City of Monroe	26	2022	0.0091
City of Myrtle Creek	26	2022	0.053
City of Newport	26	2022	0.0149
City of Rogue River	26	2022	0.0105
City of Roseburg	26	2022	0.0116
Josephine Co Pks Lake Selmac 1	26	2022	0.0064
Josephine Co Pks Lake Selmac 2	26	2022	0.0213
Lyons Mehama Water District	26	2022	0.0185
Medford Water Commission	26	2022	0.0226
Rainbow Water District	26	2022	0.0156
Roberts Creek Water District	26	2022	0.043
Seaside Water Department	26	2022	0.0054
Shangri La Water District	26	2022	0.0114
South Fork Water Board - Oregon City	26	2022	0.0112
Stayton Water Supply	26	2022	0.0106
Tri-City JW & SA	26	2022	0.0558
Umpqua Basin Water Association	26	2022	0.0233
Umpqua Ranch Co-op	26	2022	0.0184
Anglers Cove/SCHWC	27	2022	0.0169
Buell-Red Prairie Water Association	27	2022	0.0492
Canby Utility/Veolia Water	27	2022	0.0084
City of Albany	27	2022	0.0042
City of Cottage Grove	27	2022	0.0131
City of Gates	27	2022	0.0514
City of Grants Pass	27	2022	0.0283
City of Pendleton	27	2022	0.0023
City of Powers	27	2022	0.0206
City of Wilsonville	27	2022	0.0026
Clarks Branch Water Association	27	2022	0.0269
Douglas County Parks - Whistler's Bend	27	2022	0.002
Eugene Water & Electric Board	27	2022	0.0247
Glide Water Association	27	2022	0.0269
Hiland WC - Shady Cove	27	2022	0.0229
Jackson Co Pks Emigrant Lake	27	2022	0.0003
Joint Water Commission	27	2022	0.001
Lake Oswego - Tigard Water Supply	27	2022	0.0089
North Clackamas County Water Commission	27	2022	0.0195
PP&L-Toketee Village	27	2022	0.0124
Roseburg Forest Products - Dillard	27	2022	0.0407
Salem Public Works	27	2022	0.0277
Springfield Utility Board	27	2022	0.0134
Springfield Utility Board	27	2022	0.0155
USFS Horseshoe Bend CG	27	2022	0.0037
USFS Steamboat Work Center	27	2022	0.006
USFS Tiller Ranger Station	27	2022	0.0116
Winston-Dillard Water District	27	2022	0.0743
Ashland Water Department	28	2022	0.0018
Camp Baker BSA	28	2022	0.003
City of Creswell	28	2022	0.0054
City of Drain Shops	28	2022	0.0194
City of Estacada	28	2022	0.016
City of Gold Hill	28	2022	0.0174
City of Jefferson	28	2022	0.0291
City of Lowell	28	2022	0.0191
City of Monroe	28	2022	0.0131
City of Myrtle Creek	28	2022	0.1
City of Newport	28	2022	0.0177
City of Rogue River	28	2022	0.027
City of Roseburg	28	2022	0.0099
Josephine Co Pks Lake Selmac 1	28	2022	0.0194
Josephine Co Pks Lake Selmac 2	28	2022	0.033
Lyons Mehama Water District	28	2022	0.0154
Medford Water Commission	28	2022	0.0168
Rainbow Water District	28	2022	0.0082
Roberts Creek Water District	28	2022	0.1101
Seaside Water Department	28	2022	0.0095
Shangri La Water District	28	2022	0.0041
South Fork Water Board - Oregon City	28	2022	0.0061
Stayton Water Supply	28	2022	0.0438
Tri-City JW & SA	28	2022	0.1185
Umpqua Basin Water Association	28	2022	0.0099
Umpqua Ranch Co-op	28	2022	0.0111
Anglers Cove/SCHWC	29	2022	0.0121
Buell-Red Prairie Water Association	29	2022	0.054
Canby Utility/Veolia Water	29	2022	0.0015
City of Albany	29	2022	0.0065
City of Cottage Grove	29	2022	0.0081
City of Gates	29	2022	0.063
City of Grants Pass	29	2022	0.013
City of Pendleton	29	2022	0.0191
City of Powers	29	2022	0.0097
City of Wilsonville	29	2022	0.0151
Clarks Branch Water Association	29	2022	0.0862
Douglas County Parks - Whistler's Bend	29	2022	0.0217
Eugene Water & Electric Board	29	2022	0.0239
Glide Water Association	29	2022	0.0182
Hiland WC - Shady Cove	29	2022	0.0215
Jackson Co Pks Emigrant Lake	29	2022	0.0087
Joint Water Commission	29	2022	0.0122
Lake Oswego - Tigard Water Supply	29	2022	0.0188
North Clackamas County Water Commission	29	2022	0.0143
PP&L-Toketee Village	29	2022	0.004
Roseburg Forest Products - Dillard	29	2022	0.1282
Salem Public Works	29	2022	0.0282
Springfield Utility Board	29	2022	0.0173
Springfield Utility Board	29	2022	0.0249
USFS Horseshoe Bend CG	29	2022	0.0214
USFS Steamboat Work Center	29	2022	0.0239
USFS Tiller Ranger Station	29	2022	0.0238
Winston-Dillard Water District	29	2022	0.1235
Ashland Water Department	30	2022	0.0081
Camp Baker BSA	30	2022	0.0055
City of Creswell	30	2022	0.0077
City of Drain Shops	30	2022	0.006
City of Estacada	30	2022	0.0069
City of Gold Hill	30	2022	0.0356
City of Jefferson	30	2022	0.0231
City of Lowell	30	2022	0.0049
City of Monroe	30	2022	0.0139
City of Myrtle Creek	30	2022	0.1427
City of Newport	30	2022	0.016
City of Rogue River	30	2022	0.0257
City of Roseburg	30	2022	0.0024
Josephine Co Pks Lake Selmac 1	30	2022	0.0206
Josephine Co Pks Lake Selmac 2	30	2022	0.0572
Lyons Mehama Water District	30	2022	0.0133
Medford Water Commission	30	2022	0.0129
Rainbow Water District	30	2022	0.0076
Roberts Creek Water District	30	2022	0.0617
Seaside Water Department	30	2022	0.0062
Shangri La Water District	30	2022	0.0092
South Fork Water Board - Oregon City	30	2022	0.0141
Stayton Water Supply	30	2022	0.0176
Tri-City JW & SA	30	2022	0.1049
Umpqua Basin Water Association	30	2022	0.0218
Umpqua Ranch Co-op	30	2022	0.0206
Anglers Cove/SCHWC	31	2022	0.0261
Canby Utility/Veolia Water	31	2022	0.0134
City of Albany	31	2022	0.004
City of Cottage Grove	31	2022	0.0102
City of Creswell	31	2022	0.0002
City of Gates	31	2022	0.0284
City of Grants Pass	31	2022	0.0215
City of Pendleton	31	2022	0.0074
City of Powers	31	2022	0.0096
City of Wilsonville	31	2022	0.0103
Clarks Branch Water Association	31	2022	0.0403
Douglas County Parks - Whistler's Bend	31	2022	0.0054
Eugene Water & Electric Board	31	2022	0.0226
Glide Water Association	31	2022	0.0231
Hiland WC - Shady Cove	31	2022	0.0135
Jackson Co Pks Emigrant Lake	31	2022	0.0146
Joint Water Commission	31	2022	0.0057
Lake Oswego - Tigard Water Supply	31	2022	0.0156
North Clackamas County Water Commission	31	2022	0.0027
Roseburg Forest Products - Dillard	31	2022	0.0721
Salem Public Works	31	2022	0.0274
Springfield Utility Board	31	2022	0.0137
Springfield Utility Board	31	2022	0.0085
USFS Steamboat Work Center	31	2022	0.0252
USFS Tiller Ranger Station	31	2022	0.0268
Winston-Dillard Water District	31	2022	0.0882
Ashland Water Department	32	2022	0.0047
Camp Baker BSA	32	2022	0.0004
City of Drain Shops	32	2022	0.0381
City of Estacada	32	2022	0.0164
City of Gold Hill	32	2022	0.0079
City of Jefferson	32	2022	0.0058
City of Lowell	32	2022	0.0123
City of Monroe	32	2022	0.0206
City of Myrtle Creek	32	2022	0.0357
City of Newport	32	2022	0.0102
City of Rogue River	32	2022	0.0111
City of Roseburg	32	2022	0.0067
Josephine Co Pks Lake Selmac 1	32	2022	0.0871
Josephine Co Pks Lake Selmac 2	32	2022	0.0459
Lyons Mehama Water District	32	2022	0.0105
Medford Water Commission	32	2022	0.0132
PP&L-Toketee Village	32	2022	0.0016
Rainbow Water District	32	2022	0.002
Roberts Creek Water District	32	2022	0.0322
Seaside Water Department	32	2022	0.0111
Shangri La Water District	32	2022	0.0024
South Fork Water Board - Oregon City	32	2022	0.001
Stayton Water Supply	32	2022	0.0066
Tri-City JW & SA	32	2022	0.0713
Umpqua Basin Water Association	32	2022	0.0126
USFS Horseshoe Bend CG	32	2022	0.0006
Anglers Cove/SCHWC	33	2022	0.0073
Buell-Red Prairie Water Association	33	2022	0.2467
Canby Utility/Veolia Water	33	2022	0.0123
City of Albany	33	2022	0.0053
City of Cottage Grove	33	2022	0.0138
City of Creswell	33	2022	0.0073
City of Gates	33	2022	0.0136
City of Grants Pass	33	2022	0.0232
City of Pendleton	33	2022	0.0117
City of Powers	33	2022	0.0108
City of Wilsonville	33	2022	0.0079
Clarks Branch Water Association	33	2022	0.0029
Douglas County Parks - Whistler's Bend	33	2022	0.0138
Eugene Water & Electric Board	33	2022	0.0235
Glide Water Association	33	2022	0.0051
Hiland WC - Shady Cove	33	2022	0.0138
Jackson Co Pks Emigrant Lake	33	2022	0.0071
Joint Water Commission	33	2022	0.0024
Lake Oswego - Tigard Water Supply	33	2022	0.0134
North Clackamas County Water Commission	33	2022	0.0026
PP&L-Toketee Village	33	2022	0.0127
Roseburg Forest Products - Dillard	33	2022	0.0463
Salem Public Works	33	2022	0.0262
Springfield Utility Board	33	2022	0.0113
Springfield Utility Board	33	2022	0.0017
Umpqua Ranch Co-op	33	2022	0.0139
USFS Horseshoe Bend CG	33	2022	0.0119
USFS Steamboat Work Center	33	2022	0.0187
USFS Tiller Ranger Station	33	2022	0.0375
Winston-Dillard Water District	33	2022	0.057
Ashland Water Department	34	2022	0.015
Buell-Red Prairie Water Association	34	2022	0.0965
Camp Baker BSA	34	2022	0
City of Cottage Grove	34	2022	0.0153
City of Drain Shops	34	2022	0.0175
City of Estacada	34	2022	0.0137
City of Gold Hill	34	2022	0.0259
City of Jefferson	34	2022	0.0113
City of Lowell	34	2022	0.0133
City of Monroe	34	2022	0.0155
City of Myrtle Creek	34	2022	0.0368
City of Newport	34	2022	0.0055
City of Rogue River	34	2022	0.0036
City of Roseburg	34	2022	0.0144
Jackson Co Pks Emigrant Lake	34	2022	0.0091
Josephine Co Pks Lake Selmac 1	34	2022	0.1267
Josephine Co Pks Lake Selmac 2	34	2022	0.1737
Lyons Mehama Water District	34	2022	0.0046
Medford Water Commission	34	2022	0.0151
Milo Academy	34	2022	0.0666
North Clackamas County Water Commission	34	2022	0.006
Rainbow Water District	34	2022	0.0161
Roberts Creek Water District	34	2022	0.0413
Seaside Water Department	34	2022	0.003
Shangri La Water District	34	2022	0.0036
South Fork Water Board - Oregon City	34	2022	0.0099
Stayton Water Supply	34	2022	0.0225
Tri-City JW & SA	34	2022	0.0491
Umpqua Basin Water Association	34	2022	0.0061
Umpqua Ranch Co-op	34	2022	0.0072
Anglers Cove/SCHWC	35	2022	0.0095
Ashland Water Department	35	2022	0.0095
Camp Baker BSA	35	2022	0
Canby Utility/Veolia Water	35	2022	0.0091
City of Albany	35	2022	0.0083
City of Albany	35	2022	0.0042
City of Creswell	35	2022	0.0005
City of Drain Shops	35	2022	0.0302
City of Estacada	35	2022	0.0283
City of Gates	35	2022	0.0134
City of Gold Hill	35	2022	0.0074
City of Grants Pass	35	2022	0.0117
City of Jefferson	35	2022	0.0138
City of Lowell	35	2022	0.0061
City of Monroe	35	2022	0
City of Myrtle Creek	35	2022	0.027
City of Newport	35	2022	0
City of Pendleton	35	2022	0.0089
City of Powers	35	2022	0.0086
City of Rogue River	35	2022	0.0014
City of Roseburg	35	2022	0.0024
City of Wilsonville	35	2022	0.0134
Clarks Branch Water Association	35	2022	0.0021
Douglas County Parks - Whistler's Bend	35	2022	0.0048
Eugene Water & Electric Board	35	2022	0.009
Glide Water Association	35	2022	0.011
Hiland WC - Shady Cove	35	2022	0.0121
Joint Water Commission	35	2022	0.0028
Lake Oswego - Tigard Water Supply	35	2022	0.0117
Lyons Mehama Water District	35	2022	0.0171
Medford Water Commission	35	2022	0.0206
Milo Academy	35	2022	0.0513
PP&L-Toketee Village	35	2022	0.0074
Rainbow Water District	35	2022	0.0153
Roberts Creek Water District	35	2022	0.04
Roseburg Forest Products - Dillard	35	2022	0.0195
Salem Public Works	35	2022	0.0147
Seaside Water Department	35	2022	0
Shangri La Water District	35	2022	0
South Fork Water Board - Oregon City	35	2022	0.0073
Springfield Utility Board	35	2022	0.0052
Springfield Utility Board	35	2022	0.0013
Stayton Water Supply	35	2022	0.013
Tri-City JW & SA	35	2022	0.0215
Umpqua Basin Water Association	35	2022	0.0032
USFS Horseshoe Bend CG	35	2022	0.013
USFS Steamboat Work Center	35	2022	0.0141
USFS Tiller Ranger Station	35	2022	0.0071
Winston-Dillard Water District	35	2022	0.029
Anglers Cove/SCHWC	36	2022	0.0067
Buell-Red Prairie Water Association	36	2022	0.3414
Canby Utility/Veolia Water	36	2022	0.0126
City of Albany	36	2022	0.0138
City of Cottage Grove	36	2022	0.0154
City of Gates	36	2022	0.0152
City of Grants Pass	36	2022	0.0253
City of Pendleton	36	2022	0.0235
City of Powers	36	2022	0.0037
City of Wilsonville	36	2022	0.0149
Clarks Branch Water Association	36	2022	0.0351
Douglas County Parks - Whistler's Bend	36	2022	0.0214
Eugene Water & Electric Board	36	2022	0.0185
Glide Water Association	36	2022	0.0155
Hiland WC - Shady Cove	36	2022	0.0011
Jackson Co Pks Emigrant Lake	36	2022	0.0078
Joint Water Commission	36	2022	0.0096
Josephine Co Pks Lake Selmac 1	36	2022	0.3041
Josephine Co Pks Lake Selmac 1	36	2022	0.4448
Josephine Co Pks Lake Selmac 2	36	2022	0.3985
Josephine Co Pks Lake Selmac 2	36	2022	0.4782
Lake Oswego - Tigard Water Supply	36	2022	0.006
North Clackamas County Water Commission	36	2022	0.0047
PP&L-Toketee Village	36	2022	0.0065
Roseburg Forest Products - Dillard	36	2022	0.0393
Salem Public Works	36	2022	0.0185
Springfield Utility Board	36	2022	0.0035
Springfield Utility Board	36	2022	0.001
Umpqua Ranch Co-op	36	2022	0.0114
USFS Horseshoe Bend CG	36	2022	0.0107
USFS Steamboat Work Center	36	2022	0.0122
USFS Tiller Ranger Station	36	2022	0.0082
Winston-Dillard Water District	36	2022	0.0273
Ashland Water Department	37	2022	0
Buell-Red Prairie Water Association	37	2022	0.2175
Camp Baker BSA	37	2022	0.007
City of Creswell	37	2022	0.0465
City of Drain Shops	37	2022	0.0295
City of Estacada	37	2022	0.0197
City of Gold Hill	37	2022	0.0005
City of Jefferson	37	2022	0.0006
City of Lowell	37	2022	0.0242
City of Monroe	37	2022	0.0109
City of Myrtle Creek	37	2022	0.0233
City of Newport	37	2022	0
City of Rogue River	37	2022	0
City of Roseburg	37	2022	0.0031
Josephine Co Pks Lake Selmac 1	37	2022	0.2137
Josephine Co Pks Lake Selmac 2	37	2022	0.4729
Lyons Mehama Water District	37	2022	0.0011
Medford Water Commission	37	2022	0.0154
Rainbow Water District	37	2022	0.0066
Roberts Creek Water District	37	2022	0.038
Seaside Water Department	37	2022	0
Shangri La Water District	37	2022	0
South Fork Water Board - Oregon City	37	2022	0.002
Stayton Water Supply	37	2022	0.01
Tri-City JW & SA	37	2022	0.0237
Umpqua Basin Water Association	37	2022	0
Umpqua Ranch Co-op	37	2022	0
Anglers Cove/SCHWC	38	2022	0.0088
Buell-Red Prairie Water Association	38	2022	0.1976
Canby Utility/Veolia Water	38	2022	0.0034
City of Albany	38	2022	0.0043
City of Cottage Grove	38	2022	0.1219
City of Gates	38	2022	0.0032
[truncated: 142 more rows]

## Sheet: Weekly_max
Creswell		MRL (0.115 µg/L)		2020	2021	2022
18		0.115		0.008	0	0.0121
20		0.115			0.0005	0.0029
21		0.115		0
22		0.115		0.002	0.006	0.0087
24		0.115		0.001	0	0
26		0.115		0.005	0.002	0.0047
28		0.115		0.003	0.002	0.0054
30		0.115		0.005	0.03	0.0077
31		0.115				0.0002
32		0.115		0.002	0.05
33		0.115				0.0073
34		0.115		0.01	0.14
35		0.115				0.0005
36		0.115		0.005	0.62
37		0.115			0.92	0.0465
38		0.115		0.01	0.37
39		0.115			0.1	0.2202
40		0.115		0.02	0.11
41		0.115				0.1257
42		0.115		0.03	0.06
Cottage Grove		MRL		2020	2021	2022
17		0.112		0.01	0.003	0.002
19		0.112		0	0.0009	0.0102
21		0.112		0	0.0006	0.0016
23		0.112		0.001	0	0.0076
25		0.112		0.006	3e-05	0.0062
27		0.112		0.002	0.002	0.0131
29		0.112		0.002	0.009	0.0081
31		0.112		0.002	0.02	0.0102
33		0.112		0.0004	0.007	0.0138
34		0.112				0.0153
35		0.112		0.003	0.03
36		0.112				0.0154
37		0.112		0.0008	0.08
38		0.112				0.1219
39		0.112		0.01	0.07
40		0.112				0.1811
41		0.112		0.03	0.1
42		0.112				0.0831
Gates		MRL		2020	2021	2022
17		0.112		0.02	0	0.0064
19		0.112		0.02	0.0001	0.0107
21		0.112		0	0.0001	0.0079
23		0.112		0	0	0.0024
25		0.112		0.004	0.01	0.0315
27		0.112		0.12	0.002	0.0514
29		0.112		0.16	0.002	0.063
31		0.112		0.15	0.01	0.0284
33		0.112		0.05	0.004	0.0136
35		0.112			0.003	0.0134
36		0.112				0.0152
37		0.112		0.006	0.001
38		0.112				0.0032
39		0.112		0.003	0
40		0.112				0.0229
41		0.112		0.005	0.003
42		0.112				0.0367
Selmac 1		MRL		2020	2021	2022
18		0.112		0.006	0.004	0.0008
20		0.112		0.0006	0.001	0.0077
22		0.112		0.001	0.02	0.0105
24		0.112		0.0001	0.01	0.0081
26		0.112		0.006	0.007	0.0064
28		0.112		0.003	0.07	0.0194
30		0.112		0.002	0.11	0.0206
32		0.112		0.007	0.19	0.0871
34		0.112		0.07	0.38	0.1267
35		0.112			0.28
36		0.112		0.4	0.09	0.37445
37		0.112		0.63	0.08	0.2137
38		0.112		0.14	0.06	0.3084
39		0.112		0.11		0.6998
40		0.112		0.06	0.03	0.4456
41		0.112			0.08
42		0.112		0.02		0.578167
43		0.112				0.2576
44		0.112				0.0497
45		0.112				0.1376
Week		MRL		2020	2021	2022
18		0.112		0.007	0.009	0.0048
20		0.112		0.003	0.001	0.024
22		0.112		0.002	0.02	0.0162
24		0.112		0.0006	0.04
25		0.112				0.0354
26		0.112		0.009	0.04	0.0213
28		0.112		0.005	0.12	0.033
30		0.112		0.009	0.21	0.0572
32		0.112		0	0.26	0.0459
33		0.112			0.43
34		0.112		0.14	0.44	0.1737
35		0.112			0.19
36		0.112		0.28	0.26	0.43835
37		0.112		0.4	0.13	0.4729
38		0.112		0.19	0.14	0.5997
39		0.112		0.1		0.5925
40		0.112		0.06	0.07	0.3447
41		0.112			0.09
42		0.112		0.04		0.35875
43		0.112				0.2223
44		0.112				0.2365
45		0.112				0.245
Week	MDL (0.064 µg/L)	MRL (0.115 µg/L)		2020	2021	2022
17	0.064	0.115		0.0116154	0.0292815	0.00342222
18	0.064	0.115		0.00803846	0.00803571	0.00924815
19	0.064	0.115		0.0111923	0.0017	0.00617407
20	0.064	0.115		0.00104583	0.00300769	0.00584231
21	0.064	0.115		0.000675	0.000929286	0.00554643
22	0.064	0.115		0.00214074	0.010904	0.00745
23	0.064	0.115		0.000423077	0.0057931	0.0123111
24	0.064	0.115		0.00104815	0.00418885	0.00674348
25	0.064	0.115		0.00432692	0.00208417	0.101583
26	0.064	0.115		0.00964074	0.00626893	0.0164593
27	0.064	0.115		0.0115462	0.010037	0.0191214
28	0.064	0.115		0.0131214	0.0139192	0.0263385
29	0.064	0.115		0.01536	0.0105769	0.0293857
30	0.064	0.115		0.0136897	0.0264167	0.0256231
31	0.064	0.115		0.0165615	0.0266214	0.0206346
32	0.064	0.115		0.00589643	0.0654444	0.018
33	0.064	0.115		0.00694231	0.118366	0.0227233
34	0.064	0.115		0.072975	0.157513	0.0281633
35	0.064	0.115		0.0081125	0.114817	0.0115878
36	0.064	0.115		0.032625	0.105825	0.0714061
37	0.064	0.115		0.0427379	0.0993113	0.0431926
38	0.064	0.115		0.0179154	0.0684185	0.07879
39	0.064	0.115		0.0352407	0.0219286	0.0731731
40	0.064	0.115		0.00968621	0.0195808	0.0500967
41	0.064	0.115		0.00716923	0.0228931	0.0164955
42	0.064	0.115		0.01008	0.0105875	0.0911576
Week	MDL (0.064 µg/L)	MRL (0.115 µg/L)	HAL (0.30 µg/L)	2020	2021	2022
17	0.064	0.115	0.3	0.05	0.67	0.0104
18	0.064	0.115	0.3	0.03	0.03	0.0357
19	0.064	0.115	0.3	0.03	0.01	0.0254
20	0.064	0.115	0.3	0.005	0.02	0.024
21	0.064	0.115	0.3	0.006	0.004	0.0186
22	0.064	0.115	0.3	0.01	0.04	0.021
23	0.064	0.115	0.3	0.002	0.03	0.032
24	0.064	0.115	0.3	0.01	0.04	0.0186
25	0.064	0.115	0.3	0.02	0.01	2.6573
26	0.064	0.115	0.3	0.04	0.04	0.0558
27	0.064	0.115	0.3	0.12	0.03	0.0743
28	0.064	0.115	0.3	0.18	0.12	0.1185
29	0.064	0.115	0.3	0.16	0.06	0.1282
30	0.064	0.115	0.3	0.15	0.21	0.1427
31	0.064	0.115	0.3	0.15	0.34	0.0882
32	0.064	0.115	0.3	0.04	0.91	0.0871
33	0.064	0.115	0.3	0.06	2.17	0.2467
34	0.064	0.115	0.3	1.68	3.28	0.1737
35	0.064	0.115	0.3	0.07	2.86	0.0513
36	0.064	0.115	0.3	0.4	1.71	0.4782
37	0.064	0.115	0.3	0.63	1.58	0.4729
38	0.064	0.115	0.3	0.19	1.03	0.6626
39	0.064	0.115	0.3	0.67	0.28	0.6998
40	0.064	0.115	0.3	0.09	0.18	0.4456
41	0.064	0.115	0.3	0.08	0.2	0.1257
42	0.064	0.115	0.3	0.05	0.06	0.9457
43	0.064	0.115	0.3			0.2576
44	0.064	0.115	0.3			0.2365
45	0.064	0.115	0.3			0.245

## Sheet: 2020
Week	Anglers Cove/SCHWC	Ashland Water Department	Buell-Red Prairie Water Association	Camp Baker BSA	Canby Utility/Veolia Water	City of Albany	City of Cottage Grove	City of Creswell	City of Drain Shops	City of Estacada	City of Gates	City of Gold Hill	City of Grants Pass	City of Jefferson	City of Lowell	City of Monroe	City of Myrtle Creek	City of Newport	City of Pendleton	City of Powers	City of Rogue River	City of Roseburg	City of Wilsonville	Clarks Branch Water Association	Douglas County Parks - Whistler's Bend	Eugene Water & Electric Board	Glide Water Association	Hiland WC - Shady Cove	Jackson Co Pks Emigrant Lake	Joint Water Commission	Josephine Co Pks Lake Selmac 1	Josephine Co Pks Lake Selmac 2	Lake Oswego - Tigard Water Supply	Lyons Mehama Water District	Medford Water Commission	Milo Academy	North Clackamas County Water Commission	PP&L-Toketee Village	Rainbow Water District	Roberts Creek Water District	Roseburg Forest Products - Dillard	Salem Public Works	Seaside Water Department	Shangri La Water District	South Fork Water Board - Oregon City	Springfield Utility Board	Stayton Water Supply	Susan Creek Mobile Home Park	Tri-City JW & SA
17	0.02		0.05	0.005	0	0.002	0.01				0.02		0.04						0.01	0			0.002	0.01		0.02	0.006	0.02	0.02				0				0.001	0.01			0.02	0.002				0.0065
18		0.004						0.008	0.01	0.003		0.02		0.005	0.02	0.006	0.002	0.003			0.03	0.02								0	0.006	0.007		0.005	0.01				0.007	0.005			0.01	0.001	0.001		0.008		0.01
19	0		0.002	0.01	0.03	0.001	0				0.02		0.03						0	0.002			0.02	0.02		0.03	0.02	0.002	0.01				0.02				0.02	0.006			0.02	0.003				0.006
20		0							0	0.0009		0.005		0.0009	0.002		0.002	0			0.003	0.003								0.0004	0.0006	0.003		0	0.002				0	0.0008			0	0	0.0001		0		0.0005
21	0		0.002	0.0001	0	0.0001	0	0			0		0.003			0.001			0	0			0.0006	0.0002		0.006	0.001	0	0.0003				0.0001				0.0001	0.001			0.001	0.0006				0
22		0						0.002	0.001	0.002		0.004		0.002	0.008	0.001	0.007	0.0008			0.004	0.004								0.001	0.001	0.002		0.0005	0.001				0	0.003			0.0005	0	0		0	0	0.01
23	0.0007		0.0002	0	0.0001	0.0004	0.001				0		0.002						0.0003	0.0007			0	0		0.0003	0.0004	0	0.002				0.0001				0.0003	0.0005			0.001	0				0
24		0						0.001	0	0.0006		0.003		0.0003	0.002	0.0004	0.01	0			0.0005	0.0004								0	0.0001	0.0006		0	0.001				0	0.001			0	0	0		0.0002	0.0002	0.006
25	0.006		0.01	0.0006	0.001	0.002	0.006				0.004		0.01						0.002	0			0.003	0.02		0.004	0.004	0.0002	0.005				0.001				0.001	0.004			0.01	0.003				5e-05
26		0.004						0.005	0.003	0.004		0.02		0.01	0.003	0.004	0.03	0.006			0.01	0.002								0.004	0.006	0.009		0.004	0.009				0.0003	0.03			0.004	0.002	0.002		0.04	0.008	0.03
27	0.005		0.03	0	0.0002	0.0003	0.002				0.12		0.006						0.0001	0			0.0006	0.02		0.003	0.0001	0	0.002				0				0	0.0006			0.02	0.07				0
28		0.0006						0.003	0.002	0.003		0.006		0.04	0.01	0.001	0.03	0.003			0.01	0.0003			0.003					0	0.003	0.005		0.0005	0.005				0.0001	0.02			0.0008	0	0.0001		0.18	0.005	0.03
29	0.007		0.05	0.0002	0	0.0002	0.002				0.16		0.008						0	0			0.004	0.02		0.002	0.002	0.0008	0.006				0				0.0008	0.0006				0.1				0
30		0.05						0.005	0.0005	0.002		0.007		0.01	0.006	0.01	0.02	0.002			0.01	0.004			0.006					0.0002	0.002	0.009		0.03	0.004				0.0005	0.02	0.01		0.001	0.001	0.0008		0.15	0.007	0.02
31	0.005		0.07	0.005	0.004	0.0001	0.002				0.15		0.01						0.001	0.005			0.002	0.0003		0.01	0.006	0	0.03				0.003				0.003	0.001			0.01	0.09				0.00295
32		0.04						0.002	0.0009	0		0.02		0.01	0.008	0.006	0.007	0.001			0.01	0.002			0.002					0	0.007	0		0	0.009				0	0.008			0	0	0		0.03	0.0001	0.002
33	0.002		0.06	0.0001	0.0001	0	0.0004				0.05		0.005						0.0003	0			0.0002	0.004		0.003	0.0002	0.0006	0.03				0.0002				0	0.0007			0.001	0.02				0
34		1.68						0.01	0.002	0.004		0.01		0.01	0.02	0.004	0.01	0.003			0.01	0.009			0.008					0.0003	0.07	0.14		0.005	0.009				0.0003	0.006			0.0009	0.0008	0.002		0.01	0.005	0.002
35		0	0.05	0	0.005	0.0002	0.003						0.004						0.005	0.001			0.002	0.0002		0.008	0.006		0.07				0.0009				0.002	0			0.005	0.02				5e-05
36		0						0.005	0			0.005		0.008	0.002	0	0.005	0.005			0.02	0.002			0.003					0.002	0.4	0.28		0	0.005				0.001	0.008			0		0.002		0.02		0.007
37	0.002	0.0007	0.05	0	0.002	0	0.0008				0.006		0.009						0.001	0.001			0.004	0.0002		0.002	0.003	0.0008	0.11		0.63	0.4	0.0006			0.001	0.001	0.002			0.001	0.008				5e-05
38		0						0.01	0.03	0.004		0.01		0.005	0.006	0.006	0.005	0.007			0.02	0.002			0.003					0.002	0.14	0.19		0.0009	0.006				0.0002	0.006			0.001	0	0.0002		0.005		0.006
39	0.0003		0.03	0	0	0.002	0.01				0.003		0.005						0.0001	0			0.002	0.003		0.002	0	0	0.67		0.11	0.1	0.0003			0.0002		0.005			0.0008	0.0008				0
40		0						0.02	0.003	0.0009		0.006		0.006	0.002	0.005	0.002	0.004			0.005	0.003							0.09	0.0001	0.06	0.06		0.0003	0.002		0.0002		0	0.003			0.0007	0	0.0002	0	0.0005		0.003
41	0.0006		0.04	0	0		0.03				0.005		0.003						0.004	0.0006			0.006	0.0004		0.001	0.0009	0.002	0.08				0.0007			0	0	0.005			0	0.002				0.0001
42		0.002						0.03	0.003	0.001		0.02		0.001	0.03	0.05	0.005	0.007			0.006	0.007								0.002	0.02	0.04		0.002	0.003				0	0.006			0.004	0.005	0.001		0.002		0.003
[truncated: 5 more columns]

## Sheet: 2021
Week	Anglers Cove/SCHWC	Ashland Water Department	Buell-Red Prairie Water Association	Camp Baker BSA	Canby Utility/Veolia Water	City of Albany	City of Cottage Grove	City of Creswell	City of Drain Shops	City of Estacada	City of Gates	City of Gold Hill	City of Grants Pass	City of Jefferson	City of Lowell	City of Monroe	City of Myrtle Creek	City of Newport	City of Pendleton	City of Powers	City of Rogue River	City of Roseburg	City of Wilsonville	Clarks Branch Water Association	Douglas County Parks - Whistler's Bend	Eugene Water & Electric Board	Glide Water Association	Hiland WC - Shady Cove	Jackson Co Pks Emigrant Lake	Joint Water Commission	Josephine Co Pks Lake Selmac 1	Josephine Co Pks Lake Selmac 2	Lake Oswego - Tigard Water Supply	Lyons Mehama Water District	Medford Water Commission	Milo Academy	North Clackamas County Water Commission	PP&L-Toketee Village	Rainbow Water District	Roberts Creek Water District	Roseburg Forest Products - Dillard	Salem Public Works	Seaside Water Department	Shangri La Water District	South Fork Water Board - Oregon City	Springfield Utility Board	Stayton Water Supply	Tri-City JW & SA	Umpqua Basin Water Association
17	0.008		0.67	0.001	0.002	0.005	0.003				0		0.02						0.002	0.003			0.004	0.001		0.006	0.001	0.007		0.003			0.0006				0.009	0.005			0.007	0.002				0.0035
18		0.009	0.003					0	0.007	0.002		0.02		0.02	0.0001	0.005	0.007	0.005			0.03	0.0006			0.01				0.007		0.004	0.009		0.01	0.01				0.003	0.02			0.007	0.0003	0.004		0.01	0.01	0.004
19	0.0001		0.001	0.0004	0	0	0.0009				0.0001		0.01						0.0007	0			0	0.006		0.005	0.0003	0	0.005	0.0002			0				0	0.0009			0.005	0				0
20		0.0003						0.0005	0.0006	0		0.02		0.001	0.0007	0	0.01	0			0.006	0.003			0.003						0.001	0.001		0	0.009				0.0004	0.008			9e-05	0	0.002		1e-05	0.007	0.004
21	0.0005		0.001	0	0	0.0002	0.0006				0.0001		0.0002						0.0002	0			0.0002	0.003		0.003	0.004	1e-05	0	0.001			1e-05				0	0			0.002	0				0
22		0.001						0.006	0	0.0003		0.009		0.008	0.001	0.003	0.03	0.002			0.009	0.02									0.02	0.02		0	0.008				0.002	0.04			0	0.0003	0.003		0.006	0.04	0.04
23	0.007		0.0007	0	0	0.002	0				0		0.01						0.001	0			0	0.02	0.009	0.02	0	0	0.02	0			0.001				0.001	0			0.02	0.006				0.0015
24		0.001						0	1e-05	0.0001		0.004		0.004	0.002	0	0.01	0			0.004	0.002			0.003						0.01	0.04		0.001	0.0008				0	0.01			0	0.0002	0		0.002	0.01	0.004
25	0		0.006	0.0002	0.001	0.0007	3e-05				0.01									1e-05				0.008		3e-05		0	0	0			0.002				0	5e-05			0.01	0				0
26		0.0002						0.002	0.0002	0			0.003	0.004	0.02	0.006	0.008	0.001			0.01	0.002	0.0008		0.002		0.008				0.007	0.04		0	0.007				0.001	0.007			3e-05	0.002	0.0003		0.01	0.02	0.004
27	0.005		0.02	0.004	0.006	0.008	0.002				0.002	0.02	0.01						0.009	0.009			0.01	0.01		0.02	0.02	0.003		0.004			0.007				0.008	0.003			0.02	0.01				0.006
28		0.002						0.002	0.001	0		0.01		0.002	0.001	0.001	0.007	0.06			0.005	0.002			0.01						0.07	0.12		0.02	0.004				0	0.01			0.0004	0	0.0005		0.006	0.02	0.001
29	0.005		0.06	0.002	0.002	0.003	0.009				0.002		0.02						0.009				0.01	0.005		0.01	0.02	0.008		0.001			0.002			0.04	0.007	0.005			0.006	0.004				0.008
30		0.004						0.03	0.02	0.005		0.02		0.006	0.01	0.008	0.01	0.09			0.02	0.01									0.11	0.21		0.003	0.02				0.008	0.01			0.002	0.003	0.01		0.006	0.009	0.01
31	0.02		0.34	0.0008	0.008	0.0003	0.02				0.01		0.004						0.02	0			0.02	0.01	0.005	0.03	0.0003	0.009		0.02			0.02			0.05	0	0.008			0.03	0.02				0.005
32		0.01	0.91					0.05	0.01	0.003		0.02		0.01	0.03	0.02	0.007	0.08			0.01	0.02			0.008						0.19	0.26		0.002	0.02				0.01	0.007			0.003	0.005	0.02		0.003	0.009	0.02
33	0.005		2.17	0.004	0.007	0.01	0.007				0.004		0.02						0.02	0.0006			0.01	0.02		0.03	0.006	0.007		0.008		0.43	0.01			0.56	0.002	0.001			0.01	0.02				0.0055
34		0.002	3.28					0.14	0.006	0.002		0.02		7e-05	0.003	0.02	0.001	0.04			0.01	0.006			0.006						0.38	0.44		0.002	0.004	0.01			0	0.007			0.002	0	0.0003		0.006	0.01	0.006
35	0.004		2.86	0.001	0	0.01	0.03				0.003		0.02						0.001	0			0.0002	0.004		0.01	0.0007	0.0005		0.0006	0.28	0.19	0.002			0.006	0.01	0			0	0.003				0
36		0.01	1.71					0.62	0.009	0.007		0.03		0.01	0.003	0.02	0.01	0.04			0.01	0.02			0.002						0.09	0.26		0	0.02	0.03			0.003	0.01			0.01	0	0.0001		0.005	0.01	0.02
37	0.006		1.58	0.01	0.006	5e-05	0.08	0.92			0.001		0.02						0.02	0.0008			0.02	0.02		0.006	0.008	0.05		0.009	0.08	0.13	0.008			0.01	0.004	0.02			0.008	0.01				0.0034
38		0.0005	1.03					0.37	0.02	0.01		0.006		0.001	0.01	0.05	0.002	0.01			0.02	0.01			0.01						0.06	0.14		0.0008	0.01				0.005	0.02			0.001	0.001	0.01		0.02	0.003	0.007
39	0.008		0.28	0.01	0	0.007	0.07	0.1			0		0.002						0.009	0.02			0	0.03		0.0001	0.006	0.01		0			0			0.002	0.003	0.0009			0.008	0				0.003
40		0.007	0.18					0.11	0.002	0		0.01		0.02	0.0008	0.02	0.003	0.02			0.001	0.0003			0.006						0.03	0.07		0	0.0009				0.003	0.003			0.008	0	0		0.004	0.01	0.0001
41	0.009		0.2	0.03	0	0.0004	0.1				0.003		0.03						0	0.0008			0.009	0.02		0.02	0.0002	0.002		0.005	0.08	0.09	0.01			0.0004	0.0002	0.005			0.02	0.0009				0.0035
42		0.008						0.06	0.01	0.01		0.01		0.02	0.003	0.04	0	0.006			0.003	0.01			0.008									0.02	0.007				0.0004	0.003			0.006	0.001	0.004		0.02	0	0.0007
[truncated: 5 more columns]

## Sheet: 2022
Row Labels	Anglers Cove/SCHWC	Ashland Water Department	Buell-Red Prairie Water Association	Camp Baker BSA	Canby Utility/Veolia Water	City of Albany	City of Cottage Grove	City of Creswell	City of Drain Shops	City of Estacada	City of Gates	City of Gold Hill	City of Grants Pass	City of Jefferson	City of Lowell	City of Monroe	City of Myrtle Creek	City of Newport	City of Pendleton	City of Powers	City of Rogue River	City of Roseburg	City of Wilsonville	Clarks Branch Water Association	Douglas County Parks - Whistler's Bend	Eugene Water & Electric Board	Glide Water Association	Hiland WC - Shady Cove	Jackson Co Pks Emigrant Lake	Joint Water Commission	Josephine Co Pks Lake Selmac 1	Josephine Co Pks Lake Selmac 2	Lake Oswego - Tigard Water Supply	Lyons Mehama Water District	Medford Water Commission	Milo Academy	North Clackamas County Water Commission	PP&L-Toketee Village	Rainbow Water District	Roberts Creek Water District	Roseburg Forest Products - Dillard	Salem Public Works	Seaside Water Department	Shangri La Water District	South Fork Water Board - Oregon City	Springfield Utility Board	Stayton Water Supply	Tri-City JW & SA	Umpqua Basin Water Association
17	0.0104		0.0044		0.001	0.0039	0.002				0.0064		0.0083						0.0018	0.0042			0.0029	0.0001		0.0046	0.0041	0.0056	0.0025	0.0022			0.0014				0.0012	0.0012			0.0046	0.0028				0.0031
18		0.0017		0.0109				0.0121	0.0004	0.0012		0.014		0.0302	0.0066	0.0156	0.0152	0.0223			0.0106	0.0357									0.0008	0.0048		0.003	0.0134				0.0002	0.0114			0.0003	0.0005	0.0062		0.0083	0.001	0.0013
19	0.0205		0.0075		0.0037	0.0052	0.0102				0.0107		0.0254						0.008	0.0009			0.0055	0.0108		0.0097	0.0027	0.0045	0.0115	0.0045			0				0.0058	0.0047			0	0				0.00405
20		0.0053		0.0033				0.0029	0.0004	0.0038		0.0238		0.0054	0.0055	0.0031	0.0182	0			0.0054	0.0085									0.0077	0.024		0.0069	0.0073				0	0.0035			0.0045	0.0002	0.0022		0.001	0.0018	0
21	0.0122		0.0055		0.0077	0.0123	0.0016				0.0079		0.0186			0.0015			0.0093	0.0036			0.0004	0.0039		0.0112	0.0084	0	0.0089	0.0072			0.0049				0	0.0027			0.0052	0.0051				0.0001
22		0.0102		0.0083				0.0087	0.0073	0.0088		0.0192		0.0007	0.0064	0.0169	0.0159	0.0013			0.021	0.0069									0.0105	0.0162		0.003	0.0116				0	0.0022			0.0066	0	0.0025		0.0002	0.0067	0.0026
23	0.0072		0.0199		0.0153	0.002	0.0076				0.0024		0.0145						0.0027	0.0094			0.0211	0.0318		0.0008	0.0073	0.0236	0.0269	0.0015			0.0055				0.0173	0.019			0.008	0.0061				0.01245
24		0.0001		0.0006				0	0.0083	0.0018				0.0186	0.0142	0.0015	0.0088	0.0118				0.0051									0.0081			0.0153	0.0154				0.0147	0.0018			0	0	0.0052		0.0004	0.0172	0.0054
25	0.0046		2.6573		0.0141	0.0048	0.0062				0.0315	0.0123	0.0265						0.0108	0.0029	0.0133		0.0048	0.034		0.0099	0.0122	0.0229	0.0202	0.0023		0.0354	0.007				0.0006	0.0014			0.0446	0.0182				0.00055
26		0.0037	0.0157	0.001				0.0047	0.0084	0.0065		0.0159		0.02	0.0059	0.0091	0.053	0.0149			0.0105	0.0116									0.0064	0.0213		0.0185	0.0226				0.0156	0.043			0.0054	0.0114	0.0112		0.0106	0.0558	0.0233
27	0.0169		0.0492		0.0084	0.0042	0.0131				0.0514		0.0283						0.0023	0.0206			0.0026	0.0269	0.002	0.0247	0.0269	0.0229	0.0003	0.001			0.0089				0.0195	0.0124			0.0407	0.0277				0.01445
28		0.0018		0.003				0.0054	0.0194	0.016		0.0174		0.0291	0.0191	0.0131	0.1	0.0177			0.027	0.0099									0.0194	0.033		0.0154	0.0168				0.0082	0.1101			0.0095	0.0041	0.0061		0.0438	0.1185	0.0099
29	0.0121		0.054		0.0015	0.0065	0.0081				0.063		0.013						0.0191	0.0097			0.0151	0.0862	0.0217	0.0239	0.0182	0.0215	0.0087	0.0122			0.0188				0.0143	0.004			0.1282	0.0282				0.0211
30		0.0081		0.0055				0.0077	0.006	0.0069		0.0356		0.0231	0.0049	0.0139	0.1427	0.016			0.0257	0.0024									0.0206	0.0572		0.0133	0.0129				0.0076	0.0617			0.0062	0.0092	0.0141		0.0176	0.1049	0.0218
31	0.0261				0.0134	0.004	0.0102	0.0002			0.0284		0.0215						0.0074	0.0096			0.0103	0.0403	0.0054	0.0226	0.0231	0.0135	0.0146	0.0057			0.0156				0.0027				0.0721	0.0274				0.0111
32		0.0047		0.0004					0.0381	0.0164		0.0079		0.0058	0.0123	0.0206	0.0357	0.0102			0.0111	0.0067									0.0871	0.0459		0.0105	0.0132			0.0016	0.002	0.0322			0.0111	0.0024	0.001		0.0066	0.0713	0.0126
33	0.0073		0.2467		0.0123	0.0053	0.0138	0.0073			0.0136		0.0232						0.0117	0.0108			0.0079	0.0029	0.0138	0.0235	0.0051	0.0138	0.0071	0.0024			0.0134				0.0026	0.0127			0.0463	0.0262				0.0065
34		0.015	0.0965	0			0.0153		0.0175	0.0137		0.0259		0.0113	0.0133	0.0155	0.0368	0.0055			0.0036	0.0144							0.0091		0.1267	0.1737		0.0046	0.0151	0.0666	0.006		0.0161	0.0413			0.003	0.0036	0.0099		0.0225	0.0491	0.0061
35	0.0095	0.0095		0	0.0091	0.00625		0.0005	0.0302	0.0283	0.0134	0.0074	0.0117	0.0138	0.0061	0	0.027	0	0.0089	0.0086	0.0014	0.0024	0.0134	0.0021	0.0048	0.009	0.011	0.0121		0.0028			0.0117	0.0171	0.0206	0.0513		0.0074	0.0153	0.04	0.0195	0.0147	0	0	0.0073	0.00325	0.013	0.0215	0.0032
36	0.0067		0.3414		0.0126	0.0138	0.0154				0.0152		0.0253						0.0235	0.0037			0.0149	0.0351	0.0214	0.0185	0.0155	0.0011	0.0078	0.0096	0.37445	0.43835	0.006				0.0047	0.0065			0.0393	0.0185				0.00225
37		0	0.2175	0.007				0.0465	0.0295	0.0197		0.0005		0.0006	0.0242	0.0109	0.0233	0			0	0.0031									0.2137	0.4729		0.0011	0.0154				0.0066	0.038			0	0	0.002		0.01	0.0237	0
38	0.0088		0.1976		0.0034	0.0043	0.1219				0.0032		0.0045						0.0117	0.0072			0.014	0.0062		0.0091	0.0081	0.0011	0.0098	0.012	0.3084	0.5997	0.0064			0.0538	0.0078	0.0041				0.0132				0.0025
39		0.0041		0.0065				0.2202		0.0188		0.0182		0.008	0.0133	0.0122	0.0269	0.0098			0.0135	0.0073									0.6998	0.5925		0.0121	0.0163	0.0376			0.0241	0.0659	0.0136		0.0022	0.0018	0.007		0.0121	0.0523	0.0064
40	0.0173		0.2107		0.0014	0.0045	0.1811		0.0422		0.0229		0.0033						0.006	0.0123			0.0264	0.0103		0.0076	0.0165	0.0153	0.0049	0.0154	0.4456	0.3447	0.0023				0.0122	0			0.021	0.0151				0.0116
41		0.0022		0.0136				0.1257	0.0249	0.0022				0.0062	0.0382	0.022	0.0243	0.0109				0.0131												0.0012	0.0062	0.0112			0.002	0.0037			0.0113	0.008	0.0009		0.0097	0.0124	0.013
42	0.0072		0.1823		0.0131	0.0128	0.0831				0.0367	0.0174	0.0035						0.007	0.0114	0.0038		0.0239	0.0057		0.0108	0.0024	0.0056		0.0308	0.578167	0.35875	0.002				0.0095	0.0083			0.0037	0.0182				0.0042
[truncated: 6 more columns]

## Sheet: Pivot_table
Years	2021
Sum of oTL	Column Labels
Row Labels	May	June	July	August	September	October	Grand Total
Anglers Cove/SCHWC	0	0	0	0	0	0	0
Ashland Water Department	0	0	0	0	0	0	0
Buell-Red Prairie Water Association	1	0	0	4	4	3	12
Camp Baker BSA	0	0	0	0	0	0	0
Canby Utility/Veolia Water	0	0	0	0	0	0	0
City of Albany	0	0	0	0	0	0	0
City of Cottage Grove	0	0	0	0	0	0	0
City of Creswell	0	0	0	0	3	0	3
City of Drain Shops	0	0	0	0	0	0	0
City of Estacada	0	0	0	0	0	0	0
City of Gates	0	0	0	0	0	0	0
City of Gold Hill	0	0	0	0	0	0	0
City of Grants Pass	0	0	0	0	0	0	0
City of Jefferson	0	0	0	0	0	0	0
City of Lowell	0	0	0	0	0	0	0
City of Monroe	0	0	0	0	0	0	0
City of Myrtle Creek	0	0	0	0	0	0	0
City of Newport	0	0	0	0	0	0	0
City of Pendleton	0	0	0	0	0	0	0
City of Powers	0	0	0	0	0	0	0
City of Rogue River	0	0	0	0	0	0	0
City of Roseburg	0	0	0	0	0	0	0
City of Wilsonville	0	0	0	0	0	0	0
Clarks Branch Water Association	0	0	0	0	0	0	0
Douglas County Parks - Whistler's Bend	0	0	0	0	0	0	0
Eugene Water & Electric Board	0	0	0	0	0	0	0
Glide Water Association	0	0	0	0	0	0	0
Hiland WC - Shady Cove	0	0	0	0	0	0	0
Jackson Co Pks Emigrant Lake	0	0					0
Joint Water Commission	0	0	0	0	0	0	0
Josephine Co Pks Lake Selmac 1	0	0	0	2	1	0	3
Josephine Co Pks Lake Selmac 2	0	0	0	4	2	0	6
Lake Oswego - Tigard Water Supply	0	0	0	0	0	0	0
Lyons Mehama Water District	0	0	0	0	0	0	0
Medford Water Commission	0	0	0	0	0	0	0
Milo Academy			0	1	0	0	1
North Clackamas County Water Commission	0	0	0	0	0	0	0
PP&L-Toketee Village	0	0	0	0	0	0	0
Rainbow Water District	0	0	0	0	0	0	0
Roberts Creek Water District	0	0	0	0	0	0	0
Roseburg Forest Products - Dillard	0	0	0	0	0	0	0
Salem Public Works	0	0	0	0	0	0	0
Seaside Water Department	0	0	0	0	0	0	0
Shangri La Water District	0	0	0	0	0	0	0
South Fork Water Board - Oregon City	0	0	0	0	0	0	0
Springfield Utility Board	0	0	0	0	0	0	0
Stayton Water Supply	0	0	0	0	0	0	0
Tri-City JW & SA	0	0	0	0	0	0	0
Umpqua Basin Water Association	0	0	0	0	0	0	0
Umpqua Ranch Co-op	0	0	0	0	0	0	0
USFS Horseshoe Bend CG	0	0	0	0	0		0
USFS Steamboat Work Center	0	0	0	0	0	0	0
USFS Tiller Ranger Station	0	0	0	0	0	0	0
Winston-Dillard Water District	0	0	0	0	0	0	0
Grand Total	1	0	0	11	10	3	25

## Sheet: WeekTable
CLIENT	Week	MCT-µgL	DL	RL	HAL	>DL (0.064 µg/L)	>RL (0.115 µg/L)	>HAL (0.3 µg/L)	MaxRange		CLIENT	Week	MaxRange
Buell-Red Prairie Water Association	17	0.67	0.064	0.115	0.3	0.064	0.115	0.3	>HAL (0.3 µg/L)		Buell-Red Prairie Water Association	17	>HAL
Buell-Red Prairie Water Association	25	2.6573	0.064	0.115	0.3	0.064	0.115	0.3	>HAL (0.3 µg/L)		Buell-Red Prairie Water Association	25	>HAL
Buell-Red Prairie Water Association	31	0.34	0.064	0.115	0.3	0.064	0.115	0.3	>HAL (0.3 µg/L)		Buell-Red Prairie Water Association	31	>HAL
Buell-Red Prairie Water Association	32	0.91	0.064	0.115	0.3	0.064	0.115	0.3	>HAL (0.3 µg/L)		Buell-Red Prairie Water Association	32	>HAL
Buell-Red Prairie Water Association	33	2.17	0.064	0.115	0.3	0.064	0.115	0.3	>HAL (0.3 µg/L)		Buell-Red Prairie Water Association	33	>HAL
Josephine Co Pks Lake Selmac 2	33	0.43	0.064	0.115	0.3	0.064	0.115	0.3	>HAL (0.3 µg/L)		Josephine Co Pks Lake Selmac 2	33	>HAL
Milo Academy	33	0.56	0.064	0.115	0.3	0.064	0.115	0.3	>HAL (0.3 µg/L)		Milo Academy	33	>HAL
Ashland Water Department	34	1.68	0.064	0.115	0.3	0.064	0.115	0.3	>HAL (0.3 µg/L)		Ashland Water Department	34	>HAL
Buell-Red Prairie Water Association	34	3.28	0.064	0.115	0.3	0.064	0.115	0.3	>HAL (0.3 µg/L)		Buell-Red Prairie Water Association	34	>HAL
Josephine Co Pks Lake Selmac 1	34	0.38	0.064	0.115	0.3	0.064	0.115	0.3	>HAL (0.3 µg/L)		Josephine Co Pks Lake Selmac 1	34	>HAL
Josephine Co Pks Lake Selmac 2	34	0.44	0.064	0.115	0.3	0.064	0.115	0.3	>HAL (0.3 µg/L)		Josephine Co Pks Lake Selmac 2	34	>HAL
Buell-Red Prairie Water Association	35	2.86	0.064	0.115	0.3	0.064	0.115	0.3	>HAL (0.3 µg/L)		Buell-Red Prairie Water Association	35	>HAL
Buell-Red Prairie Water Association	36	1.71	0.064	0.115	0.3	0.064	0.115	0.3	>HAL (0.3 µg/L)		Buell-Red Prairie Water Association	36	>HAL
Buell-Red Prairie Water Association	36	0.3414	0.064	0.115	0.3	0.064	0.115	0.3	>HAL (0.3 µg/L)		Buell-Red Prairie Water Association	36	>HAL
City of Creswell	36	0.62	0.064	0.115	0.3	0.064	0.115	0.3	>HAL (0.3 µg/L)		City of Creswell	36	>HAL
Josephine Co Pks Lake Selmac 1	36	0.4	0.064	0.115	0.3	0.064	0.115	0.3	>HAL (0.3 µg/L)		Josephine Co Pks Lake Selmac 1	36	>HAL
Josephine Co Pks Lake Selmac 1	36	0.3041	0.064	0.115	0.3	0.064	0.115	0.3	>HAL (0.3 µg/L)		Josephine Co Pks Lake Selmac 1	36	>HAL
Josephine Co Pks Lake Selmac 1	36	0.4448	0.064	0.115	0.3	0.064	0.115	0.3	>HAL (0.3 µg/L)		Josephine Co Pks Lake Selmac 1	36	>HAL
Josephine Co Pks Lake Selmac 2	36	0.3985	0.064	0.115	0.3	0.064	0.115	0.3	>HAL (0.3 µg/L)		Josephine Co Pks Lake Selmac 2	36	>HAL
Josephine Co Pks Lake Selmac 2	36	0.4782	0.064	0.115	0.3	0.064	0.115	0.3	>HAL (0.3 µg/L)		Josephine Co Pks Lake Selmac 2	36	>HAL
Buell-Red Prairie Water Association	37	1.58	0.064	0.115	0.3	0.064	0.115	0.3	>HAL (0.3 µg/L)		Buell-Red Prairie Water Association	37	>HAL
City of Creswell	37	0.92	0.064	0.115	0.3	0.064	0.115	0.3	>HAL (0.3 µg/L)		City of Creswell	37	>HAL
Josephine Co Pks Lake Selmac 1	37	0.63	0.064	0.115	0.3	0.064	0.115	0.3	>HAL (0.3 µg/L)		Josephine Co Pks Lake Selmac 1	37	>HAL
Josephine Co Pks Lake Selmac 2	37	0.4	0.064	0.115	0.3	0.064	0.115	0.3	>HAL (0.3 µg/L)		Josephine Co Pks Lake Selmac 2	37	>HAL
Josephine Co Pks Lake Selmac 2	37	0.4729	0.064	0.115	0.3	0.064	0.115	0.3	>HAL (0.3 µg/L)		Josephine Co Pks Lake Selmac 2	37	>HAL
Buell-Red Prairie Water Association	38	1.03	0.064	0.115	0.3	0.064	0.115	0.3	>HAL (0.3 µg/L)		Buell-Red Prairie Water Association	38	>HAL
City of Creswell	38	0.37	0.064	0.115	0.3	0.064	0.115	0.3	>HAL (0.3 µg/L)		City of Creswell	38	>HAL
Josephine Co Pks Lake Selmac 1	38	0.3559	0.064	0.115	0.3	0.064	0.115	0.3	>HAL (0.3 µg/L)		Josephine Co Pks Lake Selmac 1	38	>HAL
Josephine Co Pks Lake Selmac 2	38	0.5368	0.064	0.115	0.3	0.064	0.115	0.3	>HAL (0.3 µg/L)		Josephine Co Pks Lake Selmac 2	38	>HAL
Josephine Co Pks Lake Selmac 2	38	0.6626	0.064	0.115	0.3	0.064	0.115	0.3	>HAL (0.3 µg/L)		Josephine Co Pks Lake Selmac 2	38	>HAL
Jackson Co Pks Emigrant Lake	39	0.67	0.064	0.115	0.3	0.064	0.115	0.3	>HAL (0.3 µg/L)		Jackson Co Pks Emigrant Lake	39	>HAL
Josephine Co Pks Lake Selmac 1	39	0.6998	0.064	0.115	0.3	0.064	0.115	0.3	>HAL (0.3 µg/L)		Josephine Co Pks Lake Selmac 1	39	>HAL
Josephine Co Pks Lake Selmac 2	39	0.5925	0.064	0.115	0.3	0.064	0.115	0.3	>HAL (0.3 µg/L)		Josephine Co Pks Lake Selmac 2	39	>HAL
Josephine Co Pks Lake Selmac 1	40	0.4456	0.064	0.115	0.3	0.064	0.115	0.3	>HAL (0.3 µg/L)		Josephine Co Pks Lake Selmac 1	40	>HAL
Josephine Co Pks Lake Selmac 2	40	0.3447	0.064	0.115	0.3	0.064	0.115	0.3	>HAL (0.3 µg/L)		Josephine Co Pks Lake Selmac 2	40	>HAL
Josephine Co Pks Lake Selmac 1	42	0.9457	0.064	0.115	0.3	0.064	0.115	0.3	>HAL (0.3 µg/L)		Josephine Co Pks Lake Selmac 1	42	>HAL
Josephine Co Pks Lake Selmac 1	42	0.3944	0.064	0.115	0.3	0.064	0.115	0.3	>HAL (0.3 µg/L)		Josephine Co Pks Lake Selmac 1	42	>HAL
Josephine Co Pks Lake Selmac 1	42	0.3944	0.064	0.115	0.3	0.064	0.115	0.3	>HAL (0.3 µg/L)		Josephine Co Pks Lake Selmac 1	42	>HAL
Josephine Co Pks Lake Selmac 2	42	0.4376	0.064	0.115	0.3	0.064	0.115	0.3	>HAL (0.3 µg/L)		Josephine Co Pks Lake Selmac 2	42	>HAL
City of Gates	27	0.12	0.064	0.115	0.3	0.064	0.115		>RL (0.115 µg/L)		City of Gates	27	>MRL
Josephine Co Pks Lake Selmac 2	28	0.12	0.064	0.115	0.3	0.064	0.115		>RL (0.115 µg/L)		Josephine Co Pks Lake Selmac 2	28	>MRL
Roberts Creek Water District	28	0.1101	0.064	0.115	0.3	0.064	0.115		>RL (0.115 µg/L)		Roberts Creek Water District	28	>MRL
Stayton Water Supply	28	0.18	0.064	0.115	0.3	0.064	0.115		>RL (0.115 µg/L)		Stayton Water Supply	28	>MRL
Tri-City JW & SA	28	0.1185	0.064	0.115	0.3	0.064	0.115		>RL (0.115 µg/L)		Tri-City JW & SA	28	>MRL
City of Gates	29	0.16	0.064	0.115	0.3	0.064	0.115		>RL (0.115 µg/L)		City of Gates	29	>MRL
Roseburg Forest Products - Dillard	29	0.1282	0.064	0.115	0.3	0.064	0.115		>RL (0.115 µg/L)		Roseburg Forest Products - Dillard	29	>MRL
Winston-Dillard Water District	29	0.1235	0.064	0.115	0.3	0.064	0.115		>RL (0.115 µg/L)		Winston-Dillard Water District	29	>MRL
City of Myrtle Creek	30	0.1427	0.064	0.115	0.3	0.064	0.115		>RL (0.115 µg/L)		City of Myrtle Creek	30	>MRL
Josephine Co Pks Lake Selmac 2	30	0.21	0.064	0.115	0.3	0.064	0.115		>RL (0.115 µg/L)		Josephine Co Pks Lake Selmac 2	30	>MRL
Stayton Water Supply	30	0.15	0.064	0.115	0.3	0.064	0.115		>RL (0.115 µg/L)		Stayton Water Supply	30	>MRL
City of Gates	31	0.15	0.064	0.115	0.3	0.064	0.115		>RL (0.115 µg/L)		City of Gates	31	>MRL
Josephine Co Pks Lake Selmac 1	32	0.19	0.064	0.115	0.3	0.064	0.115		>RL (0.115 µg/L)		Josephine Co Pks Lake Selmac 1	32	>MRL
Josephine Co Pks Lake Selmac 2	32	0.26	0.064	0.115	0.3	0.064	0.115		>RL (0.115 µg/L)		Josephine Co Pks Lake Selmac 2	32	>MRL
Buell-Red Prairie Water Association	33	0.2467	0.064	0.115	0.3	0.064	0.115		>RL (0.115 µg/L)		Buell-Red Prairie Water Association	33	>MRL
City of Creswell	34	0.14	0.064	0.115	0.3	0.064	0.115		>RL (0.115 µg/L)		City of Creswell	34	>MRL
Josephine Co Pks Lake Selmac 1	34	0.1267	0.064	0.115	0.3	0.064	0.115		>RL (0.115 µg/L)		Josephine Co Pks Lake Selmac 1	34	>MRL
Josephine Co Pks Lake Selmac 2	34	0.14	0.064	0.115	0.3	0.064	0.115		>RL (0.115 µg/L)		Josephine Co Pks Lake Selmac 2	34	>MRL
Josephine Co Pks Lake Selmac 2	34	0.1737	0.064	0.115	0.3	0.064	0.115		>RL (0.115 µg/L)		Josephine Co Pks Lake Selmac 2	34	>MRL
Josephine Co Pks Lake Selmac 1	35	0.28	0.064	0.115	0.3	0.064	0.115		>RL (0.115 µg/L)		Josephine Co Pks Lake Selmac 1	35	>MRL
Josephine Co Pks Lake Selmac 2	35	0.19	0.064	0.115	0.3	0.064	0.115		>RL (0.115 µg/L)		Josephine Co Pks Lake Selmac 2	35	>MRL
Josephine Co Pks Lake Selmac 2	36	0.28	0.064	0.115	0.3	0.064	0.115		>RL (0.115 µg/L)		Josephine Co Pks Lake Selmac 2	36	>MRL
Josephine Co Pks Lake Selmac 2	36	0.26	0.064	0.115	0.3	0.064	0.115		>RL (0.115 µg/L)		Josephine Co Pks Lake Selmac 2	36	>MRL
Buell-Red Prairie Water Association	37	0.2175	0.064	0.115	0.3	0.064	0.115		>RL (0.115 µg/L)		Buell-Red Prairie Water Association	37	>MRL
Josephine Co Pks Lake Selmac 1	37	0.2137	0.064	0.115	0.3	0.064	0.115		>RL (0.115 µg/L)		Josephine Co Pks Lake Selmac 1	37	>MRL
Josephine Co Pks Lake Selmac 2	37	0.13	0.064	0.115	0.3	0.064	0.115		>RL (0.115 µg/L)		Josephine Co Pks Lake Selmac 2	37	>MRL
Buell-Red Prairie Water Association	38	0.1976	0.064	0.115	0.3	0.064	0.115		>RL (0.115 µg/L)		Buell-Red Prairie Water Association	38	>MRL
City of Cottage Grove	38	0.1219	0.064	0.115	0.3	0.064	0.115		>RL (0.115 µg/L)		City of Cottage Grove	38	>MRL
Josephine Co Pks Lake Selmac 1	38	0.14	0.064	0.115	0.3	0.064	0.115		>RL (0.115 µg/L)		Josephine Co Pks Lake Selmac 1	38	>MRL
Josephine Co Pks Lake Selmac 1	38	0.2609	0.064	0.115	0.3	0.064	0.115		>RL (0.115 µg/L)		Josephine Co Pks Lake Selmac 1	38	>MRL
Josephine Co Pks Lake Selmac 2	38	0.19	0.064	0.115	0.3	0.064	0.115		>RL (0.115 µg/L)		Josephine Co Pks Lake Selmac 2	38	>MRL
Josephine Co Pks Lake Selmac 2	38	0.14	0.064	0.115	0.3	0.064	0.115		>RL (0.115 µg/L)		Josephine Co Pks Lake Selmac 2	38	>MRL
Buell-Red Prairie Water Association	39	0.28	0.064	0.115	0.3	0.064	0.115		>RL (0.115 µg/L)		Buell-Red Prairie Water Association	39	>MRL
City of Creswell	39	0.2202	0.064	0.115	0.3	0.064	0.115		>RL (0.115 µg/L)		City of Creswell	39	>MRL
Buell-Red Prairie Water Association	40	0.18	0.064	0.115	0.3	0.064	0.115		>RL (0.115 µg/L)		Buell-Red Prairie Water Association	40	>MRL
Buell-Red Prairie Water Association	40	0.2107	0.064	0.115	0.3	0.064	0.115		>RL (0.115 µg/L)		Buell-Red Prairie Water Association	40	>MRL
City of Cottage Grove	40	0.1811	0.064	0.115	0.3	0.064	0.115		>RL (0.115 µg/L)		City of Cottage Grove	40	>MRL
Buell-Red Prairie Water Association	41	0.2	0.064	0.115	0.3	0.064	0.115		>RL (0.115 µg/L)		Buell-Red Prairie Water Association	41	>MRL
City of Creswell	41	0.1257	0.064	0.115	0.3	0.064	0.115		>RL (0.115 µg/L)		City of Creswell	41	>MRL
Buell-Red Prairie Water Association	42	0.1823	0.064	0.115	0.3	0.064	0.115		>RL (0.115 µg/L)		Buell-Red Prairie Water Association	42	>MRL
Josephine Co Pks Lake Selmac 2	42	0.2799	0.064	0.115	0.3	0.064	0.115		>RL (0.115 µg/L)		Josephine Co Pks Lake Selmac 2	42	>MRL
Josephine Co Pks Lake Selmac 1	43	0.2576	0.064	0.115	0.3	0.064	0.115		>RL (0.115 µg/L)		Josephine Co Pks Lake Selmac 1	43	>MRL
Josephine Co Pks Lake Selmac 2	43	0.2223	0.064	0.115	0.3	0.064	0.115		>RL (0.115 µg/L)		Josephine Co Pks Lake Selmac 2	43	>MRL
Josephine Co Pks Lake Selmac 2	44	0.2365	0.064	0.115	0.3	0.064	0.115		>RL (0.115 µg/L)		Josephine Co Pks Lake Selmac 2	44	>MRL
Josephine Co Pks Lake Selmac 1	45	0.1376	0.064	0.115	0.3	0.064	0.115		>RL (0.115 µg/L)		Josephine Co Pks Lake Selmac 1	45	>MRL
Josephine Co Pks Lake Selmac 2	45	0.245	0.064	0.115	0.3	0.064	0.115		>RL (0.115 µg/L)		Josephine Co Pks Lake Selmac 2	45	>MRL
Salem Public Works	27	0.07	0.064	0.115	0.3	0.064			>DL (0.064 µg/L)		Salem Public Works	27	>MDL
Winston-Dillard Water District	27	0.0743	0.064	0.115	0.3	0.064			>DL (0.064 µg/L)		Winston-Dillard Water District	27	>MDL
City of Myrtle Creek	28	0.1	0.064	0.115	0.3	0.064			>DL (0.064 µg/L)		City of Myrtle Creek	28	>MDL
Josephine Co Pks Lake Selmac 1	28	0.07	0.064	0.115	0.3	0.064			>DL (0.064 µg/L)		Josephine Co Pks Lake Selmac 1	28	>MDL
Clarks Branch Water Association	29	0.0862	0.064	0.115	0.3	0.064			>DL (0.064 µg/L)		Clarks Branch Water Association	29	>MDL
Salem Public Works	29	0.1	0.064	0.115	0.3	0.064			>DL (0.064 µg/L)		Salem Public Works	29	>MDL
City of Newport	30	0.09	0.064	0.115	0.3	0.064			>DL (0.064 µg/L)		City of Newport	30	>MDL
Josephine Co Pks Lake Selmac 1	30	0.11	0.064	0.115	0.3	0.064			>DL (0.064 µg/L)		Josephine Co Pks Lake Selmac 1	30	>MDL
Tri-City JW & SA	30	0.1049	0.064	0.115	0.3	0.064			>DL (0.064 µg/L)		Tri-City JW & SA	30	>MDL
Buell-Red Prairie Water Association	31	0.07	0.064	0.115	0.3	0.064			>DL (0.064 µg/L)		Buell-Red Prairie Water Association	31	>MDL
Roseburg Forest Products - Dillard	31	0.0721	0.064	0.115	0.3	0.064			>DL (0.064 µg/L)		Roseburg Forest Products - Dillard	31	>MDL
Salem Public Works	31	0.09	0.064	0.115	0.3	0.064			>DL (0.064 µg/L)		Salem Public Works	31	>MDL
Winston-Dillard Water District	31	0.0882	0.064	0.115	0.3	0.064			>DL (0.064 µg/L)		Winston-Dillard Water District	31	>MDL
City of Newport	32	0.08	0.064	0.115	0.3	0.064			>DL (0.064 µg/L)		City of Newport	32	>MDL
Josephine Co Pks Lake Selmac 1	32	0.0871	0.064	0.115	0.3	0.064			>DL (0.064 µg/L)		Josephine Co Pks Lake Selmac 1	32	>MDL
Tri-City JW & SA	32	0.0713	0.064	0.115	0.3	0.064			>DL (0.064 µg/L)		Tri-City JW & SA	32	>MDL
Buell-Red Prairie Water Association	34	0.0965	0.064	0.115	0.3	0.064			>DL (0.064 µg/L)		Buell-Red Prairie Water Association	34	>MDL
Josephine Co Pks Lake Selmac 1	34	0.07	0.064	0.115	0.3	0.064			>DL (0.064 µg/L)		Josephine Co Pks Lake Selmac 1	34	>MDL
Milo Academy	34	0.0666	0.064	0.115	0.3	0.064			>DL (0.064 µg/L)		Milo Academy	34	>MDL
Jackson Co Pks Emigrant Lake	35	0.07	0.064	0.115	0.3	0.064			>DL (0.064 µg/L)		Jackson Co Pks Emigrant Lake	35	>MDL
Josephine Co Pks Lake Selmac 1	36	0.09	0.064	0.115	0.3	0.064			>DL (0.064 µg/L)		Josephine Co Pks Lake Selmac 1	36	>MDL
City of Cottage Grove	37	0.08	0.064	0.115	0.3	0.064			>DL (0.064 µg/L)		City of Cottage Grove	37	>MDL
Jackson Co Pks Emigrant Lake	37	0.11	0.064	0.115	0.3	0.064			>DL (0.064 µg/L)		Jackson Co Pks Emigrant Lake	37	>MDL
Josephine Co Pks Lake Selmac 1	37	0.08	0.064	0.115	0.3	0.064			>DL (0.064 µg/L)		Josephine Co Pks Lake Selmac 1	37	>MDL
City of Cottage Grove	39	0.07	0.064	0.115	0.3	0.064			>DL (0.064 µg/L)		City of Cottage Grove	39	>MDL
City of Creswell	39	0.1	0.064	0.115	0.3	0.064			>DL (0.064 µg/L)		City of Creswell	39	>MDL
Josephine Co Pks Lake Selmac 1	39	0.11	0.064	0.115	0.3	0.064			>DL (0.064 µg/L)		Josephine Co Pks Lake Selmac 1	39	>MDL
Josephine Co Pks Lake Selmac 2	39	0.1	0.064	0.115	0.3	0.064			>DL (0.064 µg/L)		Josephine Co Pks Lake Selmac 2	39	>MDL
Roberts Creek Water District	39	0.0659	0.064	0.115	0.3	0.064			>DL (0.064 µg/L)		Roberts Creek Water District	39	>MDL
City of Creswell	40	0.11	0.064	0.115	0.3	0.064			>DL (0.064 µg/L)		City of Creswell	40	>MDL
Jackson Co Pks Emigrant Lake	40	0.09	0.064	0.115	0.3	0.064			>DL (0.064 µg/L)		Jackson Co Pks Emigrant Lake	40	>MDL
Josephine Co Pks Lake Selmac 2	40	0.07	0.064	0.115	0.3	0.064			>DL (0.064 µg/L)		Josephine Co Pks Lake Selmac 2	40	>MDL
City of Cottage Grove	41	0.1	0.064	0.115	0.3	0.064			>DL (0.064 µg/L)		City of Cottage Grove	41	>MDL
Jackson Co Pks Emigrant Lake	41	0.08	0.064	0.115	0.3	0.064			>DL (0.064 µg/L)		Jackson Co Pks Emigrant Lake	41	>MDL
Josephine Co Pks Lake Selmac 1	41	0.08	0.064	0.115	0.3	0.064			>DL (0.064 µg/L)		Josephine Co Pks Lake Selmac 1	41	>MDL
Josephine Co Pks Lake Selmac 2	41	0.09	0.064	0.115	0.3	0.064			>DL (0.064 µg/L)		Josephine Co Pks Lake Selmac 2	41	>MDL
City of Cottage Grove	42	0.0831	0.064	0.115	0.3	0.064			>DL (0.064 µg/L)		City of Cottage Grove	42	>MDL

## Sheet: MCT-Rawdata
ANALYTE	Result	DL	RL	TL	HAL	oDL	oRL	oTL	oHAL	UNITS	SAMPDATE	CLIENT	Month	SAMPLENAME	LABSAMPID	RPTMATRIX	DOY	WeekOY	SAMPDATE	PREPDATE	ANADATE	BATCH	ANALYST
Microcystins ADDA, Total	0.02	0.064	0.115	0.15	0.3					µg/L	2020-05-04 05:15:00	Hiland WC - Shady Cove	May	PWS01520:SRC-AA	2005029-01	Source Water	123	17	2020-05-04 05:15:00	2020-05-05 11:35:00	2020-05-06 13:29:38	B20E022	KMC
Microcystins ADDA, Total	0.02	0.064	0.115	0.15	0.3					µg/L	2020-05-04 05:30:00	Anglers Cove/SCHWC	May	PWS01483:SRC-AB	2005017-01	Source Water	123	17	2020-05-04 05:30:00	2020-05-05 11:35:00	2020-05-06 13:29:38	B20E022	KMC
Microcystins ADDA, Total	0.002	0.064	0.115	0.15	0.3					µg/L	2020-05-04 06:20:00	City of Albany	May	PWS00012:SRC-BA	2005020-01	Source Water	123	17	2020-05-04 06:20:00	2020-05-05 11:35:00	2020-05-06 13:29:38	B20E022	KMC
Microcystins ADDA, Total	0.01	0.064	0.115	0.15	0.3					µg/L	2020-05-04 08:00:00	City of Pendleton	May	PWS00613:SRC-AM	2005024-01	Source Water	123	17	2020-05-04 08:00:00	2020-05-05 11:35:00	2020-05-06 13:29:38	B20E022	KMC
Microcystins ADDA, Total	0.006	0.064	0.115	0.15	0.3					µg/L	2020-05-04 08:00:00	Glide Water Association	May	PWS00326:SRC-AA	2005028-01	Source Water	123	17	2020-05-04 08:00:00	2020-05-05 11:35:00	2020-05-06 13:29:38	B20E022	KMC
Microcystins ADDA, Total	0.02	0.064	0.115	0.15	0.3					µg/L	2020-05-04 08:03:00	Roseburg Forest Products - Dillard	May	PWS94300:SRC-AA	2005034-01	Source Water	123	17	2020-05-04 08:03:00	2020-05-05 11:35:00	2020-05-06 13:29:38	B20E022	KMC
Microcystins ADDA, Total	0.01	0.064	0.115	0.15	0.3					µg/L	2020-05-04 09:00:00	Winston-Dillard Water District	May	PWS00957:SRC-AA	2005039-01	Source Water	123	17	2020-05-04 09:00:00	2020-05-05 11:35:00	2020-05-06 13:29:38	B20E022	KMC
Microcystins ADDA, Total	0.005	0.064	0.115	0.15	0.3					µg/L	2020-05-04 09:05:00	Camp Baker BSA	May	PWS91786:SRC-AA	2005041-01	Source Water	123	17	2020-05-04 09:05:00	2020-05-05 11:35:00	2020-05-06 13:29:38	B20E022	KMC
Microcystins ADDA, Total	0.02	0.064	0.115	0.15	0.3					µg/L	2020-05-04 09:25:00	Jackson Co Pks Emigrant Lake	May	PWS90730:CH-A	2005030-01	Source Water	123	17	2020-05-04 09:25:00	2020-05-05 11:35:00	2020-05-06 13:29:38	B20E022	KMC
Microcystins ADDA, Total	0	0.064	0.115	0.15	0.3					µg/L	2020-05-04 09:30:00	City of Powers	May	PWS00672:SRC-AA	2005025-01	Source Water	123	17	2020-05-04 09:30:00	2020-05-05 11:35:00	2020-05-06 13:29:38	B20E022	KMC
Microcystins ADDA, Total	0.02	0.064	0.115	0.15	0.3					µg/L	2020-05-04 09:40:00	Eugene Water & Electric Board	May	PWS00287:SRC-AA	2005027-01	Source Water	123	17	2020-05-04 09:40:00	2020-05-05 11:35:00	2020-05-06 13:29:38	B20E022	KMC
Microcystins ADDA, Total	0.002	0.064	0.115	0.15	0.3					µg/L	2020-05-04 09:53:00	USFS Tiller Ranger Station	May	PWS01092:SRC-AA	2005038-01	Source Water	123	17	2020-05-04 09:53:00	2020-05-05 11:35:00	2020-05-06 13:29:38	B20E022	KMC
Microcystins ADDA, Total	0.005	0.064	0.115	0.15	0.3					µg/L	2020-05-04 10:10:00	Springfield Utility Board	May	PWS00837:SRC-BB	2005036-01	Source Water	123	17	2020-05-04 10:10:00	2020-05-05 11:35:00	2020-05-06 13:29:38	B20E022	KMC
Microcystins ADDA, Total	0.002	0.064	0.115	0.15	0.3					µg/L	2020-05-04 10:21:00	Salem Public Works	May	PWS00731:SRC-AA	2005035-01	Source Water	123	17	2020-05-04 10:21:00	2020-05-05 11:35:00	2020-05-06 13:29:38	B20E022	KMC
Microcystins ADDA, Total	0	0.064	0.115	0.15	0.3					µg/L	2020-05-04 10:23:00	Lake Oswego - Tigard Water Supply	May	PWS00457:SRC-AA	2005031-01	Source Water	123	17	2020-05-04 10:23:00	2020-05-05 11:35:00	2020-05-06 13:29:38	B20E022	KMC
Microcystins ADDA, Total	0.01	0.064	0.115	0.15	0.3					µg/L	2020-05-04 10:30:00	Clarks Branch Water Association	May	PWS00548:SRC-AA	2005040-01	Source Water	123	17	2020-05-04 10:30:00	2020-05-05 11:35:00	2020-05-06 13:29:38	B20E022	KMC
Microcystins ADDA, Total	0.008	0.064	0.115	0.15	0.3					µg/L	2020-05-04 10:45:00	Springfield Utility Board	May	PWS00837:CH-A	2005036-02	Source Water	123	17	2020-05-04 10:45:00	2020-05-05 11:35:00	2020-05-06 13:29:38	B20E022	KMC
Microcystins ADDA, Total	0.001	0.064	0.115	0.15	0.3					µg/L	2020-05-04 11:17:00	North Clackamas County Water Commission	May	PWS00580:SRC-BA	2005032-01	Source Water	123	17	2020-05-04 11:17:00	2020-05-05 11:35:00	2020-05-06 13:29:38	B20E022	KMC
Microcystins ADDA, Total	0.01	0.064	0.115	0.15	0.3					µg/L	2020-05-04 12:15:00	City of Cottage Grove	May	PWS00236:SRC-BA	2005021-01	Source Water	123	17	2020-05-04 12:15:00	2020-05-05 11:35:00	2020-05-06 13:29:38	B20E022	KMC
Microcystins ADDA, Total	0.002	0.064	0.115	0.15	0.3					µg/L	2020-05-04 12:15:00	City of Wilsonville	May	PWS00954:SRC-HA	2005026-01	Source Water	123	17	2020-05-04 12:15:00	2020-05-05 11:35:00	2020-05-06 13:29:38	B20E022	KMC
Microcystins ADDA, Total	0.01	0.064	0.115	0.15	0.3					µg/L	2020-05-04 12:59:00	PP&L-Toketee Village	May	PWS01012:SRC-AA	2005033-01	Source Water	123	17	2020-05-04 12:59:00	2020-05-05 11:35:00	2020-05-06 13:29:38	B20E022	KMC
Microcystins ADDA, Total	0.05	0.064	0.115	0.15	0.3					µg/L	2020-05-04 13:30:00	Buell-Red Prairie Water Association	May	PWS01174:SRC-AA	2005018-01	Source Water	123	17	2020-05-04 13:30:00	2020-05-05 11:35:00	2020-05-06 13:29:38	B20E022	KMC
Microcystins ADDA, Total	0.02	0.064	0.115	0.15	0.3					µg/L	2020-05-04 13:30:00	City of Gates	May	PWS00317:SRC-AA	2005022-01	Source Water	123	17	2020-05-04 13:30:00	2020-05-05 11:35:00	2020-05-06 13:29:38	B20E022	KMC
Microcystins ADDA, Total	0	0.064	0.115	0.15	0.3					µg/L	2020-05-04 13:40:00	Canby Utility/Veolia Water	May	PWS00157:CH-A	2005019-01	Source Water	123	17	2020-05-04 13:40:00	2020-05-05 11:35:00	2020-05-06 13:29:38	B20E022	KMC
Microcystins ADDA, Total	0.009	0.064	0.115	0.15	0.3					µg/L	2020-05-04 14:05:00	USFS Steamboat Work Center	May	PWS01091:SRC-AA	2005037-01	Source Water	123	17	2020-05-04 14:05:00	2020-05-05 11:35:00	2020-05-06 13:29:38	B20E022	KMC
Microcystins ADDA, Total	0.04	0.064	0.115	0.15	0.3					µg/L	2020-05-04 15:50:00	City of Grants Pass	May	PWS00342:SRC-AA	2005023-01	Source Water	123	17	2020-05-04 15:50:00	2020-05-05 11:35:00	2020-05-06 13:29:38	B20E022	KMC
Microcystins ADDA, Total	0.008	0.064	0.115	0.15	0.3					µg/L	2020-05-11 08:00:00	City of Creswell	May	PWS00246:SRC-BK	2005066-01	Source Water	130	18	2020-05-11 08:00:00	2020-05-12 12:15:00	2020-05-13 16:47:52	B20E065	KMC
Microcystins ADDA, Total	0.005	0.064	0.115	0.15	0.3					µg/L	2020-05-11 08:35:00	City of Jefferson	May	PWS00408:SRC-AA	2005070-01	Source Water	130	18	2020-05-11 08:35:00	2020-05-12 12:15:00	2020-05-13 16:47:52	B20E065	KMC
Microcystins ADDA, Total	0.02	0.064	0.115	0.15	0.3					µg/L	2020-05-11 08:46:00	City of Roseburg	May	PWS00720:SRC-AA	2005075-01	Source Water	130	18	2020-05-11 08:46:00	2020-05-12 12:15:00	2020-05-13 16:47:52	B20E065	KMC
Microcystins ADDA, Total	0.001	0.064	0.115	0.15	0.3					µg/L	2020-05-11 09:00:00	Shangri La Water District	May	PWS00835:SRC-AA	2005084-01	Source Water	130	18	2020-05-11 09:00:00	2020-05-12 12:15:00	2020-05-13 16:47:52	B20E065	KMC
Microcystins ADDA, Total	0.02	0.064	0.115	0.15	0.3					µg/L	2020-05-11 09:04:00	City of Gold Hill	May	PWS00333:SRC-AA	2005069-01	Source Water	130	18	2020-05-11 09:04:00	2020-05-12 12:15:00	2020-05-13 16:47:52	B20E065	KMC
Microcystins ADDA, Total	0.006	0.064	0.115	0.15	0.3					µg/L	2020-05-11 09:30:00	Josephine Co Pks Lake Selmac 1	May	PWS90186:SRC-AA	2005077-01	Source Water	130	18	2020-05-11 09:30:00	2020-05-12 12:15:00	2020-05-13 16:47:52	B20E065	KMC
Microcystins ADDA, Total	0.004	0.064	0.115	0.15	0.3					µg/L	2020-05-11 09:30:00	Umpqua Ranch Co-op	May	PWS00714:SRC-AH	2005089-01	Source Water	130	18	2020-05-11 09:30:00	2020-05-12 12:15:00	2020-05-13 16:47:52	B20E065	KMC
Microcystins ADDA, Total	0.005	0.064	0.115	0.15	0.3					µg/L	2020-05-11 09:50:00	Lyons Mehama Water District	May	PWS00493:SRC-AA	2005079-01	Source Water	130	18	2020-05-11 09:50:00	2020-05-12 12:15:00	2020-05-13 16:47:52	B20E065	KMC
Microcystins ADDA, Total	0.004	0.064	0.115	0.15	0.3					µg/L	2020-05-11 09:55:00	Umpqua Basin Water Association	May	PWS00719:SRC-AA	2005088-01	Source Water	130	18	2020-05-11 09:55:00	2020-05-12 12:15:00	2020-05-13 16:47:52	B20E065	KMC
Microcystins ADDA, Total	0.007	0.064	0.115	0.15	0.3					µg/L	2020-05-11 10:00:00	Josephine Co Pks Lake Selmac 2	May	PWS94645:SRC-AA	2005078-01	Source Water	130	18	2020-05-11 10:00:00	2020-05-12 12:15:00	2020-05-13 16:47:52	B20E065	KMC
Microcystins ADDA, Total	0.01	0.064	0.115	0.15	0.3					µg/L	2020-05-11 10:01:00	Medford Water Commission	May	PWS00513:SRC-BA	2005080-01	Source Water	130	18	2020-05-11 10:01:00	2020-05-12 12:15:00	2020-05-13 16:47:52	B20E065	KMC
Microcystins ADDA, Total	0.003	0.064	0.115	0.15	0.3					µg/L	2020-05-11 10:10:00	City of Estacada	May	PWS00279:SRC-AA	2005068-01	Source Water	130	18	2020-05-11 10:10:00	2020-05-12 12:15:00	2020-05-13 16:47:52	B20E065	KMC
Microcystins ADDA, Total	0.001	0.064	0.115	0.15	0.3					µg/L	2020-05-11 10:20:00	South Fork Water Board - Oregon City	May	PWS00591:SRC-AA	2005085-01	Source Water	130	18	2020-05-11 10:20:00	2020-05-12 12:15:00	2020-05-13 16:47:52	B20E065	KMC
Microcystins ADDA, Total	0.005	0.064	0.115	0.15	0.3					µg/L	2020-05-11 10:30:00	Roberts Creek Water District	May	PWS00717:SRC-AA	2005082-01	Source Water	130	18	2020-05-11 10:30:00	2020-05-12 12:15:00	2020-05-13 16:47:52	B20E065	KMC
Microcystins ADDA, Total	0.03	0.064	0.115	0.15	0.3					µg/L	2020-05-11 10:40:00	City of Rogue River	May	PWS00712:SRC-BA	2005074-01	Source Water	130	18	2020-05-11 10:40:00	2020-05-12 12:15:00	2020-05-13 16:47:52	B20E065	KMC
Microcystins ADDA, Total	0.02	0.064	0.115	0.15	0.3					µg/L	2020-05-11 10:47:00	City of Lowell	May	PWS00492:SRC-BA	2005071-01	Source Water	130	18	2020-05-11 10:47:00	2020-05-12 12:15:00	2020-05-13 16:47:52	B20E065	KMC
Microcystins ADDA, Total	0.007	0.064	0.115	0.15	0.3					µg/L	2020-05-11 10:50:00	Rainbow Water District	May	PWS00839:SRC-BB	2005081-01	Source Water	130	18	2020-05-11 10:50:00	2020-05-12 12:15:00	2020-05-13 16:47:52	B20E065	KMC
Microcystins ADDA, Total	0.003	0.064	0.115	0.15	0.3					µg/L	2020-05-11 11:00:00	City of Newport	May	PWS00566:CH-A	2005073-01	Source Water	130	18	2020-05-11 11:00:00	2020-05-12 12:15:00	2020-05-13 16:47:52	B20E065	KMC
Microcystins ADDA, Total	0.002	0.064	0.115	0.15	0.3					µg/L	2020-05-11 11:20:00	City of Myrtle Creek	May	PWS00550:SRC-AA	2005072-01	Source Water	130	18	2020-05-11 11:20:00	2020-05-12 12:15:00	2020-05-13 16:47:52	B20E065	KMC
Microcystins ADDA, Total	0.008	0.064	0.115	0.15	0.3					µg/L	2020-05-11 11:30:00	Stayton Water Supply	May	PWS00843:SRC-AA	2005086-01	Source Water	130	18	2020-05-11 11:30:00	2020-05-12 12:15:00	2020-05-13 16:47:52	B20E065	KMC
Microcystins ADDA, Total	0.004	0.064	0.115	0.15	0.3					µg/L	2020-05-11 11:55:00	Ashland Water Department	May	PWS00047:SRC-AA	2005092-01	Source Water	130	18	2020-05-11 11:55:00	2020-05-12 12:15:00	2020-05-13 16:47:52	B20E065	KMC
Microcystins ADDA, Total	0.01	0.064	0.115	0.15	0.3					µg/L	2020-05-11 12:10:00	Tri-City JW & SA	May	PWS00549:SRC-AA	2005087-01	Source Water	130	18	2020-05-11 12:10:00	2020-05-12 12:15:00	2020-05-13 16:47:52	B20E065	KMC
Microcystins ADDA, Total	0	0.064	0.115	0.15	0.3					µg/L	2020-05-11 12:15:00	Joint Water Commission	May	PWS00379:SRC-AA	2005076-01	Source Water	130	18	2020-05-11 12:15:00	2020-05-12 12:15:00	2020-05-13 16:47:52	B20E065	KMC
Microcystins ADDA, Total	0.01	0.064	0.115	0.15	0.3					µg/L	2020-05-11 14:15:00	City of Drain Shops	May	PWS00260:SRC-AA	2005067-01	Source Water	130	18	2020-05-11 14:15:00	2020-05-12 12:15:00	2020-05-13 16:47:52	B20E065	KMC
Microcystins ADDA, Total	0.01	0.064	0.115	0.15	0.3					µg/L	2020-05-11 15:30:00	Seaside Water Department	May	PWS00799:CH-A	2005083-01	Source Water	130	18	2020-05-11 15:30:00	2020-05-12 12:15:00	2020-05-13 16:47:52	B20E065	KMC
Microcystins ADDA, Total	0.006	0.064	0.115	0.15	0.3					µg/L	2020-05-11 19:00:00	City of Monroe	May	PWS00540:SRC-BA	2005103-01	Source Water	130	18	2020-05-11 19:00:00	2020-05-13 12:10:00	2020-05-14 17:02:27	B20E081	KMC
Microcystins ADDA, Total	0.02	0.064	0.115	0.15	0.3					µg/L	2020-05-18	North Clackamas County Water Commission	May	PWS00580:SRC-BA	2005135-01	Source Water	137	19	2020-05-18	2020-05-19 11:45:00	2020-05-20 15:51:16	B20E105	KMC
Microcystins ADDA, Total	0.002	0.064	0.115	0.15	0.3					µg/L	2020-05-18 05:15:00	Hiland WC - Shady Cove	May	PWS01520:SRC-AA	2005132-01	Source Water	137	19	2020-05-18 05:15:00	2020-05-19 11:45:00	2020-05-20 15:51:16	B20E105	KMC
Microcystins ADDA, Total	0	0.064	0.115	0.15	0.3					µg/L	2020-05-18 05:30:00	Anglers Cove/SCHWC	May	PWS01483:SRC-AB	2005118-01	Source Water	137	19	2020-05-18 05:30:00	2020-05-19 11:45:00	2020-05-20 15:51:16	B20E105	KMC
Microcystins ADDA, Total	0	0.064	0.115	0.15	0.3					µg/L	2020-05-18 06:20:00	USFS Tiller Ranger Station	May	PWS01092:SRC-AA	2005141-01	Source Water	137	19	2020-05-18 06:20:00	2020-05-19 11:45:00	2020-05-20 15:51:16	B20E105	KMC
Microcystins ADDA, Total	0.001	0.064	0.115	0.15	0.3					µg/L	2020-05-18 07:10:00	City of Albany	May	PWS00012:SRC-BA	2005122-01	Source Water	137	19	2020-05-18 07:10:00	2020-05-19 11:45:00	2020-05-20 15:51:16	B20E105	KMC
Microcystins ADDA, Total	0.01	0.064	0.115	0.15	0.3					µg/L	2020-05-18 07:20:00	Camp Baker BSA	May	PWS91786:SRC-AA	2005120-01	Source Water	137	19	2020-05-18 07:20:00	2020-05-19 11:45:00	2020-05-20 15:51:16	B20E105	KMC
Microcystins ADDA, Total	0.02	0.064	0.115	0.15	0.3					µg/L	2020-05-18 07:22:00	City of Wilsonville	May	PWS00954:SRC-HA	2005128-01	Source Water	137	19	2020-05-18 07:22:00	2020-05-19 11:45:00	2020-05-20 15:51:16	B20E105	KMC
Microcystins ADDA, Total	0.02	0.064	0.115	0.15	0.3					µg/L	2020-05-18 07:45:00	Glide Water Association	May	PWS00326:SRC-AA	2005131-01	Source Water	137	19	2020-05-18 07:45:00	2020-05-19 11:45:00	2020-05-20 15:51:16	B20E105	KMC
Microcystins ADDA, Total	0.01	0.064	0.115	0.15	0.3					µg/L	2020-05-18 07:58:00	Jackson Co Pks Emigrant Lake	May	PWS90730:CH-A	2005133-01	Source Water	137	19	2020-05-18 07:58:00	2020-05-19 11:45:00	2020-05-20 15:51:16	B20E105	KMC
Microcystins ADDA, Total	0	0.064	0.115	0.15	0.3					µg/L	2020-05-18 08:09:00	City of Pendleton	May	PWS00613:SRC-AM	2005126-01	Source Water	137	19	2020-05-18 08:09:00	2020-05-19 11:45:00	2020-05-20 15:51:16	B20E105	KMC
Microcystins ADDA, Total	0.02	0.064	0.115	0.15	0.3					µg/L	2020-05-18 08:10:00	Roseburg Forest Products - Dillard	May	PWS94300:SRC-AA	2005137-01	Source Water	137	19	2020-05-18 08:10:00	2020-05-19 11:45:00	2020-05-20 15:51:16	B20E105	KMC
Microcystins ADDA, Total	0.02	0.064	0.115	0.15	0.3					µg/L	2020-05-18 08:20:00	Clarks Branch Water Association	May	PWS00548:SRC-AA	2005129-01	Source Water	137	19	2020-05-18 08:20:00	2020-05-19 11:45:00	2020-05-20 15:51:16	B20E105	KMC
Microcystins ADDA, Total	0.003	0.064	0.115	0.15	0.3					µg/L	2020-05-18 08:45:00	Winston-Dillard Water District	May	PWS00957:SRC-AA	2005142-01	Source Water	137	19	2020-05-18 08:45:00	2020-05-19 11:45:00	2020-05-20 15:51:16	B20E105	KMC
Microcystins ADDA, Total	0.02	0.064	0.115	0.15	0.3					µg/L	2020-05-18 09:25:00	Lake Oswego - Tigard Water Supply	May	PWS00457:SRC-AA	2005134-01	Source Water	137	19	2020-05-18 09:25:00	2020-05-19 11:45:00	2020-05-20 15:51:16	B20E105	KMC
Microcystins ADDA, Total	0.002	0.064	0.115	0.15	0.3					µg/L	2020-05-18 09:50:00	City of Powers	May	PWS00672:SRC-AA	2005127-01	Source Water	137	19	2020-05-18 09:50:00	2020-05-19 11:45:00	2020-05-20 15:51:16	B20E105	KMC
Microcystins ADDA, Total	0.006	0.064	0.115	0.15	0.3					µg/L	2020-05-18 09:50:00	Springfield Utility Board	May	PWS00837:CH-A	2005139-02	Source Water	137	19	2020-05-18 09:50:00	2020-05-19 11:45:00	2020-05-20 15:51:16	B20E105	KMC
Microcystins ADDA, Total	0.03	0.064	0.115	0.15	0.3					µg/L	2020-05-18 10:00:00	Eugene Water & Electric Board	May	PWS00287:SRC-AA	2005130-01	Source Water	137	19	2020-05-18 10:00:00	2020-05-19 11:45:00	2020-05-20 15:51:16	B20E105	KMC
Microcystins ADDA, Total	0.003	0.064	0.115	0.15	0.3					µg/L	2020-05-18 10:10:00	Salem Public Works	May	PWS00731:SRC-AA	2005138-01	Source Water	137	19	2020-05-18 10:10:00	2020-05-19 11:45:00	2020-05-20 15:51:16	B20E105	KMC
Microcystins ADDA, Total	0.002	0.064	0.115	0.15	0.3					µg/L	2020-05-18 10:30:00	Buell-Red Prairie Water Association	May	PWS01174:SRC-AA	2005119-01	Source Water	137	19	2020-05-18 10:30:00	2020-05-19 11:45:00	2020-05-20 15:51:16	B20E105	KMC
Microcystins ADDA, Total	0.006	0.064	0.115	0.15	0.3					µg/L	2020-05-18 10:30:00	Springfield Utility Board	May	PWS00837:SRC-BB	2005139-01	Source Water	137	19	2020-05-18 10:30:00	2020-05-19 11:45:00	2020-05-20 15:51:16	B20E105	KMC
Microcystins ADDA, Total	0.01	0.064	0.115	0.15	0.3					µg/L	2020-05-18 10:31:00	USFS Steamboat Work Center	May	PWS01091:SRC-AA	2005140-01	Source Water	137	19	2020-05-18 10:31:00	2020-05-19 11:45:00	2020-05-20 15:51:16	B20E105	KMC
Microcystins ADDA, Total	0.006	0.064	0.115	0.15	0.3					µg/L	2020-05-18 10:55:00	PP&L-Toketee Village	May	PWS01012:SRC-AA	2005136-01	Source Water	137	19	2020-05-18 10:55:00	2020-05-19 11:45:00	2020-05-20 15:51:16	B20E105	KMC
Microcystins ADDA, Total	0	0.064	0.115	0.15	0.3					µg/L	2020-05-18 12:35:00	City of Cottage Grove	May	PWS00236:SRC-BA	2005123-01	Source Water	137	19	2020-05-18 12:35:00	2020-05-19 11:45:00	2020-05-20 15:51:16	B20E105	KMC
Microcystins ADDA, Total	0.02	0.064	0.115	0.15	0.3					µg/L	2020-05-18 13:30:00	City of Gates	May	PWS00317:SRC-AA	2005124-01	Source Water	137	19	2020-05-18 13:30:00	2020-05-19 11:45:00	2020-05-20 15:51:16	B20E105	KMC
Microcystins ADDA, Total	0.03	0.064	0.115	0.15	0.3					µg/L	2020-05-18 13:40:00	Canby Utility/Veolia Water	May	PWS00157:CH-A	2005121-01	Source Water	137	19	2020-05-18 13:40:00	2020-05-19 11:45:00	2020-05-20 15:51:16	B20E105	KMC
Microcystins ADDA, Total	0.03	0.064	0.115	0.15	0.3					µg/L	2020-05-18 14:40:00	City of Grants Pass	May	PWS00342:SRC-AA	2005125-01	Source Water	137	19	2020-05-18 14:40:00	2020-05-19 11:45:00	2020-05-20 15:51:16	B20E105	KMC
Microcystins ADDA, Total	0.0009	0.064	0.115	0.15	0.3					µg/L	2020-05-26 08:30:00	City of Jefferson	May	PWS00408:SRC-AA	2005183-01	Source Water	145	20	2020-05-26 08:30:00	2020-05-27 12:30:00	2020-05-28 13:19:37	B20E168	KMC
Microcystins ADDA, Total	0.0004	0.064	0.115	0.15	0.3					µg/L	2020-05-26 08:32:00	Joint Water Commission	May	PWS00379:SRC-AA	2005189-01	Source Water	145	20	2020-05-26 08:32:00	2020-05-27 12:30:00	2020-05-28 13:19:37	B20E168	KMC
Microcystins ADDA, Total	0	0.064	0.115	0.15	0.3					µg/L	2020-05-26 09:00:00	Shangri La Water District	May	PWS00835:SRC-AA	2005197-01	Source Water	145	20	2020-05-26 09:00:00	2020-05-27 12:30:00	2020-05-28 13:19:37	B20E168	KMC
Microcystins ADDA, Total	0	0.064	0.115	0.15	0.3					µg/L	2020-05-26 09:00:00	Umpqua Ranch Co-op	May	PWS00714:SRC-AH	2005202-01	Source Water	145	20	2020-05-26 09:00:00	2020-05-27 12:30:00	2020-05-28 13:19:37	B20E168	KMC
Microcystins ADDA, Total	0.003	0.064	0.115	0.15	0.3					µg/L	2020-05-26 10:00:00	Josephine Co Pks Lake Selmac 2	May	PWS94645:SRC-AA	2005191-01	Source Water	145	20	2020-05-26 10:00:00	2020-05-27 12:30:00	2020-05-28 13:19:37	B20E168	KMC
Microcystins ADDA, Total	0.0001	0.064	0.115	0.15	0.3					µg/L	2020-05-26 10:10:00	South Fork Water Board - Oregon City	May	PWS00591:SRC-AA	2005198-01	Source Water	145	20	2020-05-26 10:10:00	2020-05-27 12:30:00	2020-05-28 13:19:37	B20E168	KMC
Microcystins ADDA, Total	0.0009	0.064	0.115	0.15	0.3					µg/L	2020-05-26 10:20:00	City of Estacada	May	PWS00279:SRC-AA	2005181-01	Source Water	145	20	2020-05-26 10:20:00	2020-05-27 12:30:00	2020-05-28 13:19:37	B20E168	KMC
Microcystins ADDA, Total	0.0006	0.064	0.115	0.15	0.3					µg/L	2020-05-26 10:30:00	Josephine Co Pks Lake Selmac 1	May	PWS90186:SRC-AA	2005190-01	Source Water	145	20	2020-05-26 10:30:00	2020-05-27 12:30:00	2020-05-28 13:19:37	B20E168	KMC
Microcystins ADDA, Total	0	0.064	0.115	0.15	0.3					µg/L	2020-05-26 10:30:00	Lyons Mehama Water District	May	PWS00493:SRC-AA	2005192-01	Source Water	145	20	2020-05-26 10:30:00	2020-05-27 12:30:00	2020-05-28 13:19:37	B20E168	KMC
Microcystins ADDA, Total	0.002	0.064	0.115	0.15	0.3					µg/L	2020-05-26 10:40:00	City of Myrtle Creek	May	PWS00550:SRC-AA	2005185-01RE1	Source Water	145	20	2020-05-26 10:40:00	2020-05-27 12:30:00	2020-06-04 10:47:02	B20E173	KMC
Microcystins ADDA, Total	0.0009	0.064	0.115	0.15	0.3					µg/L	2020-05-26 10:40:00	Umpqua Basin Water Association	May	PWS00719:SRC-AA	2005201-01	Source Water	145	20	2020-05-26 10:40:00	2020-05-27 12:30:00	2020-05-28 13:19:37	B20E168	KMC
Microcystins ADDA, Total	0	0.064	0.115	0.15	0.3					µg/L	2020-05-26 11:09:00	City of Newport	May	PWS00566:CH-A	2005186-01	Source Water	145	20	2020-05-26 11:09:00	2020-05-27 12:30:00	2020-05-28 13:19:37	B20E168	KMC
Microcystins ADDA, Total	0.002	0.064	0.115	0.15	0.3					µg/L	2020-05-26 11:15:00	City of Lowell	May	PWS00492:SRC-BA	2005184-01	Source Water	145	20	2020-05-26 11:15:00	2020-05-27 12:30:00	2020-05-28 13:19:37	B20E168	KMC
Microcystins ADDA, Total	0.003	0.064	0.115	0.15	0.3					µg/L	2020-05-26 11:15:00	City of Rogue River	May	PWS00712:SRC-BA	2005187-01	Source Water	145	20	2020-05-26 11:15:00	2020-05-27 12:30:00	2020-05-28 13:19:37	B20E168	KMC
Microcystins ADDA, Total	0.0008	0.064	0.115	0.15	0.3					µg/L	2020-05-26 11:30:00	Roberts Creek Water District	May	PWS00717:SRC-AA	2005195-01	Source Water	145	20	2020-05-26 11:30:00	2020-05-27 12:30:00	2020-05-28 13:19:37	B20E168	KMC
Microcystins ADDA, Total	0	0.064	0.115	0.15	0.3					µg/L	2020-05-26 11:30:00	Stayton Water Supply	May	PWS00843:SRC-AA	2005199-01	Source Water	145	20	2020-05-26 11:30:00	2020-05-27 12:30:00	2020-05-28 13:19:37	B20E168	KMC
Microcystins ADDA, Total	0.003	0.064	0.115	0.15	0.3					µg/L	2020-05-26 11:36:00	City of Roseburg	May	PWS00720:SRC-AA	2005188-01	Source Water	145	20	2020-05-26 11:36:00	2020-05-27 12:30:00	2020-05-28 13:19:37	B20E168	KMC
Microcystins ADDA, Total	0	0.064	0.115	0.15	0.3					µg/L	2020-05-26 12:15:00	Ashland Water Department	May	PWS00047:SRC-AA	2005203-01	Source Water	145	20	2020-05-26 12:15:00	2020-05-27 12:30:00	2020-05-28 13:19:37	B20E168	KMC
Microcystins ADDA, Total	0.0005	0.064	0.115	0.15	0.3					µg/L	2020-05-26 13:10:00	Tri-City JW & SA	May	PWS00549:SRC-AA	2005200-01	Source Water	145	20	2020-05-26 13:10:00	2020-05-27 12:30:00	2020-05-28 13:19:37	B20E168	KMC
Microcystins ADDA, Total	0	0.064	0.115	0.15	0.3					µg/L	2020-05-26 13:30:00	Seaside Water Department	May	PWS00799:CH-A	2005196-01	Source Water	145	20	2020-05-26 13:30:00	2020-05-27 12:30:00	2020-05-28 13:19:37	B20E168	KMC
Microcystins ADDA, Total	0	0.064	0.115	0.15	0.3					µg/L	2020-05-26 14:10:00	City of Drain Shops	May	PWS00260:SRC-AA	2005204-01	Source Water	145	20	2020-05-26 14:10:00	2020-05-27 12:30:00	2020-05-28 13:19:37	B20E168	KMC
Microcystins ADDA, Total	0	0.064	0.115	0.15	0.3					µg/L	2020-05-26 15:47:00	Rainbow Water District	May	PWS00839:SRC-BB	2005194-01	Source Water	145	20	2020-05-26 15:47:00	2020-05-27 12:30:00	2020-05-28 13:19:37	B20E168	KMC
Microcystins ADDA, Total	0.005	0.064	0.115	0.15	0.3					µg/L	2020-05-27 10:17:00	City of Gold Hill	May	PWS00333:SRC-AA	2005182-01	Source Water	146	20	2020-05-27 10:17:00	2020-05-28 12:00:00	2020-06-04 10:47:02	B20E173	KMC
Microcystins ADDA, Total	0.002	0.064	0.115	0.15	0.3					µg/L	2020-05-27 10:55:00	Medford Water Commission	May	PWS00513:SRC-BA	2005193-01	Source Water	146	20	2020-05-27 10:55:00	2020-05-27 12:30:00	2020-05-28 13:19:37	B20E168	KMC
Microcystins ADDA, Total	0	0.064	0.115	0.15	0.3					µg/L	2020-05-28 09:45:00	City of Creswell	May	PWS00246:SRC-BK	2006053-01	Source Water	147	21	2020-05-28 09:45:00	2020-06-02 13:20:00	2020-06-04 10:47:02	B20E173	KMC
Microcystins ADDA, Total	0.001	0.064	0.115	0.15	0.3					µg/L	2020-05-29 19:00:00	City of Monroe	May	PWS00540:SRC-BA	2006054-01	Source Water	148	21	2020-05-29 19:00:00	2020-06-02 13:20:00	2020-06-04 10:47:02	B20E173	KMC
Microcystins ADDA, Total	0	0.064	0.115	0.15	0.3					µg/L	2020-06-01 05:15:00	Hiland WC - Shady Cove	June	PWS01520:SRC-AA	2006030-01	Source Water	150	21	2020-06-01 05:15:00	2020-06-02 13:20:00	2020-06-04 10:47:02	B20E173	KMC
Microcystins ADDA, Total	0	0.064	0.115	0.15	0.3					µg/L	2020-06-01 05:30:00	Anglers Cove/SCHWC	June	PWS01483:SRC-AB	2006001-01	Source Water	150	21	2020-06-01 05:30:00	2020-06-02 13:20:00	2020-06-04 10:47:02	B20E173	KMC
Microcystins ADDA, Total	0.0001	0.064	0.115	0.15	0.3					µg/L	2020-06-01 06:30:00	City of Albany	June	PWS00012:SRC-BA	2006009-01	Source Water	150	21	2020-06-01 06:30:00	2020-06-02 13:20:00	2020-06-04 10:47:02	B20E173	KMC
Microcystins ADDA, Total	0	0.064	0.115	0.15	0.3					µg/L	2020-06-01 07:15:00	City of Pendleton	June	PWS00613:SRC-AM	2006017-01	Source Water	150	21	2020-06-01 07:15:00	2020-06-02 13:20:00	2020-06-04 10:47:02	B20E173	KMC
Microcystins ADDA, Total	0.0001	0.064	0.115	0.15	0.3					µg/L	2020-06-01 07:30:00	Camp Baker BSA	June	PWS91786:SRC-AA	2006005-01	Source Water	150	21	2020-06-01 07:30:00	2020-06-02 13:20:00	2020-06-04 10:47:02	B20E173	KMC
Microcystins ADDA, Total	0.001	0.064	0.115	0.15	0.3					µg/L	2020-06-01 08:00:00	Glide Water Association	June	PWS00326:SRC-AA	2006028-01	Source Water	150	21	2020-06-01 08:00:00	2020-06-02 13:20:00	2020-06-04 10:47:02	B20E173	KMC
Microcystins ADDA, Total	0.001	0.064	0.115	0.15	0.3					µg/L	2020-06-01 08:15:00	Roseburg Forest Products - Dillard	June	PWS94300:SRC-AA	2006040-01	Source Water	150	21	2020-06-01 08:15:00	2020-06-02 13:20:00	2020-06-04 10:47:02	B20E173	KMC
Microcystins ADDA, Total	0.0006	0.064	0.115	0.15	0.3					µg/L	2020-06-01 08:16:00	City of Wilsonville	June	PWS00954:SRC-HA	2006021-01	Source Water	150	21	2020-06-01 08:16:00	2020-06-02 13:20:00	2020-06-04 10:47:02	B20E173	KMC
Microcystins ADDA, Total	0.0008	0.064	0.115	0.15	0.3					µg/L	2020-06-01 08:23:00	USFS Tiller Ranger Station	June	PWS01092:SRC-AA	2006048-01	Source Water	150	21	2020-06-01 08:23:00	2020-06-02 13:20:00	2020-06-04 10:47:02	B20E173	KMC
Microcystins ADDA, Total	0.0003	0.064	0.115	0.15	0.3					µg/L	2020-06-01 08:30:00	Jackson Co Pks Emigrant Lake	June	PWS90730:CH-A	2006032-01	Source Water	150	21	2020-06-01 08:30:00	2020-06-02 13:20:00	2020-06-04 10:47:02	B20E173	KMC
Microcystins ADDA, Total	0.0006	0.064	0.115	0.15	0.3					µg/L	2020-06-01 09:20:00	Salem Public Works	June	PWS00731:SRC-AA	2006042-01	Source Water	150	21	2020-06-01 09:20:00	2020-06-02 13:20:00	2020-06-04 10:47:02	B20E173	KMC
Microcystins ADDA, Total	0	0.064	0.115	0.15	0.3					µg/L	2020-06-01 09:20:00	Springfield Utility Board	June	PWS00837:CH-A	2006044-02	Source Water	150	21	2020-06-01 09:20:00	2020-06-02 13:20:00	2020-06-04 10:47:02	B20E173	KMC
Microcystins ADDA, Total	0.0002	0.064	0.115	0.15	0.3					µg/L	2020-06-01 09:43:00	Clarks Branch Water Association	June	PWS00548:SRC-AA	2006024-01	Source Water	150	21	2020-06-01 09:43:00	2020-06-02 13:20:00	2020-06-04 10:47:02	B20E173	KMC
Microcystins ADDA, Total	0.0001	0.064	0.115	0.15	0.3					µg/L	2020-06-01 09:45:00	Winston-Dillard Water District	June	PWS00957:SRC-AA	2006050-01	Source Water	150	21	2020-06-01 09:45:00	2020-06-02 13:20:00	2020-06-04 10:47:02	B20E173	KMC
Microcystins ADDA, Total	0	0.064	0.115	0.15	0.3					µg/L	2020-06-01 10:00:00	City of Powers	June	PWS00672:SRC-AA	2006019-01	Source Water	150	21	2020-06-01 10:00:00	2020-06-02 13:20:00	2020-06-04 10:47:02	B20E173	KMC
Microcystins ADDA, Total	0.0001	0.064	0.115	0.15	0.3					µg/L	2020-06-01 10:45:00	North Clackamas County Water Commission	June	PWS00580:SRC-BA	2006036-01	Source Water	150	21	2020-06-01 10:45:00	2020-06-02 13:20:00	2020-06-04 10:47:02	B20E173	KMC
Microcystins ADDA, Total	0.0001	0.064	0.115	0.15	0.3					µg/L	2020-06-01 10:50:00	Lake Oswego - Tigard Water Supply	June	PWS00457:SRC-AA	2006034-01	Source Water	150	21	2020-06-01 10:50:00	2020-06-02 13:20:00	2020-06-04 10:47:02	B20E173	KMC
Microcystins ADDA, Total	0.006	0.064	0.115	0.15	0.3					µg/L	2020-06-01 11:00:00	Eugene Water & Electric Board	June	PWS00287:SRC-AA	2006026-01	Source Water	150	21	2020-06-01 11:00:00	2020-06-02 13:20:00	2020-06-04 10:47:02	B20E173	KMC
Microcystins ADDA, Total	0.001	0.064	0.115	0.15	0.3					µg/L	2020-06-01 11:11:00	PP&L-Toketee Village	June	PWS01012:SRC-AA	2006038-01	Source Water	150	21	2020-06-01 11:11:00	2020-06-02 13:20:00	2020-06-04 10:47:02	B20E173	KMC
Microcystins ADDA, Total	0	0.064	0.115	0.15	0.3					µg/L	2020-06-01 11:50:00	Springfield Utility Board	June	PWS00837:SRC-BB	2006044-01	Source Water	150	21	2020-06-01 11:50:00	2020-06-02 13:20:00	2020-06-04 10:47:02	B20E173	KMC
Microcystins ADDA, Total	0.0009	0.064	0.115	0.15	0.3					µg/L	2020-06-01 12:22:00	USFS Steamboat Work Center	June	PWS01091:SRC-AA	2006046-01	Source Water	150	21	2020-06-01 12:22:00	2020-06-02 13:20:00	2020-06-04 10:47:02	B20E173	KMC
Microcystins ADDA, Total	0.002	0.064	0.115	0.15	0.3					µg/L	2020-06-01 12:30:00	Buell-Red Prairie Water Association	June	PWS01174:SRC-AA	2006003-01	Source Water	150	21	2020-06-01 12:30:00	2020-06-03 11:00:00	2020-06-08 16:30:16	B20F053	KMC
Microcystins ADDA, Total	0	0.064	0.115	0.15	0.3					µg/L	2020-06-01 13:30:00	City of Gates	June	PWS00317:SRC-AA	2006013-01	Source Water	150	21	2020-06-01 13:30:00	2020-06-02 13:20:00	2020-06-04 10:47:02	B20E173	KMC
Microcystins ADDA, Total	0	0.064	0.115	0.15	0.3					µg/L	2020-06-01 13:45:00	Canby Utility/Veolia Water	June	PWS00157:CH-A	2006007-01	Source Water	150	21	2020-06-01 13:45:00	2020-06-02 13:20:00	2020-06-04 10:47:02	B20E173	KMC
Microcystins ADDA, Total	0	0.064	0.115	0.15	0.3					µg/L	2020-06-01 14:10:00	City of Cottage Grove	June	PWS00236:SRC-BA	2006011-01	Source Water	150	21	2020-06-01 14:10:00	2020-06-02 13:20:00	2020-06-04 10:47:02	B20E173	KMC
Microcystins ADDA, Total	0.003	0.064	0.115	0.15	0.3					µg/L	2020-06-01 15:45:00	City of Grants Pass	June	PWS00342:SRC-AA	2006015-01	Source Water	150	21	2020-06-01 15:45:00	2020-06-02 13:20:00	2020-06-04 10:47:02	B20E173	KMC
Microcystins ADDA, Total	0.001	0.064	0.115	0.15	0.3					µg/L	2020-06-08 06:20:00	Joint Water Commission	June	PWS00379:SRC-AA	2006104-01	Source Water	157	22	2020-06-08 06:20:00	2020-06-09 13:15:00	2020-06-10 16:20:53	B20F075	KMC
Microcystins ADDA, Total	0.002	0.064	0.115	0.15	0.3					µg/L	2020-06-08 07:30:00	City of Jefferson	June	PWS00408:SRC-AA	2006092-01	Source Water	157	22	2020-06-08 07:30:00	2020-06-09 13:15:00	2020-06-10 16:20:53	B20F075	KMC
Microcystins ADDA, Total	0.002	0.064	0.115	0.15	0.3					µg/L	2020-06-08 08:20:00	City of Creswell	June	PWS00246:SRC-BK	2006086-01	Source Water	157	22	2020-06-08 08:20:00	2020-06-09 13:15:00	2020-06-10 16:20:53	B20F075	KMC
Microcystins ADDA, Total	0	0.064	0.115	0.15	0.3					µg/L	2020-06-08 09:15:00	Susan Creek Mobile Home Park	June	PWS94508:SRC-AA	2006142-01	Source Water	157	22	2020-06-08 09:15:00	2020-06-09 13:15:00	2020-06-10 16:20:53	B20F075	KMC
Microcystins ADDA, Total	0.001	0.064	0.115	0.15	0.3					µg/L	2020-06-08 09:30:00	Josephine Co Pks Lake Selmac 1	June	PWS90186:SRC-AA	2006106-01	Source Water	157	22	2020-06-08 09:30:00	2020-06-09 13:15:00	2020-06-10 16:20:53	B20F075	KMC
Microcystins ADDA, Total	0	0.064	0.115	0.15	0.3					µg/L	2020-06-08 09:30:00	Shangri La Water District	June	PWS00835:SRC-AA	2006120-01	Source Water	157	22	2020-06-08 09:30:00	2020-06-09 13:15:00	2020-06-10 16:20:53	B20F075	KMC
Microcystins ADDA, Total	0.01	0.064	0.115	0.15	0.3					µg/L	2020-06-08 09:30:00	Tri-City JW & SA	June	PWS00549:SRC-AA	2006126-01	Source Water	157	22	2020-06-08 09:30:00	2020-06-09 13:15:00	2020-06-10 16:20:53	B20F075	KMC
Microcystins ADDA, Total	0.002	0.064	0.115	0.15	0.3					µg/L	2020-06-08 09:40:00	Josephine Co Pks Lake Selmac 2	June	PWS94645:SRC-AA	2006108-01	Source Water	157	22	2020-06-08 09:40:00	2020-06-09 13:15:00	2020-06-10 16:20:53	B20F075	KMC
Microcystins ADDA, Total	0.003	0.064	0.115	0.15	0.3					µg/L	2020-06-08 09:45:00	Umpqua Basin Water Association	June	PWS00719:SRC-AA	2006128-01	Source Water	157	22	2020-06-08 09:45:00	2020-06-09 13:15:00	2020-06-10 16:20:53	B20F075	KMC
Microcystins ADDA, Total	0	0.064	0.115	0.15	0.3					µg/L	2020-06-08 09:55:00	South Fork Water Board - Oregon City	June	PWS00591:SRC-AA	2006122-01	Source Water	157	22	2020-06-08 09:55:00	2020-06-09 13:15:00	2020-06-10 16:20:53	B20F075	KMC
Microcystins ADDA, Total	0.004	0.064	0.115	0.15	0.3					µg/L	2020-06-08 10:04:00	City of Roseburg	June	PWS00720:SRC-AA	2006102-01	Source Water	157	22	2020-06-08 10:04:00	2020-06-09 13:15:00	2020-06-10 16:20:53	B20F075	KMC
Microcystins ADDA, Total	0.001	0.064	0.115	0.15	0.3					µg/L	2020-06-08 10:15:00	Medford Water Commission	June	PWS00513:SRC-BA	2006112-01	Source Water	157	22	2020-06-08 10:15:00	2020-06-09 13:15:00	2020-06-10 16:20:53	B20F075	KMC
Microcystins ADDA, Total	0.002	0.064	0.115	0.15	0.3					µg/L	2020-06-08 10:45:00	City of Estacada	June	PWS00279:SRC-AA	2006088-01	Source Water	157	22	2020-06-08 10:45:00	2020-06-09 13:15:00	2020-06-10 16:20:53	B20F075	KMC
Microcystins ADDA, Total	0	0.064	0.115	0.15	0.3					µg/L	2020-06-08 10:59:00	Rainbow Water District	June	PWS00839:SRC-BB	2006114-01	Source Water	157	22	2020-06-08 10:59:00	2020-06-09 13:15:00	2020-06-10 16:20:53	B20F075	KMC
Microcystins ADDA, Total	0.004	0.064	0.115	0.15	0.3					µg/L	2020-06-08 11:00:00	City of Rogue River	June	PWS00712:SRC-BA	2006100-01	Source Water	157	22	2020-06-08 11:00:00	2020-06-09 13:15:00	2020-06-10 16:20:53	B20F075	KMC
Microcystins ADDA, Total	0	0.064	0.115	0.15	0.3					µg/L	2020-06-08 11:00:00	Stayton Water Supply	June	PWS00843:SRC-AA	2006124-01	Source Water	157	22	2020-06-08 11:00:00	2020-06-09 13:15:00	2020-06-10 16:20:53	B20F075	KMC
Microcystins ADDA, Total	0.007	0.064	0.115	0.15	0.3					µg/L	2020-06-08 11:15:00	City of Myrtle Creek	June	PWS00550:SRC-AA	2006096-01	Source Water	157	22	2020-06-08 11:15:00	2020-06-09 13:15:00	2020-06-10 16:20:53	B20F075	KMC
Microcystins ADDA, Total	0.008	0.064	0.115	0.15	0.3					µg/L	2020-06-08 11:20:00	City of Lowell	June	PWS00492:SRC-BA	2006094-01	Source Water	157	22	2020-06-08 11:20:00	2020-06-09 13:15:00	2020-06-10 16:20:53	B20F075	KMC
Microcystins ADDA, Total	0.0005	0.064	0.115	0.15	0.3					µg/L	2020-06-08 11:45:00	Lyons Mehama Water District	June	PWS00493:SRC-AA	2006110-01	Source Water	157	22	2020-06-08 11:45:00	2020-06-09 13:15:00	2020-06-10 16:20:53	B20F075	KMC
Microcystins ADDA, Total	0.003	0.064	0.115	0.15	0.3					µg/L	2020-06-08 11:45:00	Roberts Creek Water District	June	PWS00717:SRC-AA	2006116-01	Source Water	157	22	2020-06-08 11:45:00	2020-06-09 13:15:00	2020-06-10 16:20:53	B20F075	KMC
Microcystins ADDA, Total	0	0.064	0.115	0.15	0.3					µg/L	2020-06-08 12:00:00	Ashland Water Department	June	PWS00047:SRC-AA	2006132-01	Source Water	157	22	2020-06-08 12:00:00	2020-06-09 13:15:00	2020-06-10 16:20:53	B20F075	KMC
Microcystins ADDA, Total	0	0.064	0.115	0.15	0.3					µg/L	2020-06-08 13:00:00	Umpqua Ranch Co-op	June	PWS00714:SRC-AH	2006130-01	Source Water	157	22	2020-06-08 13:00:00	2020-06-09 13:15:00	2020-06-10 16:20:53	B20F075	KMC
Microcystins ADDA, Total	0.004	0.064	0.115	0.15	0.3					µg/L	2020-06-08 16:31:00	City of Gold Hill	June	PWS00333:SRC-AA	2006090-01	Source Water	157	22	2020-06-08 16:31:00	2020-06-09 13:15:00	2020-06-10 16:20:53	B20F075	KMC
Microcystins ADDA, Total	0.001	0.064	0.115	0.15	0.3					µg/L	2020-06-08 20:30:00	City of Monroe	June	PWS00540:SRC-BA	2006135-01	Source Water	157	22	2020-06-08 20:30:00	2020-06-10 12:45:00	2020-06-15 12:56:56	B20F078	KMC
Microcystins ADDA, Total	0.001	0.064	0.115	0.15	0.3					µg/L	2020-06-09 11:30:00	City of Drain Shops	June	PWS00260:SRC-AA	2006133-01	Source Water	158	22	2020-06-09 11:30:00	2020-06-10 12:45:00	2020-06-15 12:56:56	B20F078	KMC
Microcystins ADDA, Total	0.0005	0.064	0.115	0.15	0.3					µg/L	2020-06-09 11:57:00	Seaside Water Department	June	PWS00799:CH-A	2006118-01RE1	Source Water	158	22	2020-06-09 11:57:00	2020-06-10 12:45:00	2020-06-17 16:16:46	B20F142	KMC
Microcystins ADDA, Total	0.0008	0.064	0.115	0.15	0.3					µg/L	2020-06-09 13:25:00	City of Newport	June	PWS00566:CH-A	2006098-01	Source Water	158	22	2020-06-09 13:25:00	2020-06-10 12:45:00	2020-06-15 12:56:56	B20F078	KMC
Microcystins ADDA, Total	0	0.064	0.115	0.15	0.3					µg/L	2020-06-15 05:15:00	Hiland WC - Shady Cove	June	PWS01520:SRC-AA	2006203-01	Source Water	164	23	2020-06-15 05:15:00	2020-06-16 12:30:00	2020-06-17 16:16:46	B20F142	KMC
Microcystins ADDA, Total	0.0007	0.064	0.115	0.15	0.3					µg/L	2020-06-15 05:30:00	Anglers Cove/SCHWC	June	PWS01483:SRC-AB	2006174-01	Source Water	164	23	2020-06-15 05:30:00	2020-06-16 12:30:00	2020-06-17 16:16:46	B20F142	KMC
Microcystins ADDA, Total	0.0004	0.064	0.115	0.15	0.3					µg/L	2020-06-15 06:39:00	City of Albany	June	PWS00012:SRC-BA	2006182-01	Source Water	164	23	2020-06-15 06:39:00	2020-06-16 12:30:00	2020-06-17 16:16:46	B20F142	KMC
Microcystins ADDA, Total	0	0.064	0.115	0.15	0.3					µg/L	2020-06-15 07:07:00	City of Wilsonville	June	PWS00954:SRC-HA	2006194-01	Source Water	164	23	2020-06-15 07:07:00	2020-06-16 12:30:00	2020-06-17 16:16:46	B20F142	KMC
Microcystins ADDA, Total	0.0003	0.064	0.115	0.15	0.3					µg/L	2020-06-15 08:15:00	City of Pendleton	June	PWS00613:SRC-AM	2006190-01	Source Water	164	23	2020-06-15 08:15:00	2020-06-16 12:30:00	2020-06-17 16:16:46	B20F142	KMC
Microcystins ADDA, Total	0.0004	0.064	0.115	0.15	0.3					µg/L	2020-06-15 08:15:00	Glide Water Association	June	PWS00326:SRC-AA	2006201-01	Source Water	164	23	2020-06-15 08:15:00	2020-06-16 12:30:00	2020-06-17 16:16:46	B20F142	KMC
Microcystins ADDA, Total	0.001	0.064	0.115	0.15	0.3					µg/L	2020-06-15 08:20:00	Roseburg Forest Products - Dillard	June	PWS94300:SRC-AA	2006213-01	Source Water	164	23	2020-06-15 08:20:00	2020-06-16 12:30:00	2020-06-17 16:16:46	B20F142	KMC
Microcystins ADDA, Total	0	0.064	0.115	0.15	0.3					µg/L	2020-06-15 08:35:00	Camp Baker BSA	June	PWS91786:SRC-AA	2006178-01	Source Water	164	23	2020-06-15 08:35:00	2020-06-16 12:30:00	2020-06-17 16:16:46	B20F142	KMC
Microcystins ADDA, Total	0	0.064	0.115	0.15	0.3					µg/L	2020-06-15 08:35:00	Salem Public Works	June	PWS00731:SRC-AA	2006215-01	Source Water	164	23	2020-06-15 08:35:00	2020-06-16 12:30:00	2020-06-17 16:16:46	B20F142	KMC
Microcystins ADDA, Total	0	0.064	0.115	0.15	0.3					µg/L	2020-06-15 09:29:00	USFS Tiller Ranger Station	June	PWS01092:SRC-AA	2006221-01	Source Water	164	23	2020-06-15 09:29:00	2020-06-16 12:30:00	2020-06-17 16:16:46	B20F142	KMC
Microcystins ADDA, Total	0.0001	0.064	0.115	0.15	0.3					µg/L	2020-06-15 09:30:00	Lake Oswego - Tigard Water Supply	June	PWS00457:SRC-AA	2006207-01	Source Water	164	23	2020-06-15 09:30:00	2020-06-16 12:30:00	2020-06-17 16:16:46	B20F142	KMC
Microcystins ADDA, Total	0	0.064	0.115	0.15	0.3					µg/L	2020-06-15 10:00:00	Springfield Utility Board	June	PWS00837:CH-A	2006217-02	Source Water	164	23	2020-06-15 10:00:00	2020-06-16 12:30:00	2020-06-17 16:16:46	B20F142	KMC
Microcystins ADDA, Total	0.0003	0.064	0.115	0.15	0.3					µg/L	2020-06-15 10:15:00	North Clackamas County Water Commission	June	PWS00580:SRC-BA	2006209-01	Source Water	164	23	2020-06-15 10:15:00	2020-06-16 12:30:00	2020-06-17 16:16:46	B20F142	KMC
Microcystins ADDA, Total	0.0007	0.064	0.115	0.15	0.3					µg/L	2020-06-15 10:20:00	City of Powers	June	PWS00672:SRC-AA	2006192-01	Source Water	164	23	2020-06-15 10:20:00	2020-06-16 12:30:00	2020-06-17 16:16:46	B20F142	KMC
Microcystins ADDA, Total	0.001	0.064	0.115	0.15	0.3					µg/L	2020-06-15 10:20:00	Winston-Dillard Water District	June	PWS00957:SRC-AA	2006223-01	Source Water	164	23	2020-06-15 10:20:00	2020-06-16 12:30:00	2020-06-17 16:16:46	B20F142	KMC
Microcystins ADDA, Total	0	0.064	0.115	0.15	0.3					µg/L	2020-06-15 10:30:00	Springfield Utility Board	June	PWS00837:SRC-BB	2006217-01	Source Water	164	23	2020-06-15 10:30:00	2020-06-16 12:30:00	2020-06-17 16:16:46	B20F142	KMC
Microcystins ADDA, Total	0	0.064	0.115	0.15	0.3					µg/L	2020-06-15 10:35:00	Clarks Branch Water Association	June	PWS00548:SRC-AA	2006197-01	Source Water	164	23	2020-06-15 10:35:00	2020-06-16 12:30:00	2020-06-17 16:16:46	B20F142	KMC
Microcystins ADDA, Total	0.0003	0.064	0.115	0.15	0.3					µg/L	2020-06-15 10:59:00	Eugene Water & Electric Board	June	PWS00287:SRC-AA	2006199-01	Source Water	164	23	2020-06-15 10:59:00	2020-06-16 12:30:00	2020-06-17 16:16:46	B20F142	KMC
Microcystins ADDA, Total	0.0002	0.064	0.115	0.15	0.3					µg/L	2020-06-15 11:30:00	Buell-Red Prairie Water Association	June	PWS01174:SRC-AA	2006176-01	Source Water	164	23	2020-06-15 11:30:00	2020-06-16 12:30:00	2020-06-17 16:16:46	B20F142	KMC
Microcystins ADDA, Total	0	0.064	0.115	0.15	0.3					µg/L	2020-06-15 12:05:00	USFS Steamboat Work Center	June	PWS01091:SRC-AA	2006219-01	Source Water	164	23	2020-06-15 12:05:00	2020-06-16 12:30:00	2020-06-17 16:16:46	B20F142	KMC
Microcystins ADDA, Total	0.0005	0.064	0.115	0.15	0.3					µg/L	2020-06-15 12:51:00	PP&L-Toketee Village	June	PWS01012:SRC-AA	2006211-01	Source Water	164	23	2020-06-15 12:51:00	2020-06-16 12:30:00	2020-06-17 16:16:46	B20F142	KMC
Microcystins ADDA, Total	0	0.064	0.115	0.15	0.3					µg/L	2020-06-15 13:30:00	City of Gates	June	PWS00317:SRC-AA	2006186-01	Source Water	164	23	2020-06-15 13:30:00	2020-06-16 12:30:00	2020-06-17 16:16:46	B20F142	KMC
Microcystins ADDA, Total	0.001	0.064	0.115	0.15	0.3					µg/L	2020-06-15 14:45:00	City of Cottage Grove	June	PWS00236:SRC-BA	2006184-01	Source Water	164	23	2020-06-15 14:45:00	2020-06-16 12:30:00	2020-06-17 16:16:46	B20F142	KMC
Microcystins ADDA, Total	0.002	0.064	0.115	0.15	0.3					µg/L	2020-06-15 16:10:00	City of Grants Pass	June	PWS00342:SRC-AA	2006188-01	Source Water	164	23	2020-06-15 16:10:00	2020-06-16 12:30:00	2020-06-17 16:16:46	B20F142	KMC
Microcystins ADDA, Total	0.0001	0.064	0.115	0.15	0.3					µg/L	2020-06-16 13:05:00	Canby Utility/Veolia Water	June	PWS00157:CH-A	2006180-01	Source Water	165	23	2020-06-16 13:05:00	2020-06-17 15:00:00	2020-06-22 15:16:36	B20F169	KMC
Microcystins ADDA, Total	0.002	0.064	0.115	0.15	0.3					µg/L	2020-06-17 12:06:00	Jackson Co Pks Emigrant Lake	June	PWS90730:CH-A	2006205-01	Source Water	166	23	2020-06-17 12:06:00	2020-06-18 12:45:00	2020-06-22 15:16:36	B20F169	KMC
Microcystins ADDA, Total	0.0003	0.064	0.115	0.15	0.3					µg/L	2020-06-22 07:55:00	City of Jefferson	June	PWS00408:SRC-AA	2006262-01	Source Water	171	24	2020-06-22 07:55:00	2020-06-23 13:15:00	2020-06-24 16:34:59	B20F217	KMC
Microcystins ADDA, Total	0	0.064	0.115	0.15	0.3					µg/L	2020-06-22 08:24:00	Joint Water Commission	June	PWS00379:SRC-AA	2006274-01	Source Water	171	24	2020-06-22 08:24:00	2020-06-23 13:15:00	2020-06-24 16:34:59	B20F217	KMC
Microcystins ADDA, Total	0	0.064	0.115	0.15	0.3					µg/L	2020-06-22 08:45:00	City of Newport	June	PWS00566:CH-A	2006268-01	Source Water	171	24	2020-06-22 08:45:00	2020-06-23 13:15:00	2020-06-24 16:34:59	B20F217	KMC
Microcystins ADDA, Total	0.0002	0.064	0.115	0.15	0.3					µg/L	2020-06-22 09:00:00	Susan Creek Mobile Home Park	June	PWS94508:SRC-AA	2006320-01	Source Water	171	24	2020-06-22 09:00:00	2020-06-23 13:15:00	2020-06-24 16:34:59	B20F217	KMC
Microcystins ADDA, Total	0.001	0.064	0.115	0.15	0.3					µg/L	2020-06-22 09:30:00	Medford Water Commission	June	PWS00513:SRC-BA	2006282-01	Source Water	171	24	2020-06-22 09:30:00	2020-06-23 13:15:00	2020-06-24 16:34:59	B20F217	KMC
Microcystins ADDA, Total	0	0.064	0.115	0.15	0.3					µg/L	2020-06-22 09:30:00	Rainbow Water District	June	PWS00839:SRC-BB	2006284-01	Source Water	171	24	2020-06-22 09:30:00	2020-06-23 13:15:00	2020-06-24 16:34:59	B20F217	KMC
Microcystins ADDA, Total	0	0.064	0.115	0.15	0.3					µg/L	2020-06-22 09:30:00	Shangri La Water District	June	PWS00835:SRC-AA	2006290-01	Source Water	171	24	2020-06-22 09:30:00	2020-06-23 13:15:00	2020-06-24 16:34:59	B20F217	KMC
Microcystins ADDA, Total	0.006	0.064	0.115	0.15	0.3					µg/L	2020-06-22 09:30:00	Tri-City JW & SA	June	PWS00549:SRC-AA	2006296-01	Source Water	171	24	2020-06-22 09:30:00	2020-06-23 13:15:00	2020-06-24 16:34:59	B20F217	KMC
Microcystins ADDA, Total	0.001	0.064	0.115	0.15	0.3					µg/L	2020-06-22 09:45:00	City of Creswell	June	PWS00246:SRC-BK	2006256-01	Source Water	171	24	2020-06-22 09:45:00	2020-06-23 13:15:00	2020-06-24 16:34:59	B20F217	KMC
Microcystins ADDA, Total	0.0006	0.064	0.115	0.15	0.3					µg/L	2020-06-22 09:45:00	City of Estacada	June	PWS00279:SRC-AA	2006258-01	Source Water	171	24	2020-06-22 09:45:00	2020-06-23 13:15:00	2020-06-24 16:34:59	B20F217	KMC
Microcystins ADDA, Total	0	0.064	0.115	0.15	0.3					µg/L	2020-06-22 09:50:00	South Fork Water Board - Oregon City	June	PWS00591:SRC-AA	2006292-01	Source Water	171	24	2020-06-22 09:50:00	2020-06-23 13:15:00	2020-06-24 16:34:59	B20F217	KMC
Microcystins ADDA, Total	0.001	0.064	0.115	0.15	0.3					µg/L	2020-06-22 09:55:00	Umpqua Basin Water Association	June	PWS00719:SRC-AA	2006298-01	Source Water	171	24	2020-06-22 09:55:00	2020-06-23 13:15:00	2020-06-24 16:34:59	B20F217	KMC
Microcystins ADDA, Total	0.0004	0.064	0.115	0.15	0.3					µg/L	2020-06-22 10:12:00	City of Roseburg	June	PWS00720:SRC-AA	2006272-01	Source Water	171	24	2020-06-22 10:12:00	2020-06-23 13:15:00	2020-06-24 16:34:59	B20F217	KMC
Microcystins ADDA, Total	0.01	0.064	0.115	0.15	0.3					µg/L	2020-06-22 10:40:00	City of Myrtle Creek	June	PWS00550:SRC-AA	2006266-01	Source Water	171	24	2020-06-22 10:40:00	2020-06-23 13:15:00	2020-06-24 16:34:59	B20F217	KMC
Microcystins ADDA, Total	0.0001	0.064	0.115	0.15	0.3					µg/L	2020-06-22 10:45:00	Josephine Co Pks Lake Selmac 1	June	PWS90186:SRC-AA	2006276-01	Source Water	171	24	2020-06-22 10:45:00	2020-06-23 13:15:00	2020-06-24 16:34:59	B20F217	KMC
Microcystins ADDA, Total	0.001	0.064	0.115	0.15	0.3					µg/L	2020-06-22 11:00:00	Roberts Creek Water District	June	PWS00717:SRC-AA	2006286-01	Source Water	171	24	2020-06-22 11:00:00	2020-06-23 13:15:00	2020-06-24 16:34:59	B20F217	KMC
Microcystins ADDA, Total	0.0002	0.064	0.115	0.15	0.3					µg/L	2020-06-22 11:00:00	Stayton Water Supply	June	PWS00843:SRC-AA	2006294-01	Source Water	171	24	2020-06-22 11:00:00	2020-06-23 13:15:00	2020-06-24 16:34:59	B20F217	KMC
Microcystins ADDA, Total	0	0.064	0.115	0.15	0.3					µg/L	2020-06-22 11:00:00	Umpqua Ranch Co-op	June	PWS00714:SRC-AH	2006300-01	Source Water	171	24	2020-06-22 11:00:00	2020-06-23 13:15:00	2020-06-24 16:34:59	B20F217	KMC
Microcystins ADDA, Total	0.0005	0.064	0.115	0.15	0.3					µg/L	2020-06-22 11:15:00	City of Rogue River	June	PWS00712:SRC-BA	2006270-01	Source Water	171	24	2020-06-22 11:15:00	2020-06-23 13:15:00	2020-06-24 16:34:59	B20F217	KMC
Microcystins ADDA, Total	0	0.064	0.115	0.15	0.3					µg/L	2020-06-22 11:30:00	City of Drain Shops	June	PWS00260:SRC-AA	2006303-01	Source Water	171	24	2020-06-22 11:30:00	2020-06-23 13:15:00	2020-06-24 16:34:59	B20F217	KMC
Microcystins ADDA, Total	0.002	0.064	0.115	0.15	0.3					µg/L	2020-06-22 11:45:00	City of Lowell	June	PWS00492:SRC-BA	2006264-01	Source Water	171	24	2020-06-22 11:45:00	2020-06-23 13:15:00	2020-06-24 16:34:59	B20F217	KMC
Microcystins ADDA, Total	0	0.064	0.115	0.15	0.3					µg/L	2020-06-22 12:45:00	Ashland Water Department	June	PWS00047:SRC-AA	2006302-01	Source Water	171	24	2020-06-22 12:45:00	2020-06-23 13:15:00	2020-06-24 16:34:59	B20F217	KMC
Microcystins ADDA, Total	0	0.064	0.115	0.15	0.3					µg/L	2020-06-22 14:00:00	Seaside Water Department	June	PWS00799:CH-A	2006288-01	Source Water	171	24	2020-06-22 14:00:00	2020-06-23 13:15:00	2020-06-24 16:34:59	B20F217	KMC
Microcystins ADDA, Total	0.0004	0.064	0.115	0.15	0.3					µg/L	2020-06-22 21:05:00	City of Monroe	June	PWS00540:SRC-BA	2006305-01	Source Water	171	24	2020-06-22 21:05:00	2020-06-24 14:30:00	2020-06-29 16:17:20	B20F221	KMC
Microcystins ADDA, Total	0	0.064	0.115	0.15	0.3					µg/L	2020-06-23 09:30:00	Lyons Mehama Water District	June	PWS00493:SRC-AA	2006280-01	Source Water	172	24	2020-06-23 09:30:00	2020-06-24 14:30:00	2020-06-29 16:17:20	B20F221	KMC
Microcystins ADDA, Total	0.0006	0.064	0.115	0.15	0.3					µg/L	2020-06-24 09:45:00	Josephine Co Pks Lake Selmac 2	June	PWS94645:SRC-AA	2006278-01	Source Water	173	24	2020-06-24 09:45:00	2020-06-25 13:45:00	2020-06-29 16:17:20	B20F221	KMC
Microcystins ADDA, Total	0.003	0.064	0.115	0.15	0.3					µg/L	2020-06-24 10:55:00	City of Gold Hill	June	PWS00333:SRC-AA	2006260-01	Source Water	173	24	2020-06-24 10:55:00	2020-06-25 13:45:00	2020-06-29 16:17:20	B20F221	KMC
Microcystins ADDA, Total	0.0002	0.064	0.115	0.15	0.3					µg/L	2020-06-29 05:15:00	Hiland WC - Shady Cove	June	PWS01520:SRC-AA	2006368-01	Source Water	178	25	2020-06-29 05:15:00	2020-06-30 12:30:00	2020-07-01 15:08:51	B20F287	KMC
Microcystins ADDA, Total	0.006	0.064	0.115	0.15	0.3					µg/L	2020-06-29 05:30:00	Anglers Cove/SCHWC	June	PWS01483:SRC-AB	2006339-01	Source Water	178	25	2020-06-29 05:30:00	2020-06-30 12:30:00	2020-07-01 15:08:51	B20F287	KMC
Microcystins ADDA, Total	0.005	0.064	0.115	0.15	0.3					µg/L	2020-06-29 06:30:00	USFS Tiller Ranger Station	June	PWS01092:SRC-AA	2006386-01RE2	Source Water	178	25	2020-06-29 06:30:00	2020-06-30 12:30:00	2020-07-07 17:55:36	B20G023	KMC
Microcystins ADDA, Total	0.0006	0.064	0.115	0.15	0.3					µg/L	2020-06-29 07:20:00	Camp Baker BSA	June	PWS91786:SRC-AA	2006343-01	Source Water	178	25	2020-06-29 07:20:00	2020-06-30 12:30:00	2020-07-01 15:08:51	B20F287	KMC
Microcystins ADDA, Total	0.02	0.064	0.115	0.15	0.3					µg/L	2020-06-29 07:22:00	Clarks Branch Water Association	June	PWS00548:SRC-AA	2006362-01	Source Water	178	25	2020-06-29 07:22:00	2020-06-30 12:30:00	2020-07-01 15:08:51	B20F287	KMC
Microcystins ADDA, Total	0.002	0.064	0.115	0.15	0.3					µg/L	2020-06-29 08:10:00	City of Pendleton	June	PWS00613:SRC-AM	2006355-01	Source Water	178	25	2020-06-29 08:10:00	2020-06-30 12:30:00	2020-07-01 15:08:51	B20F287	KMC
Microcystins ADDA, Total	0.01	0.064	0.115	0.15	0.3					µg/L	2020-06-29 08:12:00	Roseburg Forest Products - Dillard	June	PWS94300:SRC-AA	2006378-01	Source Water	178	25	2020-06-29 08:12:00	2020-06-30 12:30:00	2020-07-01 15:08:51	B20F287	KMC
Microcystins ADDA, Total	0.0006	0.064	0.115	0.15	0.3					µg/L	2020-06-29 08:24:00	USFS Steamboat Work Center	June	PWS01091:SRC-AA	2006384-01	Source Water	178	25	2020-06-29 08:24:00	2020-06-30 12:30:00	2020-07-01 15:08:51	B20F287	KMC
Microcystins ADDA, Total	0.003	0.064	0.115	0.15	0.3					µg/L	2020-06-29 08:27:00	City of Wilsonville	June	PWS00954:SRC-HA	2006359-01	Source Water	178	25	2020-06-29 08:27:00	2020-06-30 12:30:00	2020-07-01 15:08:51	B20F287	KMC
Microcystins ADDA, Total	0.004	0.064	0.115	0.15	0.3					µg/L	2020-06-29 08:30:00	Glide Water Association	June	PWS00326:SRC-AA	2006366-01	Source Water	178	25	2020-06-29 08:30:00	2020-06-30 12:30:00	2020-07-01 15:08:51	B20F287	KMC
Microcystins ADDA, Total	0.003	0.064	0.115	0.15	0.3					µg/L	2020-06-29 08:45:00	Salem Public Works	June	PWS00731:SRC-AA	2006380-01	Source Water	178	25	2020-06-29 08:45:00	2020-06-30 12:30:00	2020-07-01 15:08:51	B20F287	KMC
Microcystins ADDA, Total	0.01	0.064	0.115	0.15	0.3					µg/L	2020-06-29 09:05:00	Winston-Dillard Water District	June	PWS00957:SRC-AA	2006388-01	Source Water	178	25	2020-06-29 09:05:00	2020-06-30 12:30:00	2020-07-01 15:08:51	B20F287	KMC
Microcystins ADDA, Total	0.004	0.064	0.115	0.15	0.3					µg/L	2020-06-29 09:20:00	PP&L-Toketee Village	June	PWS01012:SRC-AA	2006376-01	Source Water	178	25	2020-06-29 09:20:00	2020-06-30 12:30:00	2020-07-01 15:08:51	B20F287	KMC
Microcystins ADDA, Total	0.001	0.064	0.115	0.15	0.3					µg/L	2020-06-29 09:30:00	Lake Oswego - Tigard Water Supply	June	PWS00457:SRC-AA	2006372-01	Source Water	178	25	2020-06-29 09:30:00	2020-06-30 12:30:00	2020-07-01 15:08:51	B20F287	KMC
Microcystins ADDA, Total	0.004	0.064	0.115	0.15	0.3					µg/L	2020-06-29 10:00:00	Eugene Water & Electric Board	June	PWS00287:SRC-AA	2006364-01	Source Water	178	25	2020-06-29 10:00:00	2020-06-30 12:30:00	2020-07-01 15:08:51	B20F287	KMC
Microcystins ADDA, Total	0.01	0.064	0.115	0.15	0.3					µg/L	2020-06-29 10:12:00	City of Grants Pass	June	PWS00342:SRC-AA	2006353-01	Source Water	178	25	2020-06-29 10:12:00	2020-06-30 12:30:00	2020-07-01 15:08:51	B20F287	KMC
Microcystins ADDA, Total	0	0.064	0.115	0.15	0.3					µg/L	2020-06-29 10:15:00	City of Powers	June	PWS00672:SRC-AA	2006357-01	Source Water	178	25	2020-06-29 10:15:00	2020-06-30 12:30:00	2020-07-01 15:08:51	B20F287	KMC
Microcystins ADDA, Total	0.0001	0.064	0.115	0.15	0.3					µg/L	2020-06-29 10:30:00	Springfield Utility Board	June	PWS00837:CH-A	2006382-02	Source Water	178	25	2020-06-29 10:30:00	2020-06-30 12:30:00	2020-07-01 15:08:51	B20F287	KMC
Microcystins ADDA, Total	0.001	0.064	0.115	0.15	0.3					µg/L	2020-06-29 10:45:00	North Clackamas County Water Commission	June	PWS00580:SRC-BA	2006374-01	Source Water	178	25	2020-06-29 10:45:00	2020-06-30 12:30:00	2020-07-01 15:08:51	B20F287	KMC
Microcystins ADDA, Total	0	0.064	0.115	0.15	0.3					µg/L	2020-06-29 11:15:00	Springfield Utility Board	June	PWS00837:SRC-BB	2006382-01	Source Water	178	25	2020-06-29 11:15:00	2020-06-30 12:30:00	2020-07-01 15:08:51	B20F287	KMC
Microcystins ADDA, Total	0.01	0.064	0.115	0.15	0.3					µg/L	2020-06-29 12:00:00	Buell-Red Prairie Water Association	June	PWS01174:SRC-AA	2006341-01	Source Water	178	25	2020-06-29 12:00:00	2020-06-30 12:30:00	2020-07-01 15:08:51	B20F287	KMC
Microcystins ADDA, Total	0.005	0.064	0.115	0.15	0.3					µg/L	2020-06-29 12:17:00	Jackson Co Pks Emigrant Lake	June	PWS90730:CH-A	2006370-01	Source Water	178	25	2020-06-29 12:17:00	2020-06-30 12:30:00	2020-07-01 15:08:51	B20F287	KMC
Microcystins ADDA, Total	0.006	0.064	0.115	0.15	0.3					µg/L	2020-06-29 12:35:00	City of Cottage Grove	June	PWS00236:SRC-BA	2006349-01	Source Water	178	25	2020-06-29 12:35:00	2020-06-30 12:30:00	2020-07-01 15:08:51	B20F287	KMC
Microcystins ADDA, Total	0.001	0.064	0.115	0.15	0.3					µg/L	2020-06-29 13:25:00	Canby Utility/Veolia Water	June	PWS00157:CH-A	2006345-01	Source Water	178	25	2020-06-29 13:25:00	2020-06-30 12:30:00	2020-07-01 15:08:51	B20F287	KMC
Microcystins ADDA, Total	0.004	0.064	0.115	0.15	0.3					µg/L	2020-06-29 13:30:00	City of Gates	June	PWS00317:SRC-AA	2006351-01	Source Water	178	25	2020-06-29 13:30:00	2020-06-30 12:30:00	2020-07-01 15:08:51	B20F287	KMC
Microcystins ADDA, Total	0.002	0.064	0.115	0.15	0.3					µg/L	2020-06-30 08:30:00	City of Albany	June	PWS00012:SRC-BA	2006347-01	Source Water	179	25	2020-06-30 08:30:00	2020-07-01 11:30:00	2020-07-02 13:02:35	B20G012	KMC
Microcystins ADDA, Total	0.03	0.064	0.115	0.15	0.3					µg/L	2020-07-06 07:05:00	City of Myrtle Creek	July	PWS00550:SRC-AA	2007038-01	Source Water	185	26	2020-07-06 07:05:00	2020-07-07 13:00:00	2020-07-08 13:28:03	B20G039	KMC
Microcystins ADDA, Total	0.004	0.064	0.115	0.15	0.3					µg/L	2020-07-06 08:24:00	Joint Water Commission	July	PWS00379:SRC-AA	2007046-01	Source Water	185	26	2020-07-06 08:24:00	2020-07-07 13:00:00	2020-07-08 13:28:03	B20G039	KMC
Microcystins ADDA, Total	0.01	0.064	0.115	0.15	0.3					µg/L	2020-07-06 08:30:00	City of Jefferson	July	PWS00408:SRC-AA	2007034-01	Source Water	185	26	2020-07-06 08:30:00	2020-07-07 13:00:00	2020-07-08 13:28:03	B20G039	KMC
Microcystins ADDA, Total	0.006	0.064	0.115	0.15	0.3					µg/L	2020-07-06 08:30:00	City of Newport	July	PWS00566:CH-A	2007040-01	Source Water	185	26	2020-07-06 08:30:00	2020-07-07 13:00:00	2020-07-08 13:28:03	B20G039	KMC
Microcystins ADDA, Total	0.002	0.064	0.115	0.15	0.3					µg/L	2020-07-06 08:30:00	Shangri La Water District	July	PWS00835:SRC-AA	2007062-01	Source Water	185	26	2020-07-06 08:30:00	2020-07-07 13:00:00	2020-07-08 13:28:03	B20G039	KMC
Microcystins ADDA, Total	0.005	0.064	0.115	0.15	0.3					µg/L	2020-07-06 09:00:00	City of Creswell	July	PWS00246:SRC-BK	2007028-01	Source Water	185	26	2020-07-06 09:00:00	2020-07-07 13:00:00	2020-07-08 13:28:03	B20G039	KMC
Microcystins ADDA, Total	0.04	0.064	0.115	0.15	0.3					µg/L	2020-07-06 09:30:00	Stayton Water Supply	July	PWS00843:SRC-AA	2007066-01	Source Water	185	26	2020-07-06 09:30:00	2020-07-07 13:00:00	2020-07-08 13:28:03	B20G039	KMC
Microcystins ADDA, Total	0.004	0.064	0.115	0.15	0.3					µg/L	2020-07-06 09:45:00	Umpqua Ranch Co-op	July	PWS00714:SRC-AH	2007072-01	Source Water	185	26	2020-07-06 09:45:00	2020-07-07 13:00:00	2020-07-08 13:28:03	B20G039	KMC
Microcystins ADDA, Total	0.002	0.064	0.115	0.15	0.3					µg/L	2020-07-06 09:52:00	City of Roseburg	July	PWS00720:SRC-AA	2007044-01	Source Water	185	26	2020-07-06 09:52:00	2020-07-07 13:00:00	2020-07-08 13:28:03	B20G039	KMC
Microcystins ADDA, Total	0.004	0.064	0.115	0.15	0.3					µg/L	2020-07-06 10:00:00	City of Estacada	July	PWS00279:SRC-AA	2007030-01	Source Water	185	26	2020-07-06 10:00:00	2020-07-07 13:00:00	2020-07-08 13:28:03	B20G039	KMC
Microcystins ADDA, Total	0.004	0.064	0.115	0.15	0.3					µg/L	2020-07-06 10:00:00	Lyons Mehama Water District	July	PWS00493:SRC-AA	2007052-01	Source Water	185	26	2020-07-06 10:00:00	2020-07-07 13:00:00	2020-07-08 13:28:03	B20G039	KMC
Microcystins ADDA, Total	0.008	0.064	0.115	0.15	0.3					µg/L	2020-07-06 10:00:00	Susan Creek Mobile Home Park	July	PWS94508:SRC-AA	2007079-01	Source Water	185	26	2020-07-06 10:00:00	2020-07-07 13:00:00	2020-07-08 13:28:03	B20G039	KMC
Microcystins ADDA, Total	0.006	0.064	0.115	0.15	0.3					µg/L	2020-07-06 10:15:00	Josephine Co Pks Lake Selmac 1	July	PWS90186:SRC-AA	2007048-01	Source Water	185	26	2020-07-06 10:15:00	2020-07-07 13:00:00	2020-07-08 13:28:03	B20G039	KMC
Microcystins ADDA, Total	0.002	0.064	0.115	0.15	0.3					µg/L	2020-07-06 10:25:00	South Fork Water Board - Oregon City	July	PWS00591:SRC-AA	2007064-01	Source Water	185	26	2020-07-06 10:25:00	2020-07-07 13:00:00	2020-07-08 13:28:03	B20G039	KMC
Microcystins ADDA, Total	0.009	0.064	0.115	0.15	0.3					µg/L	2020-07-06 10:30:00	Medford Water Commission	July	PWS00513:SRC-BA	2007054-01	Source Water	185	26	2020-07-06 10:30:00	2020-07-07 13:00:00	2020-07-08 13:28:03	B20G039	KMC
Microcystins ADDA, Total	0.009	0.064	0.115	0.15	0.3					µg/L	2020-07-06 10:35:00	Josephine Co Pks Lake Selmac 2	July	PWS94645:SRC-AA	2007050-01	Source Water	185	26	2020-07-06 10:35:00	2020-07-07 13:00:00	2020-07-08 13:28:03	B20G039	KMC
Microcystins ADDA, Total	0.03	0.064	0.115	0.15	0.3					µg/L	2020-07-06 11:00:00	Tri-City JW & SA	July	PWS00549:SRC-AA	2007068-01	Source Water	185	26	2020-07-06 11:00:00	2020-07-07 13:00:00	2020-07-08 13:28:03	B20G039	KMC
Microcystins ADDA, Total	0.01	0.064	0.115	0.15	0.3					µg/L	2020-07-06 11:05:00	City of Rogue River	July	PWS00712:SRC-BA	2007042-01	Source Water	185	26	2020-07-06 11:05:00	2020-07-07 13:00:00	2020-07-08 13:28:03	B20G039	KMC
Microcystins ADDA, Total	0.007	0.064	0.115	0.15	0.3					µg/L	2020-07-06 11:10:00	Umpqua Basin Water Association	July	PWS00719:SRC-AA	2007070-01	Source Water	185	26	2020-07-06 11:10:00	2020-07-07 13:00:00	2020-07-08 13:28:03	B20G039	KMC
Microcystins ADDA, Total	0.003	0.064	0.115	0.15	0.3					µg/L	2020-07-06 11:20:00	City of Lowell	July	PWS00492:SRC-BA	2007036-01	Source Water	185	26	2020-07-06 11:20:00	2020-07-07 13:00:00	2020-07-08 13:28:03	B20G039	KMC
Microcystins ADDA, Total	0.03	0.064	0.115	0.15	0.3					µg/L	2020-07-06 11:30:00	Roberts Creek Water District	July	PWS00717:SRC-AA	2007058-01	Source Water	185	26	2020-07-06 11:30:00	2020-07-07 13:00:00	2020-07-08 13:28:03	B20G039	KMC
Microcystins ADDA, Total	0.004	0.064	0.115	0.15	0.3					µg/L	2020-07-06 12:30:00	Ashland Water Department	July	PWS00047:SRC-AA	2007074-01	Source Water	185	26	2020-07-06 12:30:00	2020-07-07 13:00:00	2020-07-08 13:28:03	B20G039	KMC
Microcystins ADDA, Total	0.0003	0.064	0.115	0.15	0.3					µg/L	2020-07-06 12:40:00	Rainbow Water District	July	PWS00839:SRC-BB	2007056-01	Source Water	185	26	2020-07-06 12:40:00	2020-07-07 13:00:00	2020-07-08 13:28:03	B20G039	KMC
Microcystins ADDA, Total	0.004	0.064	0.115	0.15	0.3					µg/L	2020-07-06 14:30:00	Seaside Water Department	July	PWS00799:CH-A	2007060-01	Source Water	185	26	2020-07-06 14:30:00	2020-07-07 13:00:00	2020-07-08 13:28:03	B20G039	KMC
Microcystins ADDA, Total	0.02	0.064	0.115	0.15	0.3					µg/L	2020-07-06 15:00:00	City of Gold Hill	July	PWS00333:SRC-AA	2007032-01	Source Water	185	26	2020-07-06 15:00:00	2020-07-07 13:00:00	2020-07-08 13:28:03	B20G039	KMC
Microcystins ADDA, Total	0.003	0.064	0.115	0.15	0.3					µg/L	2020-07-07 11:30:00	City of Drain Shops	July	PWS00260:SRC-AA	2007075-01	Source Water	186	26	2020-07-07 11:30:00	2020-07-08 12:00:00	2020-07-10 12:33:27	B20G050	KMC
Microcystins ADDA, Total	0.004	0.064	0.115	0.15	0.3					µg/L	2020-07-07 12:55:00	City of Monroe	July	PWS00540:SRC-BA	2007077-01	Source Water	186	26	2020-07-07 12:55:00	2020-07-08 12:00:00	2020-07-10 12:33:27	B20G050	KMC
Microcystins ADDA, Total	0	0.064	0.115	0.15	0.3					µg/L	2020-07-13 05:15:00	Hiland WC - Shady Cove	July	PWS01520:SRC-AA	2007134-01	Source Water	192	27	2020-07-13 05:15:00	2020-07-14 14:30:00	2020-07-15 16:44:46	B20G094	KMC
Microcystins ADDA, Total	0.005	0.064	0.115	0.15	0.3					µg/L	2020-07-13 05:30:00	Anglers Cove/SCHWC	July	PWS01483:SRC-AB	2007105-01	Source Water	192	27	2020-07-13 05:30:00	2020-07-14 14:30:00	2020-07-15 16:44:46	B20G094	KMC
Microcystins ADDA, Total	0.0003	0.064	0.115	0.15	0.3					µg/L	2020-07-13 06:25:00	City of Albany	July	PWS00012:SRC-BA	2007113-01	Source Water	192	27	2020-07-13 06:25:00	2020-07-14 14:30:00	2020-07-15 16:44:46	B20G094	KMC
Microcystins ADDA, Total	0	0.064	0.115	0.15	0.3					µg/L	2020-07-13 06:45:00	Camp Baker BSA	July	PWS91786:SRC-AA	2007109-01	Source Water	192	27	2020-07-13 06:45:00	2020-07-14 14:30:00	2020-07-15 16:44:46	B20G094	KMC
Microcystins ADDA, Total	0.0001	0.064	0.115	0.15	0.3					µg/L	2020-07-13 07:30:00	Glide Water Association	July	PWS00326:SRC-AA	2007132-01	Source Water	192	27	2020-07-13 07:30:00	2020-07-14 14:30:00	2020-07-15 16:44:46	B20G094	KMC
Microcystins ADDA, Total	0.02	0.064	0.115	0.15	0.3					µg/L	2020-07-13 08:10:00	Roseburg Forest Products - Dillard	July	PWS94300:SRC-AA	2007144-01	Source Water	192	27	2020-07-13 08:10:00	2020-07-14 14:30:00	2020-07-15 16:44:46	B20G094	KMC
Microcystins ADDA, Total	0.07	0.064	0.115	0.15	0.3	1				µg/L	2020-07-13 08:45:00	Salem Public Works	July	PWS00731:SRC-AA	2007146-01	Source Water	192	27	2020-07-13 08:45:00	2020-07-14 14:30:00	2020-07-15 16:44:46	B20G094	KMC
Microcystins ADDA, Total	0	0.064	0.115	0.15	0.3					µg/L	2020-07-13 09:05:00	USFS Tiller Ranger Station	July	PWS01092:SRC-AA	2007152-01	Source Water	192	27	2020-07-13 09:05:00	2020-07-14 14:30:00	2020-07-15 16:44:46	B20G094	KMC
Microcystins ADDA, Total	0.0006	0.064	0.115	0.15	0.3					µg/L	2020-07-13 09:10:00	City of Wilsonville	July	PWS00954:SRC-HA	2007125-01	Source Water	192	27	2020-07-13 09:10:00	2020-07-14 14:30:00	2020-07-15 16:44:46	B20G094	KMC
Microcystins ADDA, Total	0	0.064	0.115	0.15	0.3					µg/L	2020-07-13 09:14:00	City of Powers	July	PWS00672:SRC-AA	2007123-01	Source Water	192	27	2020-07-13 09:14:00	2020-07-14 14:30:00	2020-07-15 16:44:46	B20G094	KMC
Microcystins ADDA, Total	0	0.064	0.115	0.15	0.3					µg/L	2020-07-13 09:20:00	Springfield Utility Board	July	PWS00837:CH-A	2007148-02	Source Water	192	27	2020-07-13 09:20:00	2020-07-14 14:30:00	2020-07-15 16:44:46	B20G094	KMC
Microcystins ADDA, Total	0.02	0.064	0.115	0.15	0.3					µg/L	2020-07-13 09:20:00	Winston-Dillard Water District	July	PWS00957:SRC-AA	2007154-01	Source Water	192	27	2020-07-13 09:20:00	2020-07-14 14:30:00	2020-07-15 16:44:46	B20G094	KMC
Microcystins ADDA, Total	0	0.064	0.115	0.15	0.3					µg/L	2020-07-13 09:58:00	North Clackamas County Water Commission	July	PWS00580:SRC-BA	2007140-01	Source Water	192	27	2020-07-13 09:58:00	2020-07-14 14:30:00	2020-07-15 16:44:46	B20G094	KMC
Microcystins ADDA, Total	0.002	0.064	0.115	0.15	0.3					µg/L	2020-07-13 10:00:00	Jackson Co Pks Emigrant Lake	July	PWS90730:CH-A	2007136-01	Source Water	192	27	2020-07-13 10:00:00	2020-07-14 14:30:00	2020-07-15 16:44:46	B20G094	KMC
Microcystins ADDA, Total	0	0.064	0.115	0.15	0.3					µg/L	2020-07-13 10:15:00	Lake Oswego - Tigard Water Supply	July	PWS00457:SRC-AA	2007138-01	Source Water	192	27	2020-07-13 10:15:00	2020-07-14 14:30:00	2020-07-15 16:44:46	B20G094	KMC
Microcystins ADDA, Total	0.02	0.064	0.115	0.15	0.3					µg/L	2020-07-13 10:19:00	Clarks Branch Water Association	July	PWS00548:SRC-AA	2007128-01	Source Water	192	27	2020-07-13 10:19:00	2020-07-14 14:30:00	2020-07-15 16:44:46	B20G094	KMC
Microcystins ADDA, Total	0.03	0.064	0.115	0.15	0.3					µg/L	2020-07-13 10:30:00	Buell-Red Prairie Water Association	July	PWS01174:SRC-AA	2007107-01	Source Water	192	27	2020-07-13 10:30:00	2020-07-14 14:30:00	2020-07-15 16:44:46	B20G094	KMC
Microcystins ADDA, Total	0.0003	0.064	0.115	0.15	0.3					µg/L	2020-07-13 11:26:00	USFS Steamboat Work Center	July	PWS01091:SRC-AA	2007150-01	Source Water	192	27	2020-07-13 11:26:00	2020-07-14 14:30:00	2020-07-15 16:44:46	B20G094	KMC
Microcystins ADDA, Total	0.0006	0.064	0.115	0.15	0.3					µg/L	2020-07-13 12:00:00	PP&L-Toketee Village	July	PWS01012:SRC-AA	2007142-01	Source Water	192	27	2020-07-13 12:00:00	2020-07-14 14:30:00	2020-07-15 16:44:46	B20G094	KMC
Microcystins ADDA, Total	0	0.064	0.115	0.15	0.3					µg/L	2020-07-13 12:45:00	Springfield Utility Board	July	PWS00837:SRC-BB	2007148-01	Source Water	192	27	2020-07-13 12:45:00	2020-07-14 14:30:00	2020-07-15 16:44:46	B20G094	KMC
Microcystins ADDA, Total	0.002	0.064	0.115	0.15	0.3					µg/L	2020-07-13 13:00:00	City of Cottage Grove	July	PWS00236:SRC-BA	2007115-01	Source Water	192	27	2020-07-13 13:00:00	2020-07-14 14:30:00	2020-07-15 16:44:46	B20G094	KMC
Microcystins ADDA, Total	0.0001	0.064	0.115	0.15	0.3					µg/L	2020-07-13 13:00:00	City of Pendleton	July	PWS00613:SRC-AM	2007121-01	Source Water	192	27	2020-07-13 13:00:00	2020-07-14 14:30:00	2020-07-15 16:44:46	B20G094	KMC
Microcystins ADDA, Total	0.003	0.064	0.115	0.15	0.3					µg/L	2020-07-13 13:02:00	Eugene Water & Electric Board	July	PWS00287:SRC-AA	2007130-01	Source Water	192	27	2020-07-13 13:02:00	2020-07-14 14:30:00	2020-07-15 16:44:46	B20G094	KMC
Microcystins ADDA, Total	0.12	0.064	0.115	0.15	0.3	1	1			µg/L	2020-07-13 13:30:00	City of Gates	July	PWS00317:SRC-AA	2007117-01	Source Water	192	27	2020-07-13 13:30:00	2020-07-14 14:30:00	2020-07-15 16:44:46	B20G094	KMC
Microcystins ADDA, Total	0.0002	0.064	0.115	0.15	0.3					µg/L	2020-07-13 14:40:00	Canby Utility/Veolia Water	July	PWS00157:CH-A	2007111-01	Source Water	192	27	2020-07-13 14:40:00	2020-07-14 14:30:00	2020-07-15 16:44:46	B20G094	KMC
Microcystins ADDA, Total	0.006	0.064	0.115	0.15	0.3					µg/L	2020-07-14 10:02:00	City of Grants Pass	July	PWS00342:SRC-AA	2007119-01	Source Water	193	27	2020-07-14 10:02:00	2020-07-15 12:00:00	2020-07-17 13:26:00	B20G107	KMC
Microcystins ADDA, Total	0.04	0.064	0.115	0.15	0.3					µg/L	2020-07-20 08:00:00	City of Jefferson	July	PWS00408:SRC-AA	2007202-01	Source Water	199	28	2020-07-20 08:00:00	2020-07-21 13:15:00	2020-07-22 16:02:36	B20G157	KMC
Microcystins ADDA, Total	0	0.064	0.115	0.15	0.3					µg/L	2020-07-20 08:30:00	Joint Water Commission	July	PWS00379:SRC-AA	2007214-01	Source Water	199	28	2020-07-20 08:30:00	2020-07-21 13:15:00	2020-07-22 16:02:36	B20G157	KMC
Microcystins ADDA, Total	0.003	0.064	0.115	0.15	0.3					µg/L	2020-07-20 09:05:00	Josephine Co Pks Lake Selmac 1	July	PWS90186:SRC-AA	2007216-01	Source Water	199	28	2020-07-20 09:05:00	2020-07-21 13:15:00	2020-07-22 16:02:36	B20G157	KMC
Microcystins ADDA, Total	0.003	0.064	0.115	0.15	0.3					µg/L	2020-07-20 09:15:00	City of Creswell	July	PWS00246:SRC-BK	2007196-01	Source Water	199	28	2020-07-20 09:15:00	2020-07-21 13:15:00	2020-07-22 16:02:36	B20G157	KMC
Microcystins ADDA, Total	0.0001	0.064	0.115	0.15	0.3					µg/L	2020-07-20 09:27:00	Rainbow Water District	July	PWS00839:SRC-BB	2007224-01	Source Water	199	28	2020-07-20 09:27:00	2020-07-21 13:15:00	2020-07-22 16:02:36	B20G157	KMC
Microcystins ADDA, Total	0.005	0.064	0.115	0.15	0.3					µg/L	2020-07-20 09:30:00	Josephine Co Pks Lake Selmac 2	July	PWS94645:SRC-AA	2007218-01	Source Water	199	28	2020-07-20 09:30:00	2020-07-21 13:15:00	2020-07-22 16:02:36	B20G157	KMC
Microcystins ADDA, Total	0	0.064	0.115	0.15	0.3					µg/L	2020-07-20 09:30:00	Shangri La Water District	July	PWS00835:SRC-AA	2007230-01	Source Water	199	28	2020-07-20 09:30:00	2020-07-21 13:15:00	2020-07-22 16:02:36	B20G157	KMC
Microcystins ADDA, Total	0.005	0.064	0.115	0.15	0.3					µg/L	2020-07-20 09:30:00	Susan Creek Mobile Home Park	July	PWS94508:SRC-AA	2007250-01	Source Water	199	28	2020-07-20 09:30:00	2020-07-21 13:15:00	2020-07-22 16:02:36	B20G157	KMC
Microcystins ADDA, Total	0.03	0.064	0.115	0.15	0.3					µg/L	2020-07-20 09:30:00	Tri-City JW & SA	July	PWS00549:SRC-AA	2007236-01	Source Water	199	28	2020-07-20 09:30:00	2020-07-21 13:15:00	2020-07-22 16:02:36	B20G157	KMC
Microcystins ADDA, Total	0.002	0.064	0.115	0.15	0.3					µg/L	2020-07-20 09:30:00	Umpqua Ranch Co-op	July	PWS00714:SRC-AH	2007240-01	Source Water	199	28	2020-07-20 09:30:00	2020-07-21 13:15:00	2020-07-22 16:02:36	B20G157	KMC
Microcystins ADDA, Total	0.003	0.064	0.115	0.15	0.3					µg/L	2020-07-20 09:40:00	City of Newport	July	PWS00566:CH-A	2007208-01	Source Water	199	28	2020-07-20 09:40:00	2020-07-21 13:15:00	2020-07-22 16:02:36	B20G157	KMC
Microcystins ADDA, Total	0.03	0.064	0.115	0.15	0.3					µg/L	2020-07-20 10:20:00	City of Myrtle Creek	July	PWS00550:SRC-AA	2007206-01	Source Water	199	28	2020-07-20 10:20:00	2020-07-21 13:15:00	2020-07-22 16:02:36	B20G157	KMC
Microcystins ADDA, Total	0.0001	0.064	0.115	0.15	0.3					µg/L	2020-07-20 10:20:00	South Fork Water Board - Oregon City	July	PWS00591:SRC-AA	2007232-01	Source Water	199	28	2020-07-20 10:20:00	2020-07-21 13:15:00	2020-07-22 16:02:36	B20G157	KMC
Microcystins ADDA, Total	0.003	0.064	0.115	0.15	0.3					µg/L	2020-07-20 10:30:00	City of Estacada	July	PWS00279:SRC-AA	2007198-01	Source Water	199	28	2020-07-20 10:30:00	2020-07-21 13:15:00	2020-07-22 16:02:36	B20G157	KMC
Microcystins ADDA, Total	0.003	0.064	0.115	0.15	0.3					µg/L	2020-07-20 10:30:00	Douglas County Parks - Whistler's Bend	July	PWS93944:SRC-AB	2007249-01	Source Water	199	28	2020-07-20 10:30:00	2020-07-21 13:15:00	2020-07-22 16:02:36	B20G157	KMC
Microcystins ADDA, Total	0.005	0.064	0.115	0.15	0.3					µg/L	2020-07-20 10:35:00	Medford Water Commission	July	PWS00513:SRC-BA	2007222-01	Source Water	199	28	2020-07-20 10:35:00	2020-07-21 13:15:00	2020-07-22 16:02:36	B20G157	KMC
Microcystins ADDA, Total	0.01	0.064	0.115	0.15	0.3					µg/L	2020-07-20 11:00:00	City of Rogue River	July	PWS00712:SRC-BA	2007210-01	Source Water	199	28	2020-07-20 11:00:00	2020-07-21 13:15:00	2020-07-22 16:02:36	B20G157	KMC
Microcystins ADDA, Total	0.02	0.064	0.115	0.15	0.3					µg/L	2020-07-20 11:00:00	Roberts Creek Water District	July	PWS00717:SRC-AA	2007226-01	Source Water	199	28	2020-07-20 11:00:00	2020-07-21 13:15:00	2020-07-22 16:02:36	B20G157	KMC
Microcystins ADDA, Total	0.18	0.064	0.115	0.15	0.3	1	1	1		µg/L	2020-07-20 11:00:00	Stayton Water Supply	July	PWS00843:SRC-AA	2007234-01	Source Water	199	28	2020-07-20 11:00:00	2020-07-21 13:15:00	2020-07-22 16:02:36	B20G157	KMC
Microcystins ADDA, Total	0.0003	0.064	0.115	0.15	0.3					µg/L	2020-07-20 11:40:00	City of Roseburg	July	PWS00720:SRC-AA	2007212-01	Source Water	199	28	2020-07-20 11:40:00	2020-07-21 13:15:00	2020-07-22 16:02:36	B20G157	KMC
Microcystins ADDA, Total	0.004	0.064	0.115	0.15	0.3					µg/L	2020-07-20 11:45:00	Umpqua Basin Water Association	July	PWS00719:SRC-AA	2007238-01	Source Water	199	28	2020-07-20 11:45:00	2020-07-21 13:15:00	2020-07-22 16:02:36	B20G157	KMC
Microcystins ADDA, Total	0.0006	0.064	0.115	0.15	0.3					µg/L	2020-07-20 11:55:00	Ashland Water Department	July	PWS00047:SRC-AA	2007242-01	Source Water	199	28	2020-07-20 11:55:00	2020-07-21 13:15:00	2020-07-22 16:02:36	B20G157	KMC
Microcystins ADDA, Total	0.01	0.064	0.115	0.15	0.3					µg/L	2020-07-20 12:00:00	City of Lowell	July	PWS00492:SRC-BA	2007204-01	Source Water	199	28	2020-07-20 12:00:00	2020-07-21 13:15:00	2020-07-22 16:02:36	B20G157	KMC
Microcystins ADDA, Total	0.0008	0.064	0.115	0.15	0.3					µg/L	2020-07-20 13:00:00	Seaside Water Department	July	PWS00799:CH-A	2007228-01	Source Water	199	28	2020-07-20 13:00:00	2020-07-21 13:15:00	2020-07-22 16:02:36	B20G157	KMC
Microcystins ADDA, Total	0.006	0.064	0.115	0.15	0.3					µg/L	2020-07-20 14:24:00	City of Gold Hill	July	PWS00333:SRC-AA	2007200-01	Source Water	199	28	2020-07-20 14:24:00	2020-07-21 13:15:00	2020-07-22 16:02:36	B20G157	KMC
Microcystins ADDA, Total	0.0005	0.064	0.115	0.15	0.3					µg/L	2020-07-20 14:30:00	Lyons Mehama Water District	July	PWS00493:SRC-AA	2007220-01	Source Water	199	28	2020-07-20 14:30:00	2020-07-21 13:15:00	2020-07-22 16:02:36	B20G157	KMC
Microcystins ADDA, Total	0.001	0.064	0.115	0.15	0.3					µg/L	2020-07-21 09:00:00	City of Monroe	July	PWS00540:SRC-BA	2007245-01	Source Water	200	28	2020-07-21 09:00:00	2020-07-22 11:40:00	2020-07-23 15:20:50	B20G171	KMC
Microcystins ADDA, Total	0.002	0.064	0.115	0.15	0.3					µg/L	2020-07-21 11:30:00	City of Drain Shops	July	PWS00260:SRC-AA	2007243-01	Source Water	200	28	2020-07-21 11:30:00	2020-07-22 11:40:00	2020-07-23 15:20:50	B20G171	KMC
Microcystins ADDA, Total	0.0002	0.064	0.115	0.15	0.3					µg/L	2020-07-27 05:45:00	City of Albany	July	PWS00012:SRC-BA	2007303-01	Source Water	206	29	2020-07-27 05:45:00	2020-07-28 12:00:00	2020-07-29 11:52:56	B20G221	KMC
Microcystins ADDA, Total	0.1	0.064	0.115	0.15	0.3	1				µg/L	2020-07-27 06:20:00	Salem Public Works	July	PWS00731:SRC-AA	2007336-01	Source Water	206	29	2020-07-27 06:20:00	2020-07-28 12:00:00	2020-07-29 11:52:56	B20G221	KMC
Microcystins ADDA, Total	0.0002	0.064	0.115	0.15	0.3					µg/L	2020-07-27 06:50:00	Camp Baker BSA	July	PWS91786:SRC-AA	2007299-01	Source Water	206	29	2020-07-27 06:50:00	2020-07-28 12:00:00	2020-07-29 11:52:56	B20G221	KMC
Microcystins ADDA, Total	0	0.064	0.115	0.15	0.3					µg/L	2020-07-27 07:08:00	City of Pendleton	July	PWS00613:SRC-AM	2007311-01	Source Water	206	29	2020-07-27 07:08:00	2020-07-28 12:00:00	2020-07-29 11:52:56	B20G221	KMC
Microcystins ADDA, Total	0.0002	0.064	0.115	0.15	0.3					µg/L	2020-07-27 07:45:00	USFS Tiller Ranger Station	July	PWS01092:SRC-AA	2007342-01	Source Water	206	29	2020-07-27 07:45:00	2020-07-28 12:00:00	2020-07-29 11:52:56	B20G221	KMC
Microcystins ADDA, Total	0.002	0.064	0.115	0.15	0.3					µg/L	2020-07-27 08:00:00	Glide Water Association	July	PWS00326:SRC-AA	2007322-01	Source Water	206	29	2020-07-27 08:00:00	2020-07-28 12:00:00	2020-07-29 11:52:56	B20G221	KMC
Microcystins ADDA, Total	0.004	0.064	0.115	0.15	0.3					µg/L	2020-07-27 08:42:00	City of Wilsonville	July	PWS00954:SRC-HA	2007315-01	Source Water	206	29	2020-07-27 08:42:00	2020-07-28 12:00:00	2020-07-29 11:52:56	B20G221	KMC
Microcystins ADDA, Total	0.006	0.064	0.115	0.15	0.3					µg/L	2020-07-27 09:00:00	Jackson Co Pks Emigrant Lake	July	PWS90730:CH-A	2007326-01	Source Water	206	29	2020-07-27 09:00:00	2020-07-28 12:00:00	2020-07-29 11:52:56	B20G221	KMC
Microcystins ADDA, Total	0.02	0.064	0.115	0.15	0.3					µg/L	2020-07-27 09:00:00	Winston-Dillard Water District	July	PWS00957:SRC-AA	2007344-01	Source Water	206	29	2020-07-27 09:00:00	2020-07-28 12:00:00	2020-07-29 11:52:56	B20G221	KMC
Microcystins ADDA, Total	0	0.064	0.115	0.15	0.3					µg/L	2020-07-27 09:15:00	City of Powers	July	PWS00672:SRC-AA	2007313-01	Source Water	206	29	2020-07-27 09:15:00	2020-07-28 12:00:00	2020-07-29 11:52:56	B20G221	KMC
Microcystins ADDA, Total	0.0008	0.064	0.115	0.15	0.3					µg/L	2020-07-27 09:15:00	North Clackamas County Water Commission	July	PWS00580:SRC-BA	2007330-01	Source Water	206	29	2020-07-27 09:15:00	2020-07-28 12:00:00	2020-07-29 11:52:56	B20G221	KMC
Microcystins ADDA, Total	0	0.064	0.115	0.15	0.3					µg/L	2020-07-27 09:50:00	Springfield Utility Board	July	PWS00837:CH-A	2007338-02	Source Water	206	29	2020-07-27 09:50:00	2020-07-28 12:00:00	2020-07-29 11:52:56	B20G221	KMC
Microcystins ADDA, Total	0.0002	0.064	0.115	0.15	0.3					µg/L	2020-07-27 10:17:00	USFS Steamboat Work Center	July	PWS01091:SRC-AA	2007340-01	Source Water	206	29	2020-07-27 10:17:00	2020-07-28 12:00:00	2020-07-29 11:52:56	B20G221	KMC
Microcystins ADDA, Total	0	0.064	0.115	0.15	0.3					µg/L	2020-07-27 10:18:00	Lake Oswego - Tigard Water Supply	July	PWS00457:SRC-AA	2007328-01	Source Water	206	29	2020-07-27 10:18:00	2020-07-28 12:00:00	2020-07-29 11:52:56	B20G221	KMC
Microcystins ADDA, Total	0.0006	0.064	0.115	0.15	0.3					µg/L	2020-07-27 10:44:00	PP&L-Toketee Village	July	PWS01012:SRC-AA	2007332-01	Source Water	206	29	2020-07-27 10:44:00	2020-07-28 12:00:00	2020-07-29 11:52:56	B20G221	KMC
Microcystins ADDA, Total	0.002	0.064	0.115	0.15	0.3					µg/L	2020-07-27 10:50:00	Eugene Water & Electric Board	July	PWS00287:SRC-AA	2007320-01	Source Water	206	29	2020-07-27 10:50:00	2020-07-28 12:00:00	2020-07-29 11:52:56	B20G221	KMC
Microcystins ADDA, Total	0.05	0.064	0.115	0.15	0.3					µg/L	2020-07-27 11:30:00	Buell-Red Prairie Water Association	July	PWS01174:SRC-AA	2007297-01	Source Water	206	29	2020-07-27 11:30:00	2020-07-28 12:00:00	2020-07-29 11:52:56	B20G221	KMC
Microcystins ADDA, Total	0	0.064	0.115	0.15	0.3					µg/L	2020-07-27 11:30:00	Springfield Utility Board	July	PWS00837:SRC-BB	2007338-01	Source Water	206	29	2020-07-27 11:30:00	2020-07-28 12:00:00	2020-07-29 11:52:56	B20G221	KMC
Microcystins ADDA, Total	0.02	0.064	0.115	0.15	0.3					µg/L	2020-07-27 12:20:00	Clarks Branch Water Association	July	PWS00548:SRC-AA	2007318-01	Source Water	206	29	2020-07-27 12:20:00	2020-07-28 12:00:00	2020-07-29 11:52:56	B20G221	KMC
Microcystins ADDA, Total	0.008	0.064	0.115	0.15	0.3					µg/L	2020-07-27 13:10:00	City of Grants Pass	July	PWS00342:SRC-AA	2007309-01	Source Water	206	29	2020-07-27 13:10:00	2020-07-28 12:00:00	2020-07-29 11:52:56	B20G221	KMC
Microcystins ADDA, Total	0	0.064	0.115	0.15	0.3					µg/L	2020-07-27 13:30:00	Canby Utility/Veolia Water	July	PWS00157:CH-A	2007301-01	Source Water	206	29	2020-07-27 13:30:00	2020-07-28 12:00:00	2020-07-29 11:52:56	B20G221	KMC
Microcystins ADDA, Total	0.16	0.064	0.115	0.15	0.3	1	1	1		µg/L	2020-07-27 13:30:00	City of Gates	July	PWS00317:SRC-AA	2007307-01	Source Water	206	29	2020-07-27 13:30:00	2020-07-28 12:00:00	2020-07-29 11:52:56	B20G221	KMC
Microcystins ADDA, Total	0.002	0.064	0.115	0.15	0.3					µg/L	2020-07-29 13:00:00	City of Cottage Grove	July	PWS00236:SRC-BA	2007366-01	Source Water	208	29	2020-07-29 13:00:00	2020-07-30 11:30:00	2020-07-31 15:44:49	B20G236	KMC
Microcystins ADDA, Total	0.0008	0.064	0.115	0.15	0.3					µg/L	2020-07-30 14:00:00	Hiland WC - Shady Cove	July	PWS01520:SRC-AA	2008072-01	Source Water	209	29	2020-07-30 14:00:00	2020-08-04 13:45:00	2020-08-05 13:51:19	B20H032	KMC
Microcystins ADDA, Total	0.007	0.064	0.115	0.15	0.3					µg/L	2020-07-30 14:15:00	Anglers Cove/SCHWC	July	PWS01483:SRC-AB	2008068-01	Source Water	209	29	2020-07-30 14:15:00	2020-08-04 13:45:00	2020-08-05 13:51:19	B20H032	KMC
Microcystins ADDA, Total	0.01	0.064	0.115	0.15	0.3					µg/L	2020-07-31 12:11:00	Roseburg Forest Products - Dillard	July	PWS94300:SRC-AA	2008067-01	Source Water	210	30	2020-07-31 12:11:00	2020-08-04 13:45:00	2020-08-05 13:51:19	B20H032	KMC
Microcystins ADDA, Total	0.005	0.064	0.115	0.15	0.3					µg/L	2020-08-03 08:20:00	City of Creswell	August	PWS00246:SRC-BK	2008014-01	Source Water	212	30	2020-08-03 08:20:00	2020-08-04 13:45:00	2020-08-05 13:51:19	B20H032	KMC
Microcystins ADDA, Total	0.0002	0.064	0.115	0.15	0.3					µg/L	2020-08-03 08:34:00	Joint Water Commission	August	PWS00379:SRC-AA	2008032-01	Source Water	212	30	2020-08-03 08:34:00	2020-08-04 13:45:00	2020-08-05 13:51:19	B20H032	KMC
Microcystins ADDA, Total	0.01	0.064	0.115	0.15	0.3					µg/L	2020-08-03 09:30:00	City of Jefferson	August	PWS00408:SRC-AA	2008020-01	Source Water	212	30	2020-08-03 09:30:00	2020-08-04 13:45:00	2020-08-05 13:51:19	B20H032	KMC
Microcystins ADDA, Total	0.001	0.064	0.115	0.15	0.3					µg/L	2020-08-03 09:30:00	Shangri La Water District	August	PWS00835:SRC-AA	2008048-01	Source Water	212	30	2020-08-03 09:30:00	2020-08-04 13:45:00	2020-08-05 13:51:19	B20H032	KMC
Microcystins ADDA, Total	0.02	0.064	0.115	0.15	0.3					µg/L	2020-08-03 09:30:00	Tri-City JW & SA	August	PWS00549:SRC-AA	2008054-01	Source Water	212	30	2020-08-03 09:30:00	2020-08-04 13:45:00	2020-08-05 13:51:19	B20H032	KMC
Microcystins ADDA, Total	0.002	0.064	0.115	0.15	0.3					µg/L	2020-08-03 09:42:00	City of Newport	August	PWS00566:CH-A	2008026-01	Source Water	212	30	2020-08-03 09:42:00	2020-08-04 13:45:00	2020-08-05 13:51:19	B20H032	KMC
Microcystins ADDA, Total	0.0008	0.064	0.115	0.15	0.3					µg/L	2020-08-03 09:50:00	South Fork Water Board - Oregon City	August	PWS00591:SRC-AA	2008050-01	Source Water	212	30	2020-08-03 09:50:00	2020-08-04 13:45:00	2020-08-05 13:51:19	B20H032	KMC
Microcystins ADDA, Total	0.02	0.064	0.115	0.15	0.3					µg/L	2020-08-03 10:00:00	Roberts Creek Water District	August	PWS00717:SRC-AA	2008044-01	Source Water	212	30	2020-08-03 10:00:00	2020-08-04 13:45:00	2020-08-05 13:51:19	B20H032	KMC
Microcystins ADDA, Total	0.007	0.064	0.115	0.15	0.3					µg/L	2020-08-03 10:00:00	Susan Creek Mobile Home Park	August	PWS94508:SRC-AA	2008070-01	Source Water	212	30	2020-08-03 10:00:00	2020-08-04 13:45:00	2020-08-05 13:51:19	B20H032	KMC
Microcystins ADDA, Total	0.002	0.064	0.115	0.15	0.3					µg/L	2020-08-03 10:00:00	Umpqua Ranch Co-op	August	PWS00714:SRC-AH	2008058-01	Source Water	212	30	2020-08-03 10:00:00	2020-08-04 13:45:00	2020-08-05 13:51:19	B20H032	KMC
Microcystins ADDA, Total	0.002	0.064	0.115	0.15	0.3					µg/L	2020-08-03 10:30:00	City of Estacada	August	PWS00279:SRC-AA	2008016-01	Source Water	212	30	2020-08-03 10:30:00	2020-08-04 13:45:00	2020-08-05 13:51:19	B20H032	KMC
Microcystins ADDA, Total	0.002	0.064	0.115	0.15	0.3					µg/L	2020-08-03 10:35:00	Josephine Co Pks Lake Selmac 1	August	PWS90186:SRC-AA	2008034-01	Source Water	212	30	2020-08-03 10:35:00	2020-08-04 13:45:00	2020-08-05 13:51:19	B20H032	KMC
Microcystins ADDA, Total	0.02	0.064	0.115	0.15	0.3					µg/L	2020-08-03 10:50:00	City of Myrtle Creek	August	PWS00550:SRC-AA	2008024-01	Source Water	212	30	2020-08-03 10:50:00	2020-08-04 13:45:00	2020-08-05 13:51:19	B20H032	KMC
Microcystins ADDA, Total	0.009	0.064	0.115	0.15	0.3					µg/L	2020-08-03 11:11:00	Josephine Co Pks Lake Selmac 2	August	PWS94645:SRC-AA	2008036-01	Source Water	212	30	2020-08-03 11:11:00	2020-08-04 13:45:00	2020-08-05 13:51:19	B20H032	KMC
Microcystins ADDA, Total	0.004	0.064	0.115	0.15	0.3					µg/L	2020-08-03 11:12:00	Medford Water Commission	August	PWS00513:SRC-BA	2008040-01	Source Water	212	30	2020-08-03 11:12:00	2020-08-04 13:45:00	2020-08-05 13:51:19	B20H032	KMC
Microcystins ADDA, Total	0.0005	0.064	0.115	0.15	0.3					µg/L	2020-08-03 11:25:00	Rainbow Water District	August	PWS00839:SRC-BB	2008042-01	Source Water	212	30	2020-08-03 11:25:00	2020-08-04 13:45:00	2020-08-05 13:51:19	B20H032	KMC
Microcystins ADDA, Total	0.006	0.064	0.115	0.15	0.3					µg/L	2020-08-03 11:30:00	Douglas County Parks - Whistler's Bend	August	PWS93944:SRC-AB	2008074-01	Source Water	212	30	2020-08-03 11:30:00	2020-08-04 13:45:00	2020-08-05 13:51:19	B20H032	KMC
Microcystins ADDA, Total	0.01	0.064	0.115	0.15	0.3					µg/L	2020-08-03 11:45:00	City of Rogue River	August	PWS00712:SRC-BA	2008028-01	Source Water	212	30	2020-08-03 11:45:00	2020-08-04 13:45:00	2020-08-05 13:51:19	B20H032	KMC
Microcystins ADDA, Total	0.05	0.064	0.115	0.15	0.3					µg/L	2020-08-03 12:15:00	Ashland Water Department	August	PWS00047:CH-A	2008060-01	Source Water	212	30	2020-08-03 12:15:00	2020-08-04 13:45:00	2020-08-05 13:51:19	B20H032	KMC
Microcystins ADDA, Total	0.004	0.064	0.115	0.15	0.3					µg/L	2020-08-03 12:36:00	City of Roseburg	August	PWS00720:SRC-AA	2008030-01	Source Water	212	30	2020-08-03 12:36:00	2020-08-04 13:45:00	2020-08-05 13:51:19	B20H032	KMC
Microcystins ADDA, Total	0.007	0.064	0.115	0.15	0.3					µg/L	2020-08-03 12:50:00	Umpqua Basin Water Association	August	PWS00719:SRC-AA	2008056-01	Source Water	212	30	2020-08-03 12:50:00	2020-08-04 13:45:00	2020-08-05 13:51:19	B20H032	KMC
Microcystins ADDA, Total	0.0005	0.064	0.115	0.15	0.3					µg/L	2020-08-03 13:00:00	City of Drain Shops	August	PWS00260:SRC-AA	2008061-01	Source Water	212	30	2020-08-03 13:00:00	2020-08-04 13:45:00	2020-08-05 13:51:19	B20H032	KMC
Microcystins ADDA, Total	0.001	0.064	0.115	0.15	0.3					µg/L	2020-08-03 13:45:00	Seaside Water Department	August	PWS00799:CH-A	2008046-01	Source Water	212	30	2020-08-03 13:45:00	2020-08-04 13:45:00	2020-08-05 13:51:19	B20H032	KMC
Microcystins ADDA, Total	0.006	0.064	0.115	0.15	0.3					µg/L	2020-08-03 13:50:00	City of Lowell	August	PWS00492:SRC-BA	2008022-01	Source Water	212	30	2020-08-03 13:50:00	2020-08-04 13:45:00	2020-08-05 13:51:19	B20H032	KMC
Microcystins ADDA, Total	0.007	0.064	0.115	0.15	0.3					µg/L	2020-08-03 15:40:00	City of Gold Hill	August	PWS00333:SRC-AA	2008018-01	Source Water	212	30	2020-08-03 15:40:00	2020-08-04 13:45:00	2020-08-05 13:51:19	B20H032	KMC
Microcystins ADDA, Total	0.01	0.064	0.115	0.15	0.3					µg/L	2020-08-04 10:35:00	City of Monroe	August	PWS00540:SRC-BA	2008063-01	Source Water	213	30	2020-08-04 10:35:00	2020-08-05 11:15:00	2020-08-10 12:45:12	B20H047	KMC
Microcystins ADDA, Total	0.15	0.064	0.115	0.15	0.3	1	1	1		µg/L	2020-08-04 14:30:00	Stayton Water Supply	August	PWS00843:SRC-AA	2008082-01	Source Water	213	30	2020-08-04 14:30:00	2020-08-05 11:15:00	2020-08-10 12:45:12	B20H047	KMC
Microcystins ADDA, Total	0.03	0.064	0.115	0.15	0.3					µg/L	2020-08-05 10:14:00	Lyons Mehama Water District	August	PWS00493:SRC-AA	2008087-01	Source Water	214	30	2020-08-05 10:14:00	2020-08-06 10:40:00	2020-08-10 12:45:12	B20H047	KMC
Microcystins ADDA, Total	0	0.064	0.115	0.15	0.3					µg/L	2020-08-10 05:15:00	Hiland WC - Shady Cove	August	PWS01520:SRC-AA	2008133-01	Source Water	219	31	2020-08-10 05:15:00	2020-08-11 12:00:00	2020-08-12 12:14:28	B20H117	KMC
Microcystins ADDA, Total	0.005	0.064	0.115	0.15	0.3					µg/L	2020-08-10 05:30:00	Anglers Cove/SCHWC	August	PWS01483:SRC-AB	2008104-01	Source Water	219	31	2020-08-10 05:30:00	2020-08-11 12:00:00	2020-08-12 12:14:28	B20H117	KMC
Microcystins ADDA, Total	0.09	0.064	0.115	0.15	0.3	1				µg/L	2020-08-10 06:24:00	Salem Public Works	August	PWS00731:SRC-AA	2008145-01	Source Water	219	31	2020-08-10 06:24:00	2020-08-11 12:00:00	2020-08-12 12:14:28	B20H117	KMC
Microcystins ADDA, Total	0.005	0.064	0.115	0.15	0.3					µg/L	2020-08-10 07:20:00	Camp Baker BSA	August	PWS91786:SRC-AA	2008108-01	Source Water	219	31	2020-08-10 07:20:00	2020-08-11 12:00:00	2020-08-12 12:14:28	B20H117	KMC
Microcystins ADDA, Total	0.0001	0.064	0.115	0.15	0.3					µg/L	2020-08-10 07:35:00	City of Albany	August	PWS00012:SRC-BA	2008112-01	Source Water	219	31	2020-08-10 07:35:00	2020-08-11 12:00:00	2020-08-12 12:14:28	B20H117	KMC
Microcystins ADDA, Total	0.001	0.064	0.115	0.15	0.3					µg/L	2020-08-10 07:40:00	City of Pendleton	August	PWS00613:SRC-AM	2008120-01	Source Water	219	31	2020-08-10 07:40:00	2020-08-11 12:00:00	2020-08-12 12:14:28	B20H117	KMC
Microcystins ADDA, Total	0.006	0.064	0.115	0.15	0.3					µg/L	2020-08-10 08:00:00	Glide Water Association	August	PWS00326:SRC-AA	2008131-01	Source Water	219	31	2020-08-10 08:00:00	2020-08-11 12:00:00	2020-08-12 12:14:28	B20H117	KMC
Microcystins ADDA, Total	0.01	0.064	0.115	0.15	0.3					µg/L	2020-08-10 08:10:00	Roseburg Forest Products - Dillard	August	PWS94300:SRC-AA	2008143-01	Source Water	219	31	2020-08-10 08:10:00	2020-08-11 12:00:00	2020-08-12 12:14:28	B20H117	KMC
Microcystins ADDA, Total	0.002	0.064	0.115	0.15	0.3					µg/L	2020-08-10 08:12:00	City of Wilsonville	August	PWS00954:SRC-HA	2008124-01	Source Water	219	31	2020-08-10 08:12:00	2020-08-11 12:00:00	2020-08-12 12:14:28	B20H117	KMC
Microcystins ADDA, Total	0.01	0.064	0.115	0.15	0.3					µg/L	2020-08-10 09:00:00	Eugene Water & Electric Board	August	PWS00287:SRC-AA	2008129-01	Source Water	219	31	2020-08-10 09:00:00	2020-08-11 12:00:00	2020-08-12 12:14:28	B20H117	KMC
Microcystins ADDA, Total	0.01	0.064	0.115	0.15	0.3					µg/L	2020-08-10 09:00:00	Winston-Dillard Water District	August	PWS00957:SRC-AA	2008153-01	Source Water	219	31	2020-08-10 09:00:00	2020-08-11 12:00:00	2020-08-12 12:14:28	B20H117	KMC
Microcystins ADDA, Total	0.03	0.064	0.115	0.15	0.3					µg/L	2020-08-10 09:16:00	Jackson Co Pks Emigrant Lake	August	PWS90730:CH-A	2008135-01	Source Water	219	31	2020-08-10 09:16:00	2020-08-11 12:00:00	2020-08-12 12:14:28	B20H117	KMC
Microcystins ADDA, Total	0.005	0.064	0.115	0.15	0.3					µg/L	2020-08-10 09:40:00	Springfield Utility Board	August	PWS00837:CH-A	2008147-02	Source Water	219	31	2020-08-10 09:40:00	2020-08-11 12:00:00	2020-08-12 12:14:28	B20H117	KMC
Microcystins ADDA, Total	0.003	0.064	0.115	0.15	0.3					µg/L	2020-08-10 09:45:00	Lake Oswego - Tigard Water Supply	August	PWS00457:SRC-AA	2008137-01	Source Water	219	31	2020-08-10 09:45:00	2020-08-11 12:00:00	2020-08-12 12:14:28	B20H117	KMC
Microcystins ADDA, Total	0.003	0.064	0.115	0.15	0.3					µg/L	2020-08-10 10:15:00	North Clackamas County Water Commission	August	PWS00580:SRC-BA	2008139-01	Source Water	219	31	2020-08-10 10:15:00	2020-08-11 12:00:00	2020-08-12 12:14:28	B20H117	KMC
Microcystins ADDA, Total	0.0003	0.064	0.115	0.15	0.3					µg/L	2020-08-10 11:11:00	USFS Tiller Ranger Station	August	PWS01092:SRC-AA	2008151-01	Source Water	219	31	2020-08-10 11:11:00	2020-08-11 12:00:00	2020-08-12 12:14:28	B20H117	KMC
Microcystins ADDA, Total	0.0009	0.064	0.115	0.15	0.3					µg/L	2020-08-10 12:00:00	Springfield Utility Board	August	PWS00837:SRC-BB	2008147-01	Source Water	219	31	2020-08-10 12:00:00	2020-08-11 12:00:00	2020-08-12 12:14:28	B20H117	KMC
Microcystins ADDA, Total	0.0003	0.064	0.115	0.15	0.3					µg/L	2020-08-10 12:22:00	Clarks Branch Water Association	August	PWS00548:SRC-AA	2008127-01	Source Water	219	31	2020-08-10 12:22:00	2020-08-11 12:00:00	2020-08-12 12:14:28	B20H117	KMC
Microcystins ADDA, Total	0.07	0.064	0.115	0.15	0.3	1				µg/L	2020-08-10 12:30:00	Buell-Red Prairie Water Association	August	PWS01174:SRC-AA	2008106-01	Source Water	219	31	2020-08-10 12:30:00	2020-08-11 12:00:00	2020-08-12 12:14:28	B20H117	KMC
Microcystins ADDA, Total	0.007	0.064	0.115	0.15	0.3					µg/L	2020-08-10 13:27:00	USFS Steamboat Work Center	August	PWS01091:SRC-AA	2008149-01	Source Water	219	31	2020-08-10 13:27:00	2020-08-11 12:00:00	2020-08-12 12:14:28	B20H117	KMC
Microcystins ADDA, Total	0.002	0.064	0.115	0.15	0.3					µg/L	2020-08-10 13:30:00	City of Cottage Grove	August	PWS00236:SRC-BA	2008114-01	Source Water	219	31	2020-08-10 13:30:00	2020-08-11 12:00:00	2020-08-12 12:14:28	B20H117	KMC
Microcystins ADDA, Total	0.004	0.064	0.115	0.15	0.3					µg/L	2020-08-10 13:35:00	Canby Utility/Veolia Water	August	PWS00157:CH-A	2008110-01	Source Water	219	31	2020-08-10 13:35:00	2020-08-11 12:00:00	2020-08-12 12:14:28	B20H117	KMC
Microcystins ADDA, Total	0.15	0.064	0.115	0.15	0.3	1	1	1		µg/L	2020-08-10 13:35:00	City of Gates	August	PWS00317:SRC-AA	2008116-01	Source Water	219	31	2020-08-10 13:35:00	2020-08-11 12:00:00	2020-08-12 12:14:28	B20H117	KMC
Microcystins ADDA, Total	0.001	0.064	0.115	0.15	0.3					µg/L	2020-08-10 14:10:00	PP&L-Toketee Village	August	PWS01012:SRC-AA	2008141-01	Source Water	219	31	2020-08-10 14:10:00	2020-08-11 12:00:00	2020-08-12 12:14:28	B20H117	KMC
Microcystins ADDA, Total	0.005	0.064	0.115	0.15	0.3					µg/L	2020-08-11 09:00:00	City of Powers	August	PWS00672:SRC-AA	2008122-01	Source Water	220	31	2020-08-11 09:00:00	2020-08-12 16:00:00	2020-08-13 17:19:47	B20H144	KMC
Microcystins ADDA, Total	0.01	0.064	0.115	0.15	0.3					µg/L	2020-08-11 12:05:00	City of Grants Pass	August	PWS00342:SRC-AA	2008165-01	Source Water	220	31	2020-08-11 12:05:00	2020-08-12 16:00:00	2020-08-13 17:19:47	B20H144	KMC
Microcystins ADDA, Total	0.002	0.064	0.115	0.15	0.3					µg/L	2020-08-17	City of Creswell	August	PWS00246:SRC-BK	2008182-01	Source Water	226	32	2020-08-17	2020-08-18 12:45:00	2020-08-20 10:34:41	B20H176	KMC
Microcystins ADDA, Total	0	0.064	0.115	0.15	0.3					µg/L	2020-08-17	Lyons Mehama Water District	August	PWS00493:SRC-AA	2008207-01	Source Water	226	32	2020-08-17	2020-08-18 12:45:00	2020-08-20 10:34:41	B20H176	KMC
Microcystins ADDA, Total	0.0001	0.064	0.115	0.15	0.3					µg/L	2020-08-17 07:00:00	Susan Creek Mobile Home Park	August	PWS94508:SRC-AA	2008223-01	Source Water	226	32	2020-08-17 07:00:00	2020-08-18 12:45:00	2020-08-20 10:34:41	B20H176	KMC
Microcystins ADDA, Total	0.009	0.064	0.115	0.15	0.3					µg/L	2020-08-17 08:47:00	Medford Water Commission	August	PWS00513:SRC-BA	2008209-01	Source Water	226	32	2020-08-17 08:47:00	2020-08-18 12:45:00	2020-08-20 10:34:41	B20H176	KMC
Microcystins ADDA, Total	0.01	0.064	0.115	0.15	0.3					µg/L	2020-08-17 09:00:00	City of Jefferson	August	PWS00408:SRC-AA	2008188-01	Source Water	226	32	2020-08-17 09:00:00	2020-08-18 12:45:00	2020-08-20 10:34:41	B20H176	KMC
Microcystins ADDA, Total	0	0.064	0.115	0.15	0.3					µg/L	2020-08-17 09:00:00	Joint Water Commission	August	PWS00379:SRC-AA	2008201-01	Source Water	226	32	2020-08-17 09:00:00	2020-08-18 12:45:00	2020-08-20 10:34:41	B20H176	KMC
Microcystins ADDA, Total	0	0.064	0.115	0.15	0.3					µg/L	2020-08-17 09:00:00	Shangri La Water District	August	PWS00835:SRC-AA	2008217-01	Source Water	226	32	2020-08-17 09:00:00	2020-08-18 12:45:00	2020-08-20 10:34:41	B20H176	KMC
Microcystins ADDA, Total	0.002	0.064	0.115	0.15	0.3					µg/L	2020-08-17 09:30:00	Tri-City JW & SA	August	PWS00549:SRC-AA	2008224-01	Source Water	226	32	2020-08-17 09:30:00	2020-08-18 12:45:00	2020-08-20 10:34:41	B20H176	KMC
Microcystins ADDA, Total	0.02	0.064	0.115	0.15	0.3					µg/L	2020-08-17 09:35:00	City of Gold Hill	August	PWS00333:SRC-AA	2008186-01	Source Water	226	32	2020-08-17 09:35:00	2020-08-18 12:45:00	2020-08-20 10:34:41	B20H176	KMC
Microcystins ADDA, Total	0	0.064	0.115	0.15	0.3					µg/L	2020-08-17 09:40:00	Josephine Co Pks Lake Selmac 2	August	PWS94645:SRC-AA	2008205-01	Source Water	226	32	2020-08-17 09:40:00	2020-08-18 12:45:00	2020-08-20 10:34:41	B20H176	KMC
Microcystins ADDA, Total	0	0.064	0.115	0.15	0.3					µg/L	2020-08-17 09:40:00	South Fork Water Board - Oregon City	August	PWS00591:SRC-AA	2008219-01	Source Water	226	32	2020-08-17 09:40:00	2020-08-18 12:45:00	2020-08-20 10:34:41	B20H176	KMC
Microcystins ADDA, Total	0	0.064	0.115	0.15	0.3					µg/L	2020-08-17 09:45:00	Umpqua Ranch Co-op	August	PWS00714:SRC-AH	2008228-01	Source Water	226	32	2020-08-17 09:45:00	2020-08-18 12:45:00	2020-08-20 10:34:41	B20H176	KMC
Microcystins ADDA, Total	0.001	0.064	0.115	0.15	0.3					µg/L	2020-08-17 09:50:00	City of Newport	August	PWS00566:CH-A	2008194-01	Source Water	226	32	2020-08-17 09:50:00	2020-08-18 12:45:00	2020-08-20 10:34:41	B20H176	KMC
Microcystins ADDA, Total	0.007	0.064	0.115	0.15	0.3					µg/L	2020-08-17 10:15:00	Josephine Co Pks Lake Selmac 1	August	PWS90186:SRC-AA	2008203-01	Source Water	226	32	2020-08-17 10:15:00	2020-08-18 12:45:00	2020-08-20 10:34:41	B20H176	KMC
Microcystins ADDA, Total	0.007	0.064	0.115	0.15	0.3					µg/L	2020-08-17 10:35:00	City of Myrtle Creek	August	PWS00550:SRC-AA	2008192-01	Source Water	226	32	2020-08-17 10:35:00	2020-08-18 12:45:00	2020-08-20 10:34:41	B20H176	KMC
Microcystins ADDA, Total	0	0.064	0.115	0.15	0.3					µg/L	2020-08-17 10:45:00	City of Estacada	August	PWS00279:SRC-AA	2008184-01	Source Water	226	32	2020-08-17 10:45:00	2020-08-18 12:45:00	2020-08-20 10:34:41	B20H176	KMC
Microcystins ADDA, Total	0.03	0.064	0.115	0.15	0.3					µg/L	2020-08-17 11:00:00	Stayton Water Supply	August	PWS00843:SRC-AA	2008221-01	Source Water	226	32	2020-08-17 11:00:00	2020-08-18 12:45:00	2020-08-20 10:34:41	B20H176	KMC
Microcystins ADDA, Total	0.01	0.064	0.115	0.15	0.3					µg/L	2020-08-17 11:10:00	City of Rogue River	August	PWS00712:SRC-BA	2008196-01	Source Water	226	32	2020-08-17 11:10:00	2020-08-18 12:45:00	2020-08-20 10:34:41	B20H176	KMC
Microcystins ADDA, Total	0.0001	0.064	0.115	0.15	0.3					µg/L	2020-08-17 11:20:00	Umpqua Basin Water Association	August	PWS00719:SRC-AA	2008226-01	Source Water	226	32	2020-08-17 11:20:00	2020-08-18 12:45:00	2020-08-20 10:34:41	B20H176	KMC
Microcystins ADDA, Total	0.008	0.064	0.115	0.15	0.3					µg/L	2020-08-17 11:30:00	Roberts Creek Water District	August	PWS00717:SRC-AA	2008213-01	Source Water	226	32	2020-08-17 11:30:00	2020-08-18 12:45:00	2020-08-20 10:34:41	B20H176	KMC
Microcystins ADDA, Total	0.0009	0.064	0.115	0.15	0.3					µg/L	2020-08-17 12:00:00	City of Drain Shops	August	PWS00260:SRC-AA	2008231-01	Source Water	226	32	2020-08-17 12:00:00	2020-08-18 12:45:00	2020-08-20 10:34:41	B20H176	KMC
Microcystins ADDA, Total	0.04	0.064	0.115	0.15	0.3					µg/L	2020-08-17 12:30:00	Ashland Water Department	August	PWS00047:CH-A	2008230-01	Source Water	226	32	2020-08-17 12:30:00	2020-08-18 12:45:00	2020-08-20 10:34:41	B20H176	KMC
Microcystins ADDA, Total	0.002	0.064	0.115	0.15	0.3					µg/L	2020-08-17 12:53:00	City of Roseburg	August	PWS00720:SRC-AA	2008198-01	Source Water	226	32	2020-08-17 12:53:00	2020-08-18 12:45:00	2020-08-20 10:34:41	B20H176	KMC
Microcystins ADDA, Total	0	0.064	0.115	0.15	0.3					µg/L	2020-08-17 13:00:00	Seaside Water Department	August	PWS00799:CH-A	2008215-01	Source Water	226	32	2020-08-17 13:00:00	2020-08-18 12:45:00	2020-08-20 10:34:41	B20H176	KMC
Microcystins ADDA, Total	0.002	0.064	0.115	0.15	0.3					µg/L	2020-08-17 13:30:00	Douglas County Parks - Whistler's Bend	August	PWS93944:SRC-AB	2008200-01	Source Water	226	32	2020-08-17 13:30:00	2020-08-18 12:45:00	2020-08-20 10:34:41	B20H176	KMC
Microcystins ADDA, Total	0	0.064	0.115	0.15	0.3					µg/L	2020-08-17 13:46:00	Rainbow Water District	August	PWS00839:SRC-BB	2008211-01	Source Water	226	32	2020-08-17 13:46:00	2020-08-18 12:45:00	2020-08-20 10:34:41	B20H176	KMC
Microcystins ADDA, Total	0.008	0.064	0.115	0.15	0.3					µg/L	2020-08-17 14:20:00	City of Lowell	August	PWS00492:SRC-BA	2008190-01	Source Water	226	32	2020-08-17 14:20:00	2020-08-18 12:45:00	2020-08-20 10:34:41	B20H176	KMC
Microcystins ADDA, Total	0.006	0.064	0.115	0.15	0.3					µg/L	2020-08-18 12:50:00	City of Monroe	August	PWS00540:SRC-BA	2008233-01	Source Water	227	32	2020-08-18 12:50:00	2020-08-19 17:12:00	2020-08-20 15:03:23	B20H193	KMC
Microcystins ADDA, Total	0.0006	0.064	0.115	0.15	0.3					µg/L	2020-08-24 05:15:00	Hiland WC - Shady Cove	August	PWS01520:SRC-AA	2008294-01	Source Water	233	33	2020-08-24 05:15:00	2020-08-25 12:40:00	2020-08-26 11:48:12	B20H252	KMC
Microcystins ADDA, Total	0.002	0.064	0.115	0.15	0.3					µg/L	2020-08-24 05:30:00	Anglers Cove/SCHWC	August	PWS01483:SRC-AB	2008272-01	Source Water	233	33	2020-08-24 05:30:00	2020-08-25 12:40:00	2020-08-26 11:48:12	B20H252	KMC
Microcystins ADDA, Total	0	0.064	0.115	0.15	0.3					µg/L	2020-08-24 06:30:00	City of Albany	August	PWS00012:SRC-BA	2008278-01	Source Water	233	33	2020-08-24 06:30:00	2020-08-25 12:40:00	2020-08-26 11:48:12	B20H252	KMC
Microcystins ADDA, Total	0.02	0.064	0.115	0.15	0.3					µg/L	2020-08-24 06:30:00	Salem Public Works	August	PWS00731:SRC-AA	2008303-01	Source Water	233	33	2020-08-24 06:30:00	2020-08-25 12:40:00	2020-08-26 11:48:12	B20H252	KMC
Microcystins ADDA, Total	0.0001	0.064	0.115	0.15	0.3					µg/L	2020-08-24 07:15:00	Camp Baker BSA	August	PWS91786:SRC-AA	2008276-01	Source Water	233	33	2020-08-24 07:15:00	2020-08-25 12:40:00	2020-08-26 11:48:12	B20H252	KMC
Microcystins ADDA, Total	0.0003	0.064	0.115	0.15	0.3					µg/L	2020-08-24 07:26:00	City of Pendleton	August	PWS00613:SRC-AM	2008285-01	Source Water	233	33	2020-08-24 07:26:00	2020-08-25 12:40:00	2020-08-26 11:48:12	B20H252	KMC
Microcystins ADDA, Total	0.0002	0.064	0.115	0.15	0.3					µg/L	2020-08-24 08:10:00	Glide Water Association	August	PWS00326:SRC-AA	2008292-01	Source Water	233	33	2020-08-24 08:10:00	2020-08-25 12:40:00	2020-08-26 11:48:12	B20H252	KMC
Microcystins ADDA, Total	0.001	0.064	0.115	0.15	0.3					µg/L	2020-08-24 08:10:00	Roseburg Forest Products - Dillard	August	PWS94300:SRC-AA	2008302-01	Source Water	233	33	2020-08-24 08:10:00	2020-08-25 12:40:00	2020-08-26 11:48:12	B20H252	KMC
Microcystins ADDA, Total	0	0.064	0.115	0.15	0.3					µg/L	2020-08-24 08:45:00	North Clackamas County Water Commission	August	PWS00580:SRC-BA	2008299-01	Source Water	233	33	2020-08-24 08:45:00	2020-08-25 12:40:00	2020-08-26 11:48:12	B20H252	KMC
Microcystins ADDA, Total	0	0.064	0.115	0.15	0.3					µg/L	2020-08-24 09:00:00	City of Powers	August	PWS00672:SRC-AA	2008286-01	Source Water	233	33	2020-08-24 09:00:00	2020-08-25 12:40:00	2020-08-26 11:48:12	B20H252	KMC
Microcystins ADDA, Total	0.0002	0.064	0.115	0.15	0.3					µg/L	2020-08-24 09:09:00	City of Wilsonville	August	PWS00954:SRC-HA	2008287-01	Source Water	233	33	2020-08-24 09:09:00	2020-08-25 12:40:00	2020-08-26 11:48:12	B20H252	KMC
Microcystins ADDA, Total	0.03	0.064	0.115	0.15	0.3					µg/L	2020-08-24 09:11:00	Jackson Co Pks Emigrant Lake	August	PWS90730:CH-A	2008296-01	Source Water	233	33	2020-08-24 09:11:00	2020-08-25 12:40:00	2020-08-26 11:48:12	B20H252	KMC
Microcystins ADDA, Total	0	0.064	0.115	0.15	0.3					µg/L	2020-08-24 09:44:00	USFS Tiller Ranger Station	August	PWS01092:SRC-AA	2008309-01	Source Water	233	33	2020-08-24 09:44:00	2020-08-25 12:40:00	2020-08-26 11:48:12	B20H252	KMC
Microcystins ADDA, Total	0.003	0.064	0.115	0.15	0.3					µg/L	2020-08-24 09:45:00	Eugene Water & Electric Board	August	PWS00287:SRC-AA	2008290-01	Source Water	233	33	2020-08-24 09:45:00	2020-08-25 12:40:00	2020-08-26 11:48:12	B20H252	KMC
Microcystins ADDA, Total	0.002	0.064	0.115	0.15	0.3					µg/L	2020-08-24 09:45:00	Winston-Dillard Water District	August	PWS00957:SRC-AA	2008310-01	Source Water	233	33	2020-08-24 09:45:00	2020-08-25 12:40:00	2020-08-26 11:48:12	B20H252	KMC
Microcystins ADDA, Total	0.0002	0.064	0.115	0.15	0.3					µg/L	2020-08-24 10:00:00	Lake Oswego - Tigard Water Supply	August	PWS00457:SRC-AA	2008298-01	Source Water	233	33	2020-08-24 10:00:00	2020-08-25 12:40:00	2020-08-26 11:48:12	B20H252	KMC
Microcystins ADDA, Total	0	0.064	0.115	0.15	0.3					µg/L	2020-08-24 10:15:00	Springfield Utility Board	August	PWS00837:CH-A	2008305-02	Source Water	233	33	2020-08-24 10:15:00	2020-08-25 12:40:00	2020-08-26 11:48:12	B20H252	KMC
Microcystins ADDA, Total	0.004	0.064	0.115	0.15	0.3					µg/L	2020-08-24 10:47:00	Clarks Branch Water Association	August	PWS00548:SRC-AA	2008289-01	Source Water	233	33	2020-08-24 10:47:00	2020-08-25 12:40:00	2020-08-26 11:48:12	B20H252	KMC
Microcystins ADDA, Total	0.0007	0.064	0.115	0.15	0.3					µg/L	2020-08-24 11:36:00	USFS Steamboat Work Center	August	PWS01091:SRC-AA	2008307-01	Source Water	233	33	2020-08-24 11:36:00	2020-08-25 12:40:00	2020-08-26 11:48:12	B20H252	KMC
Microcystins ADDA, Total	0	0.064	0.115	0.15	0.3					µg/L	2020-08-24 12:00:00	Springfield Utility Board	August	PWS00837:SRC-BB	2008305-01	Source Water	233	33	2020-08-24 12:00:00	2020-08-25 12:40:00	2020-08-26 11:48:12	B20H252	KMC
Microcystins ADDA, Total	0.06	0.064	0.115	0.15	0.3					µg/L	2020-08-24 12:30:00	Buell-Red Prairie Water Association	August	PWS01174:SRC-AA	2008274-01	Source Water	233	33	2020-08-24 12:30:00	2020-08-25 12:40:00	2020-08-26 11:48:12	B20H252	KMC
Microcystins ADDA, Total	0.0007	0.064	0.115	0.15	0.3					µg/L	2020-08-24 12:52:00	PP&L-Toketee Village	August	PWS01012:SRC-AA	2008300-01	Source Water	233	33	2020-08-24 12:52:00	2020-08-25 12:40:00	2020-08-26 11:48:12	B20H252	KMC
Microcystins ADDA, Total	0.0001	0.064	0.115	0.15	0.3					µg/L	2020-08-24 13:30:00	Canby Utility/Veolia Water	August	PWS00157:CH-A	2008277-01	Source Water	233	33	2020-08-24 13:30:00	2020-08-25 12:40:00	2020-08-26 11:48:12	B20H252	KMC
Microcystins ADDA, Total	0.05	0.064	0.115	0.15	0.3					µg/L	2020-08-24 14:00:00	City of Gates	August	PWS00317:SRC-AA	2008281-01	Source Water	233	33	2020-08-24 14:00:00	2020-08-25 12:40:00	2020-08-26 11:48:12	B20H252	KMC
Microcystins ADDA, Total	0.0004	0.064	0.115	0.15	0.3					µg/L	2020-08-24 14:15:00	City of Cottage Grove	August	PWS00236:SRC-BA	2008280-01	Source Water	233	33	2020-08-24 14:15:00	2020-08-25 12:40:00	2020-08-26 11:48:12	B20H252	KMC
Microcystins ADDA, Total	0.005	0.064	0.115	0.15	0.3					µg/L	2020-08-24 16:10:00	City of Grants Pass	August	PWS00342:SRC-AA	2008283-01	Source Water	233	33	2020-08-24 16:10:00	2020-08-25 12:40:00	2020-08-26 11:48:12	B20H252	KMC
Microcystins ADDA, Total	0.01	0.064	0.115	0.15	0.3					µg/L	2020-08-31 08:10:00	City of Jefferson	August	PWS00408:SRC-AA	2009006-01	Source Water	240	34	2020-08-31 08:10:00	2020-09-01 12:45:00	2020-09-02 18:46:28	B20I014	KMC
Microcystins ADDA, Total	0.0003	0.064	0.115	0.15	0.3					µg/L	2020-08-31 08:24:00	Joint Water Commission	August	PWS00379:SRC-AA	2009018-01	Source Water	240	34	2020-08-31 08:24:00	2020-09-01 12:45:00	2020-09-02 18:46:28	B20I014	KMC
Microcystins ADDA, Total	0.01	0.064	0.115	0.15	0.3					µg/L	2020-08-31 09:00:00	City of Creswell	August	PWS00246:SRC-BK	2009002-01	Source Water	240	34	2020-08-31 09:00:00	2020-09-01 12:45:00	2020-09-02 18:46:28	B20I014	KMC
Microcystins ADDA, Total	0.07	0.064	0.115	0.15	0.3	1				µg/L	2020-08-31 09:15:00	Josephine Co Pks Lake Selmac 1	August	PWS90186:SRC-AA	2009019-01	Source Water	240	34	2020-08-31 09:15:00	2020-09-01 12:45:00	2020-09-02 18:46:28	B20I014	KMC
Microcystins ADDA, Total	0.0008	0.064	0.115	0.15	0.3					µg/L	2020-08-31 09:30:00	Shangri La Water District	August	PWS00835:SRC-AA	2009031-01	Source Water	240	34	2020-08-31 09:30:00	2020-09-01 12:45:00	2020-09-02 18:46:28	B20I014	KMC
Microcystins ADDA, Total	0.002	0.064	0.115	0.15	0.3					µg/L	2020-08-31 09:30:00	Tri-City JW & SA	August	PWS00549:SRC-AA	2009038-01	Source Water	240	34	2020-08-31 09:30:00	2020-09-01 12:45:00	2020-09-02 18:46:28	B20I014	KMC
Microcystins ADDA, Total	0.004	0.064	0.115	0.15	0.3					µg/L	2020-08-31 09:35:00	City of Estacada	August	PWS00279:SRC-AA	2009003-01	Source Water	240	34	2020-08-31 09:35:00	2020-09-01 12:45:00	2020-09-02 18:46:28	B20I014	KMC
Microcystins ADDA, Total	0.002	0.064	0.115	0.15	0.3					µg/L	2020-08-31 09:40:00	South Fork Water Board - Oregon City	August	PWS00591:SRC-AA	2009033-01	Source Water	240	34	2020-08-31 09:40:00	2020-09-01 12:45:00	2020-09-02 18:46:28	B20I014	KMC
Microcystins ADDA, Total	0.0003	0.064	0.115	0.15	0.3					µg/L	2020-08-31 09:41:00	Rainbow Water District	August	PWS00839:SRC-BB	2009027-01	Source Water	240	34	2020-08-31 09:41:00	2020-09-01 12:45:00	2020-09-02 18:46:28	B20I014	KMC
Microcystins ADDA, Total	0.01	0.064	0.115	0.15	0.3					µg/L	2020-08-31 09:45:00	City of Gold Hill	August	PWS00333:SRC-AA	2009004-01	Source Water	240	34	2020-08-31 09:45:00	2020-09-01 12:45:00	2020-09-02 18:46:28	B20I014	KMC
Microcystins ADDA, Total	0.003	0.064	0.115	0.15	0.3					µg/L	2020-08-31 09:50:00	City of Newport	August	PWS00566:CH-A	2009011-01	Source Water	240	34	2020-08-31 09:50:00	2020-09-01 12:45:00	2020-09-02 18:46:28	B20I014	KMC
Microcystins ADDA, Total	0.14	0.064	0.115	0.15	0.3	1	1			µg/L	2020-08-31 10:00:00	Josephine Co Pks Lake Selmac 2	August	PWS94645:SRC-AA	2009021-01	Source Water	240	34	2020-08-31 10:00:00	2020-09-01 12:45:00	2020-09-02 18:46:28	B20I014	KMC
Microcystins ADDA, Total	0.005	0.064	0.115	0.15	0.3					µg/L	2020-08-31 10:00:00	Susan Creek Mobile Home Park	August	PWS94508:SRC-AA	2009036-01	Source Water	240	34	2020-08-31 10:00:00	2020-09-01 12:45:00	2020-09-02 18:46:28	B20I014	KMC
Microcystins ADDA, Total	0.01	0.064	0.115	0.15	0.3					µg/L	2020-08-31 10:30:00	City of Myrtle Creek	August	PWS00550:SRC-AA	2009010-01	Source Water	240	34	2020-08-31 10:30:00	2020-09-01 12:45:00	2020-09-02 18:46:28	B20I014	KMC
Microcystins ADDA, Total	0.009	0.064	0.115	0.15	0.3					µg/L	2020-08-31 10:37:00	Medford Water Commission	August	PWS00513:SRC-BA	2009025-01	Source Water	240	34	2020-08-31 10:37:00	2020-09-01 12:45:00	2020-09-02 18:46:28	B20I014	KMC
Microcystins ADDA, Total	0.01	0.064	0.115	0.15	0.3					µg/L	2020-08-31 11:00:00	City of Rogue River	August	PWS00712:SRC-BA	2009012-01	Source Water	240	34	2020-08-31 11:00:00	2020-09-01 12:45:00	2020-09-02 18:46:28	B20I014	KMC
Microcystins ADDA, Total	0.01	0.064	0.115	0.15	0.3					µg/L	2020-08-31 11:00:00	Stayton Water Supply	August	PWS00843:SRC-AA	2009034-01	Source Water	240	34	2020-08-31 11:00:00	2020-09-01 12:45:00	2020-09-02 18:46:28	B20I014	KMC
Microcystins ADDA, Total	0.005	0.064	0.115	0.15	0.3					µg/L	2020-08-31 11:00:00	Umpqua Ranch Co-op	August	PWS00714:SRC-AH	2009041-01	Source Water	240	34	2020-08-31 11:00:00	2020-09-01 12:45:00	2020-09-02 18:46:28	B20I014	KMC
Microcystins ADDA, Total	0.007	0.064	0.115	0.15	0.3					µg/L	2020-08-31 11:02:00	Umpqua Basin Water Association	August	PWS00719:SRC-AA	2009039-01	Source Water	240	34	2020-08-31 11:02:00	2020-09-01 12:45:00	2020-09-02 18:46:28	B20I014	KMC
Microcystins ADDA, Total	0.02	0.064	0.115	0.15	0.3					µg/L	2020-08-31 11:30:00	City of Lowell	August	PWS00492:SRC-BA	2009008-01	Source Water	240	34	2020-08-31 11:30:00	2020-09-01 12:45:00	2020-09-02 18:46:28	B20I014	KMC
Microcystins ADDA, Total	0.006	0.064	0.115	0.15	0.3					µg/L	2020-08-31 11:30:00	Roberts Creek Water District	August	PWS00717:SRC-AA	2009029-01	Source Water	240	34	2020-08-31 11:30:00	2020-09-01 12:45:00	2020-09-02 18:46:28	B20I014	KMC
Microcystins ADDA, Total	0.005	0.064	0.115	0.15	0.3					µg/L	2020-08-31 12:17:00	Lyons Mehama Water District	August	PWS00493:SRC-AA	2009023-01	Source Water	240	34	2020-08-31 12:17:00	2020-09-01 12:45:00	2020-09-02 18:46:28	B20I014	KMC
Microcystins ADDA, Total	1.68	0.064	0.115	0.15	0.3	1	1	1	1	µg/L	2020-08-31 12:30:00	Ashland Water Department	August	PWS00047:CH-A	2009043-01	Source Water	240	34	2020-08-31 12:30:00	2020-09-01 12:45:00	2020-09-02 18:46:28	B20I014	KMC
Microcystins ADDA, Total	0.009	0.064	0.115	0.15	0.3					µg/L	2020-08-31 12:57:00	City of Roseburg	August	PWS00720:SRC-AA	2009014-01	Source Water	240	34	2020-08-31 12:57:00	2020-09-01 12:45:00	2020-09-02 18:46:28	B20I014	KMC
Microcystins ADDA, Total	0.0009	0.064	0.115	0.15	0.3					µg/L	2020-08-31 13:00:00	Seaside Water Department	August	PWS00799:CH-A	2009030-01	Source Water	240	34	2020-08-31 13:00:00	2020-09-01 12:45:00	2020-09-02 18:46:28	B20I014	KMC
Microcystins ADDA, Total	0.008	0.064	0.115	0.15	0.3					µg/L	2020-08-31 13:45:00	Douglas County Parks - Whistler's Bend	August	PWS93944:SRC-AB	2009016-01	Source Water	240	34	2020-08-31 13:45:00	2020-09-01 12:45:00	2020-09-02 18:46:28	B20I014	KMC
Microcystins ADDA, Total	0.002	0.064	0.115	0.15	0.3					µg/L	2020-09-01 12:30:00	City of Drain Shops	September	PWS00260:SRC-AA	2009044-01	Source Water	240	34	2020-09-01 12:30:00	2020-09-02 11:00:00	2020-09-04 15:49:56	B20I026	KMC
Microcystins ADDA, Total	0.004	0.064	0.115	0.15	0.3					µg/L	2020-09-01 12:45:00	City of Monroe	September	PWS00540:SRC-BA	2009045-01	Source Water	240	34	2020-09-01 12:45:00	2020-09-02 11:00:00	2020-09-04 15:49:56	B20I026	KMC
Microcystins ADDA, Total	0	0.064	0.115	0.15	0.3					µg/L	2020-09-08 05:40:00	Camp Baker BSA	September	PWS91786:SRC-AA	2009097-01RE1	Source Water	247	35	2020-09-08 05:40:00	2020-09-09 12:00:00	2020-09-11 14:32:27	B20I093	KMC
Microcystins ADDA, Total	0.0003	0.064	0.115	0.15	0.3					µg/L	2020-09-08 08:10:00	USFS Tiller Ranger Station	September	PWS01092:SRC-AA	2009092-01RE1	Source Water	247	35	2020-09-08 08:10:00	2020-09-09 12:00:00	2020-09-11 14:32:27	B20I093	KMC
Microcystins ADDA, Total	0.005	0.064	0.115	0.15	0.3					µg/L	2020-09-08 08:15:00	City of Pendleton	September	PWS00613:SRC-AM	2009078-01RE1	Source Water	247	35	2020-09-08 08:15:00	2020-09-09 12:00:00	2020-09-11 14:32:27	B20I093	KMC
Microcystins ADDA, Total	0.005	0.064	0.115	0.15	0.3					µg/L	2020-09-08 08:15:00	Roseburg Forest Products - Dillard	September	PWS94300:SRC-AA	2009088-01RE1	Source Water	247	35	2020-09-08 08:15:00	2020-09-09 12:00:00	2020-09-11 14:32:27	B20I093	KMC
Microcystins ADDA, Total	0.006	0.064	0.115	0.15	0.3					µg/L	2020-09-08 08:25:00	Glide Water Association	September	PWS00326:SRC-AA	2009082-01RE1	Source Water	247	35	2020-09-08 08:25:00	2020-09-09 12:00:00	2020-09-11 14:32:27	B20I093	KMC
Microcystins ADDA, Total	0.001	0.064	0.115	0.15	0.3					µg/L	2020-09-08 08:30:00	City of Powers	September	PWS00672:SRC-AA	2009079-01RE1	Source Water	247	35	2020-09-08 08:30:00	2020-09-09 12:00:00	2020-09-11 14:32:27	B20I093	KMC
Microcystins ADDA, Total	0.01	0.064	0.115	0.15	0.3					µg/L	2020-09-08 08:30:00	Winston-Dillard Water District	September	PWS00957:SRC-AA	2009093-01RE1	Source Water	247	35	2020-09-08 08:30:00	2020-09-09 12:00:00	2020-09-11 14:32:27	B20I093	KMC
Microcystins ADDA, Total	0.0002	0.064	0.115	0.15	0.3					µg/L	2020-09-08 09:00:00	Clarks Branch Water Association	September	PWS00548:SRC-AA	2009102-01RE1	Source Water	247	35	2020-09-08 09:00:00	2020-09-09 12:00:00	2020-09-11 14:32:27	B20I093	KMC
Microcystins ADDA, Total	0	0.064	0.115	0.15	0.3					µg/L	2020-09-08 09:10:00	Springfield Utility Board	September	PWS00837:CH-A	2009090-02RE1	Source Water	247	35	2020-09-08 09:10:00	2020-09-09 12:00:00	2020-09-11 14:32:27	B20I093	KMC
Microcystins ADDA, Total	0.002	0.064	0.115	0.15	0.3					µg/L	2020-09-08 09:16:00	North Clackamas County Water Commission	September	PWS00580:SRC-BA	2009086-01RE1	Source Water	247	35	2020-09-08 09:16:00	2020-09-09 12:00:00	2020-09-11 14:32:27	B20I093	KMC
Microcystins ADDA, Total	0.05	0.064	0.115	0.15	0.3					µg/L	2020-09-08 09:30:00	Buell-Red Prairie Water Association	September	PWS01174:SRC-AA	2009072-01RE1	Source Water	247	35	2020-09-08 09:30:00	2020-09-09 12:00:00	2020-09-11 14:32:27	B20I093	KMC
Microcystins ADDA, Total	0.02	0.064	0.115	0.15	0.3					µg/L	2020-09-08 09:45:00	Salem Public Works	September	PWS00731:SRC-AA	2009089-01RE1	Source Water	247	35	2020-09-08 09:45:00	2020-09-09 12:00:00	2020-09-11 14:32:27	B20I093	KMC
Microcystins ADDA, Total	0.002	0.064	0.115	0.15	0.3					µg/L	2020-09-08 09:47:00	City of Wilsonville	September	PWS00954:SRC-HA	2009080-01RE1	Source Water	247	35	2020-09-08 09:47:00	2020-09-09 12:00:00	2020-09-11 14:32:27	B20I093	KMC
Microcystins ADDA, Total	0.008	0.064	0.115	0.15	0.3					µg/L	2020-09-08 10:00:00	Eugene Water & Electric Board	September	PWS00287:SRC-AA	2009081-01RE1	Source Water	247	35	2020-09-08 10:00:00	2020-09-09 12:00:00	2020-09-11 14:32:27	B20I093	KMC
Microcystins ADDA, Total	0.0009	0.064	0.115	0.15	0.3					µg/L	2020-09-08 10:30:00	Lake Oswego - Tigard Water Supply	September	PWS00457:SRC-AA	2009085-01RE1	Source Water	247	35	2020-09-08 10:30:00	2020-09-09 12:00:00	2020-09-11 14:32:27	B20I093	KMC
Microcystins ADDA, Total	0.0001	0.064	0.115	0.15	0.3					µg/L	2020-09-08 10:35:00	Springfield Utility Board	September	PWS00837:SRC-BB	2009090-01RE1	Source Water	247	35	2020-09-08 10:35:00	2020-09-09 12:00:00	2020-09-11 14:32:27	B20I093	KMC
Microcystins ADDA, Total	0	0.064	0.115	0.15	0.3					µg/L	2020-09-08 11:18:00	PP&L-Toketee Village	September	PWS01012:SRC-AA	2009087-01RE1	Source Water	247	35	2020-09-08 11:18:00	2020-09-09 12:00:00	2020-09-11 14:32:27	B20I093	KMC
Microcystins ADDA, Total	0.002	0.064	0.115	0.15	0.3					µg/L	2020-09-08 11:56:00	USFS Steamboat Work Center	September	PWS01091:SRC-AA	2009091-01RE1	Source Water	247	35	2020-09-08 11:56:00	2020-09-09 12:00:00	2020-09-11 14:32:27	B20I093	KMC
Microcystins ADDA, Total	0.003	0.064	0.115	0.15	0.3					µg/L	2020-09-08 13:00:00	City of Cottage Grove	September	PWS00236:SRC-BA	2009075-01RE1	Source Water	247	35	2020-09-08 13:00:00	2020-09-09 12:00:00	2020-09-11 14:32:27	B20I093	KMC
Microcystins ADDA, Total	0.005	0.064	0.115	0.15	0.3					µg/L	2020-09-08 13:55:00	Canby Utility/Veolia Water	September	PWS00157:CH-A	2009073-01RE1	Source Water	247	35	2020-09-08 13:55:00	2020-09-09 12:00:00	2020-09-11 14:32:27	B20I093	KMC
Microcystins ADDA, Total	0.004	0.064	0.115	0.15	0.3					µg/L	2020-09-08 15:15:00	City of Grants Pass	September	PWS00342:SRC-AA	2009077-01	Source Water	247	35	2020-09-08 15:15:00	2020-09-10 10:30:00	2020-09-11 14:32:27	B20I093	KMC
Microcystins ADDA, Total	0.0002	0.064	0.115	0.15	0.3					µg/L	2020-09-09 06:45:00	City of Albany	September	PWS00012:SRC-BA	2009074-01	Source Water	248	35	2020-09-09 06:45:00	2020-09-10 10:30:00	2020-09-11 14:32:27	B20I093	KMC
Microcystins ADDA, Total	0.07	0.064	0.115	0.15	0.3	1				µg/L	2020-09-09 08:01:00	Jackson Co Pks Emigrant Lake	September	PWS90730:CH-A	2009084-01	Source Water	248	35	2020-09-09 08:01:00	2020-09-10 10:30:00	2020-09-11 14:32:27	B20I093	KMC
Microcystins ADDA, Total	0	0.064	0.115	0.15	0.3					µg/L	2020-09-10 11:00:00	Ashland Water Department	September	PWS00047:SRC-AA	2009179-01	Source Water	249	35	2020-09-10 11:00:00	2020-09-16 12:00:00	2020-09-18 16:21:41	B20I133	KMC
Microcystins ADDA, Total	0.008	0.064	0.115	0.15	0.3					µg/L	2020-09-14 08:30:00	City of Jefferson	September	PWS00408:SRC-AA	2009139-01	Source Water	253	36	2020-09-14 08:30:00	2020-09-15 15:40:00	2020-09-16 15:58:36	B20I111	KMC
Microcystins ADDA, Total	0.005	0.064	0.115	0.15	0.3					µg/L	2020-09-14 08:40:00	City of Creswell	September	PWS00246:SRC-BK	2009135-01	Source Water	253	36	2020-09-14 08:40:00	2020-09-15 15:40:00	2020-09-16 15:58:36	B20I111	KMC
Microcystins ADDA, Total	0.002	0.064	0.115	0.15	0.3					µg/L	2020-09-14 09:25:00	Joint Water Commission	September	PWS00379:SRC-AA	2009151-01	Source Water	253	36	2020-09-14 09:25:00	2020-09-15 15:40:00	2020-09-16 15:58:36	B20I111	KMC
Microcystins ADDA, Total	0.4	0.064	0.115	0.15	0.3	1	1	1	1	µg/L	2020-09-14 09:30:00	Josephine Co Pks Lake Selmac 1	September	PWS90186:SRC-AA	2009152-01	Source Water	253	36	2020-09-14 09:30:00	2020-09-15 15:40:00	2020-09-16 15:58:36	B20I111	KMC
Microcystins ADDA, Total	0.007	0.064	0.115	0.15	0.3					µg/L	2020-09-14 09:30:00	Tri-City JW & SA	September	PWS00549:SRC-AA	2009171-01	Source Water	253	36	2020-09-14 09:30:00	2020-09-15 15:40:00	2020-09-16 15:58:36	B20I111	KMC
Microcystins ADDA, Total	0.28	0.064	0.115	0.15	0.3	1	1	1		µg/L	2020-09-14 09:50:00	Josephine Co Pks Lake Selmac 2	September	PWS94645:SRC-AA	2009154-01	Source Water	253	36	2020-09-14 09:50:00	2020-09-15 15:40:00	2020-09-16 15:58:36	B20I111	KMC
Microcystins ADDA, Total	0.002	0.064	0.115	0.15	0.3					µg/L	2020-09-14 09:50:00	South Fork Water Board - Oregon City	September	PWS00591:SRC-AA	2009166-01	Source Water	253	36	2020-09-14 09:50:00	2020-09-15 15:40:00	2020-09-16 15:58:36	B20I111	KMC
Microcystins ADDA, Total	0.005	0.064	0.115	0.15	0.3					µg/L	2020-09-14 10:25:00	City of Newport	September	PWS00566:CH-A	2009144-01	Source Water	253	36	2020-09-14 10:25:00	2020-09-15 15:40:00	2020-09-16 15:58:36	B20I111	KMC
Microcystins ADDA, Total	0.003	0.064	0.115	0.15	0.3					µg/L	2020-09-14 10:30:00	Umpqua Basin Water Association	September	PWS00719:SRC-AA	2009172-01	Source Water	253	36	2020-09-14 10:30:00	2020-09-15 15:40:00	2020-09-16 15:58:36	B20I111	KMC
Microcystins ADDA, Total	0.02	0.064	0.115	0.15	0.3					µg/L	2020-09-14 11:00:00	Stayton Water Supply	September	PWS00843:SRC-AA	2009167-01	Source Water	253	36	2020-09-14 11:00:00	2020-09-15 15:40:00	2020-09-16 15:58:36	B20I111	KMC
Microcystins ADDA, Total	0.005	0.064	0.115	0.15	0.3					µg/L	2020-09-14 11:30:00	City of Myrtle Creek	September	PWS00550:SRC-AA	2009143-01	Source Water	253	36	2020-09-14 11:30:00	2020-09-15 15:40:00	2020-09-16 15:58:36	B20I111	KMC
Microcystins ADDA, Total	0.008	0.064	0.115	0.15	0.3					µg/L	2020-09-14 11:30:00	Roberts Creek Water District	September	PWS00717:SRC-AA	2009162-01	Source Water	253	36	2020-09-14 11:30:00	2020-09-15 15:40:00	2020-09-16 15:58:36	B20I111	KMC
Microcystins ADDA, Total	0	0.064	0.115	0.15	0.3					µg/L	2020-09-14 12:00:00	City of Drain Shops	September	PWS00260:SRC-AA	2009177-01	Source Water	253	36	2020-09-14 12:00:00	2020-09-16 12:00:00	2020-09-18 16:21:41	B20I133	KMC
Microcystins ADDA, Total	0.02	0.064	0.115	0.15	0.3					µg/L	2020-09-14 12:00:00	City of Rogue River	September	PWS00712:SRC-BA	2009145-01	Source Water	253	36	2020-09-14 12:00:00	2020-09-15 15:40:00	2020-09-16 15:58:36	B20I111	KMC
Microcystins ADDA, Total	0.001	0.064	0.115	0.15	0.3					µg/L	2020-09-14 12:15:00	Rainbow Water District	September	PWS00839:SRC-BB	2009160-01	Source Water	253	36	2020-09-14 12:15:00	2020-09-15 15:40:00	2020-09-16 15:58:36	B20I111	KMC
Microcystins ADDA, Total	0.002	0.064	0.115	0.15	0.3					µg/L	2020-09-14 12:45:00	City of Lowell	September	PWS00492:SRC-BA	2009141-01	Source Water	253	36	2020-09-14 12:45:00	2020-09-15 15:40:00	2020-09-16 15:58:36	B20I111	KMC
Microcystins ADDA, Total	0.002	0.064	0.115	0.15	0.3					µg/L	2020-09-14 12:47:00	City of Roseburg	September	PWS00720:SRC-AA	2009147-01	Source Water	253	36	2020-09-14 12:47:00	2020-09-15 15:40:00	2020-09-16 15:58:36	B20I111	KMC
Microcystins ADDA, Total	0	0.064	0.115	0.15	0.3					µg/L	2020-09-14 13:00:00	Seaside Water Department	September	PWS00799:CH-A	2009163-01	Source Water	253	36	2020-09-14 13:00:00	2020-09-15 15:40:00	2020-09-16 15:58:36	B20I111	KMC
Microcystins ADDA, Total	0.003	0.064	0.115	0.15	0.3					µg/L	2020-09-14 13:30:00	Douglas County Parks - Whistler's Bend	September	PWS93944:SRC-AB	2009149-01	Source Water	253	36	2020-09-14 13:30:00	2020-09-15 15:40:00	2020-09-16 15:58:36	B20I111	KMC
Microcystins ADDA, Total	0.005	0.064	0.115	0.15	0.3					µg/L	2020-09-14 15:20:00	City of Gold Hill	September	PWS00333:SRC-AA	2009137-01	Source Water	253	36	2020-09-14 15:20:00	2020-09-15 15:40:00	2020-09-16 15:58:36	B20I111	KMC
Microcystins ADDA, Total	0	0.064	0.115	0.15	0.3					µg/L	2020-09-16 09:00:00	Lyons Mehama Water District	September	PWS00493:SRC-AA	2009200-01	Source Water	255	36	2020-09-16 09:00:00	2020-09-17 11:00:00	2020-09-18 16:21:41	B20I133	KMC
Microcystins ADDA, Total	0	0.064	0.115	0.15	0.3					µg/L	2020-09-17 12:25:00	City of Monroe	September	PWS00540:SRC-BA	2009210-01	Source Water	256	36	2020-09-17 12:25:00	2020-09-18 11:15:00	2020-09-18 16:21:41	B20I133	KMC
Microcystins ADDA, Total	0	0.064	0.115	0.15	0.3					µg/L	2020-09-18 14:20:00	Ashland Water Department	September	PWS00047:SRC-AA	2009257-01	Source Water	257	36	2020-09-18 14:20:00	2020-09-22 12:45:00	2020-09-22 20:04:23	B20I158	KMC
Microcystins ADDA, Total	0.005	0.064	0.115	0.15	0.3					µg/L	2020-09-18 16:00:00	Medford Water Commission	September	PWS00513:SRC-BA	2009266-01	Source Water	257	36	2020-09-18 16:00:00	2020-09-22 12:45:00	2020-09-22 20:04:23	B20I158	KMC
Microcystins ADDA, Total	0.0008	0.064	0.115	0.15	0.3					µg/L	2020-09-21 05:15:00	Hiland WC - Shady Cove	September	PWS01520:SRC-AA	2009226-01	Source Water	260	37	2020-09-21 05:15:00	2020-09-22 13:20:00	2020-09-23 16:22:37	B20I172	KMC
Microcystins ADDA, Total	0.002	0.064	0.115	0.15	0.3					µg/L	2020-09-21 05:30:00	Anglers Cove/SCHWC	September	PWS01483:SRC-AB	2009237-01	Source Water	260	37	2020-09-21 05:30:00	2020-09-22 13:20:00	2020-09-23 16:22:37	B20I172	KMC
Microcystins ADDA, Total	0	0.064	0.115	0.15	0.3					µg/L	2020-09-21 06:50:00	Camp Baker BSA	September	PWS91786:SRC-AA	2009240-01	Source Water	260	37	2020-09-21 06:50:00	2020-09-22 13:20:00	2020-09-23 16:22:37	B20I172	KMC
Microcystins ADDA, Total	0.001	0.064	0.115	0.15	0.3					µg/L	2020-09-21 07:26:00	City of Pendleton	September	PWS00613:SRC-AM	2009221-01	Source Water	260	37	2020-09-21 07:26:00	2020-09-22 13:20:00	2020-09-23 16:22:37	B20I172	KMC
Microcystins ADDA, Total	0.003	0.064	0.115	0.15	0.3					µg/L	2020-09-21 07:40:00	Glide Water Association	September	PWS00326:SRC-AA	2009225-01	Source Water	260	37	2020-09-21 07:40:00	2020-09-22 13:20:00	2020-09-23 16:22:37	B20I172	KMC
Microcystins ADDA, Total	0.001	0.064	0.115	0.15	0.3					µg/L	2020-09-21 08:03:00	Roseburg Forest Products - Dillard	September	PWS94300:SRC-AA	2009231-01	Source Water	260	37	2020-09-21 08:03:00	2020-09-22 13:20:00	2020-09-23 16:22:37	B20I172	KMC
Microcystins ADDA, Total	0.001	0.064	0.115	0.15	0.3					µg/L	2020-09-21 08:20:00	City of Powers	September	PWS00672:SRC-AA	2009222-01	Source Water	260	37	2020-09-21 08:20:00	2020-09-22 13:20:00	2020-09-23 16:22:37	B20I172	KMC
Microcystins ADDA, Total	0.004	0.064	0.115	0.15	0.3					µg/L	2020-09-21 08:45:00	City of Wilsonville	September	PWS00954:SRC-HA	2009223-01	Source Water	260	37	2020-09-21 08:45:00	2020-09-22 13:20:00	2020-09-23 16:22:37	B20I172	KMC
Microcystins ADDA, Total	0.0002	0.064	0.115	0.15	0.3					µg/L	2020-09-21 09:00:00	USFS Tiller Ranger Station	September	PWS01092:SRC-AA	2009235-01	Source Water	260	37	2020-09-21 09:00:00	2020-09-22 13:20:00	2020-09-23 16:22:37	B20I172	KMC
Microcystins ADDA, Total	0.001	0.064	0.115	0.15	0.3					µg/L	2020-09-21 09:10:00	North Clackamas County Water Commission	September	PWS00580:SRC-BA	2009229-01	Source Water	260	37	2020-09-21 09:10:00	2020-09-22 13:20:00	2020-09-23 16:22:37	B20I172	KMC
Microcystins ADDA, Total	0.003	0.064	0.115	0.15	0.3					µg/L	2020-09-21 09:15:00	Winston-Dillard Water District	September	PWS00957:SRC-AA	2009236-01	Source Water	260	37	2020-09-21 09:15:00	2020-09-22 13:20:00	2020-09-23 16:22:37	B20I172	KMC
Microcystins ADDA, Total	0.63	0.064	0.115	0.15	0.3	1	1	1	1	µg/L	2020-09-21 09:30:00	Josephine Co Pks Lake Selmac 1	September	PWS90186:SRC-AA	2009260-01	Source Water	260	37	2020-09-21 09:30:00	2020-09-22 12:45:00	2020-09-22 20:04:23	B20I158	KMC
Microcystins ADDA, Total	0.0001	0.064	0.115	0.15	0.3					µg/L	2020-09-21 09:40:00	Springfield Utility Board	September	PWS00837:CH-A	2009233-02	Source Water	260	37	2020-09-21 09:40:00	2020-09-22 13:20:00	2020-09-23 16:22:37	B20I172	KMC
Microcystins ADDA, Total	0.11	0.064	0.115	0.15	0.3	1				µg/L	2020-09-21 09:43:00	Jackson Co Pks Emigrant Lake	September	PWS90730:CH-A	2009227-01	Source Water	260	37	2020-09-21 09:43:00	2020-09-22 13:20:00	2020-09-23 16:22:37	B20I172	KMC
Microcystins ADDA, Total	0.4	0.064	0.115	0.15	0.3	1	1	1	1	µg/L	2020-09-21 10:00:00	Josephine Co Pks Lake Selmac 2	September	PWS94645:SRC-AA	2009264-02	Source Water	260	37	2020-09-21 10:00:00	2020-09-22 12:45:00	2020-09-22 20:04:23	B20I158	KMC
Microcystins ADDA, Total	0.008	0.064	0.115	0.15	0.3					µg/L	2020-09-21 10:15:00	Salem Public Works	September	PWS00731:SRC-AA	2009232-01	Source Water	260	37	2020-09-21 10:15:00	2020-09-22 13:20:00	2020-09-23 16:22:37	B20I172	KMC
Microcystins ADDA, Total	0.002	0.064	0.115	0.15	0.3					µg/L	2020-09-21 10:20:00	Eugene Water & Electric Board	September	PWS00287:SRC-AA	2009224-01	Source Water	260	37	2020-09-21 10:20:00	2020-09-22 13:20:00	2020-09-23 16:22:37	B20I172	KMC
Microcystins ADDA, Total	0.0002	0.064	0.115	0.15	0.3					µg/L	2020-09-21 10:29:00	Clarks Branch Water Association	September	PWS00548:SRC-AA	2009245-01	Source Water	260	37	2020-09-21 10:29:00	2020-09-22 13:20:00	2020-09-23 16:22:37	B20I172	KMC
Microcystins ADDA, Total	0.05	0.064	0.115	0.15	0.3					µg/L	2020-09-21 10:30:00	Buell-Red Prairie Water Association	September	PWS01174:SRC-AA	2009215-01	Source Water	260	37	2020-09-21 10:30:00	2020-09-22 13:20:00	2020-09-23 16:22:37	B20I172	KMC
Microcystins ADDA, Total	0.0006	0.064	0.115	0.15	0.3					µg/L	2020-09-21 10:45:00	Lake Oswego - Tigard Water Supply	September	PWS00457:SRC-AA	2009228-01	Source Water	260	37	2020-09-21 10:45:00	2020-09-22 13:20:00	2020-09-23 16:22:37	B20I172	KMC
Microcystins ADDA, Total	0.0007	0.064	0.115	0.15	0.3					µg/L	2020-09-21 12:05:00	Ashland Water Department	September	PWS00047:SRC-AA	2009255-01	Source Water	260	37	2020-09-21 12:05:00	2020-09-22 12:45:00	2020-09-22 20:04:23	B20I158	KMC
Microcystins ADDA, Total	0	0.064	0.115	0.15	0.3					µg/L	2020-09-21 12:30:00	Springfield Utility Board	September	PWS00837:SRC-BB	2009233-01	Source Water	260	37	2020-09-21 12:30:00	2020-09-22 13:20:00	2020-09-23 16:22:37	B20I172	KMC
Microcystins ADDA, Total	0.0008	0.064	0.115	0.15	0.3					µg/L	2020-09-21 13:00:00	City of Cottage Grove	September	PWS00236:SRC-BA	2009218-01	Source Water	260	37	2020-09-21 13:00:00	2020-09-23 10:45:00	2020-09-23 16:22:37	B20I172	KMC
Microcystins ADDA, Total	0.001	0.064	0.115	0.15	0.3					µg/L	2020-09-21 13:00:00	Milo Academy	September	PWS00250:SRC-AB	2009262-01	Source Water	260	37	2020-09-21 13:00:00	2020-09-22 13:20:00	2020-09-23 16:22:37	B20I172	KMC
Microcystins ADDA, Total	0.002	0.064	0.115	0.15	0.3					µg/L	2020-09-21 13:20:00	PP&L-Toketee Village	September	PWS01012:SRC-AA	2009230-01	Source Water	260	37	2020-09-21 13:20:00	2020-09-22 13:20:00	2020-09-23 16:22:37	B20I172	KMC
Microcystins ADDA, Total	0.006	0.064	0.115	0.15	0.3					µg/L	2020-09-21 13:55:00	City of Gates	September	PWS00317:SRC-AA	2009219-01	Source Water	260	37	2020-09-21 13:55:00	2020-09-23 10:45:00	2020-09-23 16:22:37	B20I172	KMC
Microcystins ADDA, Total	0.002	0.064	0.115	0.15	0.3					µg/L	2020-09-21 14:20:00	Canby Utility/Veolia Water	September	PWS00157:CH-A	2009216-01	Source Water	260	37	2020-09-21 14:20:00	2020-09-22 13:20:00	2020-09-23 16:22:37	B20I172	KMC
Microcystins ADDA, Total	0.009	0.064	0.115	0.15	0.3					µg/L	2020-09-21 15:30:00	City of Grants Pass	September	PWS00342:SRC-AA	2009220-01	Source Water	260	37	2020-09-21 15:30:00	2020-09-22 13:20:00	2020-09-23 16:22:37	B20I172	KMC
Microcystins ADDA, Total	0	0.064	0.115	0.15	0.3					µg/L	2020-09-22 09:00:00	City of Albany	September	PWS00012:SRC-BA	2009217-01	Source Water	261	37	2020-09-22 09:00:00	2020-09-23 10:45:00	2020-09-23 16:22:37	B20I172	KMC
Microcystins ADDA, Total	0.006	0.064	0.115	0.15	0.3					µg/L	2020-09-28 07:38:00	Medford Water Commission	September	PWS00513:SRC-BA	2009315-01	Source Water	267	38	2020-09-28 07:38:00	2020-09-29 12:20:00	2020-09-30 14:15:58	B20I207	KMC
Microcystins ADDA, Total	0.005	0.064	0.115	0.15	0.3					µg/L	2020-09-28 08:20:00	City of Jefferson	September	PWS00408:SRC-AA	2009296-01	Source Water	267	38	2020-09-28 08:20:00	2020-09-29 12:20:00	2020-09-30 14:15:58	B20I207	KMC
Microcystins ADDA, Total	0.002	0.064	0.115	0.15	0.3					µg/L	2020-09-28 08:33:00	Joint Water Commission	September	PWS00379:SRC-AA	2009308-01	Source Water	267	38	2020-09-28 08:33:00	2020-09-29 12:20:00	2020-09-30 14:15:58	B20I207	KMC
Microcystins ADDA, Total	0.0009	0.064	0.115	0.15	0.3					µg/L	2020-09-28 08:48:00	Lyons Mehama Water District	September	PWS00493:SRC-AA	2009313-01	Source Water	267	38	2020-09-28 08:48:00	2020-09-29 12:20:00	2020-09-30 14:15:58	B20I207	KMC
Microcystins ADDA, Total	0	0.064	0.115	0.15	0.3					µg/L	2020-09-28 09:00:00	Shangri La Water District	September	PWS00835:SRC-AA	2009321-01	Source Water	267	38	2020-09-28 09:00:00	2020-09-29 12:20:00	2020-09-30 14:15:58	B20I207	KMC
Microcystins ADDA, Total	0.006	0.064	0.115	0.15	0.3					µg/L	2020-09-28 09:30:00	Tri-City JW & SA	September	PWS00549:SRC-AA	2009328-01	Source Water	267	38	2020-09-28 09:30:00	2020-09-29 12:20:00	2020-09-30 14:15:58	B20I207	KMC
Microcystins ADDA, Total	0.14	0.064	0.115	0.15	0.3	1	1			µg/L	2020-09-28 09:45:00	Josephine Co Pks Lake Selmac 1	September	PWS90186:SRC-AA	2009309-01	Source Water	267	38	2020-09-28 09:45:00	2020-09-29 12:20:00	2020-09-30 14:15:58	B20I207	KMC
Microcystins ADDA, Total	0.007	0.064	0.115	0.15	0.3					µg/L	2020-09-28 10:00:00	City of Newport	September	PWS00566:CH-A	2009301-01	Source Water	267	38	2020-09-28 10:00:00	2020-09-29 12:20:00	2020-09-30 14:15:58	B20I207	KMC
Microcystins ADDA, Total	0.0002	0.064	0.115	0.15	0.3					µg/L	2020-09-28 10:00:00	South Fork Water Board - Oregon City	September	PWS00591:SRC-AA	2009323-01	Source Water	267	38	2020-09-28 10:00:00	2020-09-29 12:20:00	2020-09-30 14:15:58	B20I207	KMC
Microcystins ADDA, Total	0.19	0.064	0.115	0.15	0.3	1	1	1		µg/L	2020-09-28 10:15:00	Josephine Co Pks Lake Selmac 2	September	PWS94645:SRC-AA	2009311-01	Source Water	267	38	2020-09-28 10:15:00	2020-09-29 12:20:00	2020-09-30 14:15:58	B20I207	KMC
Microcystins ADDA, Total	0.005	0.064	0.115	0.15	0.3					µg/L	2020-09-28 10:30:00	City of Myrtle Creek	September	PWS00550:SRC-AA	2009300-01	Source Water	267	38	2020-09-28 10:30:00	2020-09-29 12:20:00	2020-09-30 14:15:58	B20I207	KMC
Microcystins ADDA, Total	0.006	0.064	0.115	0.15	0.3					µg/L	2020-09-28 10:30:00	Roberts Creek Water District	September	PWS00717:SRC-AA	2009319-01	Source Water	267	38	2020-09-28 10:30:00	2020-09-29 12:20:00	2020-09-30 14:15:58	B20I207	KMC
Microcystins ADDA, Total	0.0005	0.064	0.115	0.15	0.3					µg/L	2020-09-28 10:30:00	Umpqua Basin Water Association	September	PWS00719:SRC-AA	2009329-01	Source Water	267	38	2020-09-28 10:30:00	2020-09-29 12:20:00	2020-09-30 14:15:58	B20I207	KMC
Microcystins ADDA, Total	0.004	0.064	0.115	0.15	0.3					µg/L	2020-09-28 10:35:00	City of Estacada	September	PWS00279:SRC-AA	2009293-01	Source Water	267	38	2020-09-28 10:35:00	2020-09-29 12:20:00	2020-09-30 14:15:58	B20I207	KMC
Microcystins ADDA, Total	0.006	0.064	0.115	0.15	0.3					µg/L	2020-09-28 10:45:00	City of Lowell	September	PWS00492:SRC-BA	2009298-01	Source Water	267	38	2020-09-28 10:45:00	2020-09-29 12:20:00	2020-09-30 14:15:58	B20I207	KMC
Microcystins ADDA, Total	0.005	0.064	0.115	0.15	0.3					µg/L	2020-09-28 11:00:00	Stayton Water Supply	September	PWS00843:SRC-AA	2009324-01	Source Water	267	38	2020-09-28 11:00:00	2020-09-29 12:20:00	2020-09-30 14:15:58	B20I207	KMC
Microcystins ADDA, Total	0.0002	0.064	0.115	0.15	0.3					µg/L	2020-09-28 11:03:00	Rainbow Water District	September	PWS00839:SRC-BB	2009317-01	Source Water	267	38	2020-09-28 11:03:00	2020-09-29 12:20:00	2020-09-30 14:15:58	B20I207	KMC
Microcystins ADDA, Total	0.001	0.064	0.115	0.15	0.3					µg/L	2020-09-28 11:30:00	Seaside Water Department	September	PWS00799:CH-A	2009320-01	Source Water	267	38	2020-09-28 11:30:00	2020-09-29 12:20:00	2020-09-30 14:15:58	B20I207	KMC
Microcystins ADDA, Total	0.02	0.064	0.115	0.15	0.3					µg/L	2020-09-28 11:40:00	City of Rogue River	September	PWS00712:SRC-BA	2009302-01	Source Water	267	38	2020-09-28 11:40:00	2020-09-29 12:20:00	2020-09-30 14:15:58	B20I207	KMC
Microcystins ADDA, Total	0.03	0.064	0.115	0.15	0.3					µg/L	2020-09-28 12:00:00	City of Drain Shops	September	PWS00260:SRC-AA	2009334-01	Source Water	267	38	2020-09-28 12:00:00	2020-09-29 12:20:00	2020-09-30 14:15:58	B20I207	KMC
Microcystins ADDA, Total	0.002	0.064	0.115	0.15	0.3					µg/L	2020-09-28 12:27:00	City of Roseburg	September	PWS00720:SRC-AA	2009304-01	Source Water	267	38	2020-09-28 12:27:00	2020-09-29 12:20:00	2020-09-30 14:15:58	B20I207	KMC
Microcystins ADDA, Total	0	0.064	0.115	0.15	0.3					µg/L	2020-09-28 12:30:00	Ashland Water Department	September	PWS00047:SRC-AA	2009333-01	Source Water	267	38	2020-09-28 12:30:00	2020-09-29 12:20:00	2020-09-30 14:15:58	B20I207	KMC
Microcystins ADDA, Total	0.003	0.064	0.115	0.15	0.3					µg/L	2020-09-28 14:00:00	Douglas County Parks - Whistler's Bend	September	PWS93944:SRC-AB	2009306-01	Source Water	267	38	2020-09-28 14:00:00	2020-09-29 12:20:00	2020-09-30 14:15:58	B20I207	KMC
Microcystins ADDA, Total	0.01	0.064	0.115	0.15	0.3					µg/L	2020-09-29 07:30:00	City of Gold Hill	September	PWS00333:SRC-AA	2009294-01	Source Water	268	38	2020-09-29 07:30:00	2020-09-30 12:00:00	2020-10-02 16:02:13	B20I216	KMC
Microcystins ADDA, Total	0.006	0.064	0.115	0.15	0.3					µg/L	2020-09-29 12:45:00	City of Monroe	September	PWS00540:SRC-BA	2009335-01	Source Water	268	38	2020-09-29 12:45:00	2020-09-30 12:00:00	2020-10-02 16:02:13	B20I216	KMC
Microcystins ADDA, Total	0.01	0.064	0.115	0.15	0.3					µg/L	2020-10-01 13:15:00	City of Creswell	October	PWS00246:SRC-BK	2010021-01	Source Water	270	38	2020-10-01 13:15:00	2020-10-02 11:30:00	2020-10-07 13:37:45	B20J064	KMC
Microcystins ADDA, Total	0.0003	0.064	0.115	0.15	0.3					µg/L	2020-10-05 05:15:00	Anglers Cove/SCHWC	October	PWS01483:SRC-AB	2010049-01	Source Water	274	39	2020-10-05 05:15:00	2020-10-06 12:40:00	2020-10-07 13:37:45	B20J064	KMC
Microcystins ADDA, Total	0	0.064	0.115	0.15	0.3					µg/L	2020-10-05 05:30:00	Hiland WC - Shady Cove	October	PWS01520:SRC-AA	2010038-01	Source Water	274	39	2020-10-05 05:30:00	2020-10-06 12:40:00	2020-10-07 13:37:45	B20J064	KMC
Microcystins ADDA, Total	0	0.064	0.115	0.15	0.3					µg/L	2020-10-05 07:00:00	Camp Baker BSA	October	PWS91786:SRC-AA	2010052-01	Source Water	274	39	2020-10-05 07:00:00	2020-10-06 12:40:00	2020-10-07 13:37:45	B20J064	KMC
Microcystins ADDA, Total	0.0008	0.064	0.115	0.15	0.3					µg/L	2020-10-05 08:05:00	Roseburg Forest Products - Dillard	October	PWS94300:SRC-AA	2010043-01	Source Water	274	39	2020-10-05 08:05:00	2020-10-06 12:40:00	2020-10-07 13:37:45	B20J064	KMC
Microcystins ADDA, Total	0	0.064	0.115	0.15	0.3					µg/L	2020-10-05 08:45:00	Glide Water Association	October	PWS00326:SRC-AA	2010037-01	Source Water	274	39	2020-10-05 08:45:00	2020-10-06 12:40:00	2020-10-07 13:37:45	B20J064	KMC
Microcystins ADDA, Total	0	0.064	0.115	0.15	0.3					µg/L	2020-10-05 08:45:00	Springfield Utility Board	October	PWS00837:CH-A	2010045-02	Source Water	274	39	2020-10-05 08:45:00	2020-10-06 12:40:00	2020-10-07 13:37:45	B20J064	KMC
Microcystins ADDA, Total	0.002	0.064	0.115	0.15	0.3					µg/L	2020-10-05 08:50:00	City of Wilsonville	October	PWS00954:SRC-HA	2010035-01	Source Water	274	39	2020-10-05 08:50:00	2020-10-06 12:40:00	2020-10-07 13:37:45	B20J064	KMC
Microcystins ADDA, Total	0	0.064	0.115	0.15	0.3					µg/L	2020-10-05 09:00:00	City of Powers	October	PWS00672:SRC-AA	2010034-01	Source Water	274	39	2020-10-05 09:00:00	2020-10-06 12:40:00	2020-10-07 13:37:45	B20J064	KMC
Microcystins ADDA, Total	0.0001	0.064	0.115	0.15	0.3					µg/L	2020-10-05 09:15:00	City of Pendleton	October	PWS00613:SRC-AM	2010033-01	Source Water	274	39	2020-10-05 09:15:00	2020-10-06 12:40:00	2020-10-07 13:37:45	B20J064	KMC
Microcystins ADDA, Total	0.03	0.064	0.115	0.15	0.3					µg/L	2020-10-05 09:30:00	Buell-Red Prairie Water Association	October	PWS01174:SRC-AA	2010027-01	Source Water	274	39	2020-10-05 09:30:00	2020-10-06 12:40:00	2020-10-07 13:37:45	B20J064	KMC
Microcystins ADDA, Total	0.0002	0.064	0.115	0.15	0.3					µg/L	2020-10-05 09:30:00	Milo Academy	October	PWS00250:SRC-AB	2010067-01	Source Water	274	39	2020-10-05 09:30:00	2020-10-06 12:40:00	2020-10-07 13:37:45	B20J064	KMC
Microcystins ADDA, Total	0.67	0.064	0.115	0.15	0.3	1	1	1	1	µg/L	2020-10-05 09:50:00	Jackson Co Pks Emigrant Lake	October	PWS90730:CH-A	2010039-01	Source Water	274	39	2020-10-05 09:50:00	2020-10-06 12:40:00	2020-10-07 13:37:45	B20J064	KMC
Microcystins ADDA, Total	0.001	0.064	0.115	0.15	0.3					µg/L	2020-10-05 10:08:00	USFS Tiller Ranger Station	October	PWS01092:SRC-AA	2010047-01	Source Water	274	39	2020-10-05 10:08:00	2020-10-06 12:40:00	2020-10-07 13:37:45	B20J064	KMC
Microcystins ADDA, Total	0.11	0.064	0.115	0.15	0.3	1				µg/L	2020-10-05 10:10:00	Josephine Co Pks Lake Selmac 1	October	PWS90186:SRC-AA	2010068-01	Source Water	274	39	2020-10-05 10:10:00	2020-10-06 12:40:00	2020-10-07 13:37:45	B20J064	KMC
Microcystins ADDA, Total	0.0008	0.064	0.115	0.15	0.3					µg/L	2020-10-05 10:15:00	Salem Public Works	October	PWS00731:SRC-AA	2010044-01	Source Water	274	39	2020-10-05 10:15:00	2020-10-06 12:40:00	2020-10-07 13:37:45	B20J064	KMC
Microcystins ADDA, Total	0.002	0.064	0.115	0.15	0.3					µg/L	2020-10-05 10:15:00	Winston-Dillard Water District	October	PWS00957:SRC-AA	2010048-01	Source Water	274	39	2020-10-05 10:15:00	2020-10-06 12:40:00	2020-10-07 13:37:45	B20J064	KMC
Microcystins ADDA, Total	0.002	0.064	0.115	0.15	0.3					µg/L	2020-10-05 10:25:00	Eugene Water & Electric Board	October	PWS00287:SRC-AA	2010036-01	Source Water	274	39	2020-10-05 10:25:00	2020-10-06 12:40:00	2020-10-07 13:37:45	B20J064	KMC
Microcystins ADDA, Total	0.0003	0.064	0.115	0.15	0.3					µg/L	2020-10-05 10:35:00	Lake Oswego - Tigard Water Supply	October	PWS00457:SRC-AA	2010040-01	Source Water	274	39	2020-10-05 10:35:00	2020-10-06 12:40:00	2020-10-07 13:37:45	B20J064	KMC
Microcystins ADDA, Total	0.1	0.064	0.115	0.15	0.3	1				µg/L	2020-10-05 10:40:00	Josephine Co Pks Lake Selmac 2	October	PWS94645:SRC-AA	2010070-01	Source Water	274	39	2020-10-05 10:40:00	2020-10-06 12:40:00	2020-10-07 13:37:45	B20J064	KMC
Microcystins ADDA, Total	0.003	0.064	0.115	0.15	0.3					µg/L	2020-10-05 11:20:00	Clarks Branch Water Association	October	PWS00548:SRC-AA	2010057-01	Source Water	274	39	2020-10-05 11:20:00	2020-10-06 12:40:00	2020-10-07 13:37:45	B20J064	KMC
Microcystins ADDA, Total	0.004	0.064	0.115	0.15	0.3					µg/L	2020-10-05 12:36:00	USFS Steamboat Work Center	October	PWS01091:SRC-AA	2010046-01	Source Water	274	39	2020-10-05 12:36:00	2020-10-06 12:40:00	2020-10-07 13:37:45	B20J064	KMC
Microcystins ADDA, Total	0.01	0.064	0.115	0.15	0.3					µg/L	2020-10-05 13:00:00	City of Cottage Grove	October	PWS00236:SRC-BA	2010030-01	Source Water	274	39	2020-10-05 13:00:00	2020-10-06 12:40:00	2020-10-07 13:37:45	B20J064	KMC
Microcystins ADDA, Total	0.005	0.064	0.115	0.15	0.3					µg/L	2020-10-05 13:10:00	PP&L-Toketee Village	October	PWS01012:SRC-AA	2010042-01	Source Water	274	39	2020-10-05 13:10:00	2020-10-06 12:40:00	2020-10-07 13:37:45	B20J064	KMC
Microcystins ADDA, Total	0	0.064	0.115	0.15	0.3					µg/L	2020-10-05 13:20:00	Canby Utility/Veolia Water	October	PWS00157:CH-A	2010028-01	Source Water	274	39	2020-10-05 13:20:00	2020-10-06 12:40:00	2020-10-07 13:37:45	B20J064	KMC
Microcystins ADDA, Total	0.003	0.064	0.115	0.15	0.3					µg/L	2020-10-05 13:40:00	City of Gates	October	PWS00317:SRC-AA	2010031-01	Source Water	274	39	2020-10-05 13:40:00	2020-10-06 12:40:00	2020-10-07 13:37:45	B20J064	KMC
Microcystins ADDA, Total	0.005	0.064	0.115	0.15	0.3					µg/L	2020-10-05 14:45:00	City of Grants Pass	October	PWS00342:SRC-AA	2010032-01	Source Water	274	39	2020-10-05 14:45:00	2020-10-06 12:40:00	2020-10-07 13:37:45	B20J064	KMC
Microcystins ADDA, Total	0.002	0.064	0.115	0.15	0.3					µg/L	2020-10-06 07:45:00	City of Albany	October	PWS00012:SRC-BA	2010029-01	Source Water	275	39	2020-10-06 07:45:00	2020-10-07 11:30:00	2020-10-12 13:35:49	B20J104	KMC
Microcystins ADDA, Total	0.0003	0.064	0.115	0.15	0.3					µg/L	2020-10-12 08:17:00	Lyons Mehama Water District	October	PWS00493:SRC-AA	2010138-01	Source Water	281	40	2020-10-12 08:17:00	2020-10-13 12:40:00	2020-10-14 12:01:31	B20J156	KMC
Microcystins ADDA, Total	0.006	0.064	0.115	0.15	0.3					µg/L	2020-10-12 08:30:00	City of Jefferson	October	PWS00408:SRC-AA	2010121-01	Source Water	281	40	2020-10-12 08:30:00	2020-10-13 12:40:00	2020-10-14 12:01:31	B20J156	KMC
Microcystins ADDA, Total	0.0001	0.064	0.115	0.15	0.3					µg/L	2020-10-12 08:30:00	Joint Water Commission	October	PWS00379:SRC-AA	2010133-01	Source Water	281	40	2020-10-12 08:30:00	2020-10-13 12:40:00	2020-10-14 12:01:31	B20J156	KMC
Microcystins ADDA, Total	0.0002	0.064	0.115	0.15	0.3					µg/L	2020-10-12 08:30:00	North Clackamas County Water Commission	October	PWS00580:SRC-BA	2010163-01	Source Water	281	40	2020-10-12 08:30:00	2020-10-13 12:40:00	2020-10-14 12:01:31	B20J156	KMC
Microcystins ADDA, Total	0.02	0.064	0.115	0.15	0.3					µg/L	2020-10-12 08:40:00	City of Creswell	October	PWS00246:SRC-BK	2010117-01	Source Water	281	40	2020-10-12 08:40:00	2020-10-13 12:40:00	2020-10-14 12:01:31	B20J156	KMC
Microcystins ADDA, Total	0.06	0.064	0.115	0.15	0.3					µg/L	2020-10-12 09:30:00	Josephine Co Pks Lake Selmac 1	October	PWS90186:SRC-AA	2010134-01	Source Water	281	40	2020-10-12 09:30:00	2020-10-13 12:40:00	2020-10-14 12:01:31	B20J156	KMC
Microcystins ADDA, Total	0.003	0.064	0.115	0.15	0.3					µg/L	2020-10-12 09:30:00	Tri-City JW & SA	October	PWS00549:SRC-AA	2010153-01	Source Water	281	40	2020-10-12 09:30:00	2020-10-13 12:40:00	2020-10-14 12:01:31	B20J156	KMC
Microcystins ADDA, Total	0.003	0.064	0.115	0.15	0.3					µg/L	2020-10-12 09:35:00	Umpqua Basin Water Association	October	PWS00719:SRC-AA	2010154-01	Source Water	281	40	2020-10-12 09:35:00	2020-10-13 12:40:00	2020-10-14 12:01:31	B20J156	KMC
Microcystins ADDA, Total	0.06	0.064	0.115	0.15	0.3					µg/L	2020-10-12 09:45:00	Josephine Co Pks Lake Selmac 2	October	PWS94645:SRC-AA	2010136-01	Source Water	281	40	2020-10-12 09:45:00	2020-10-13 12:40:00	2020-10-14 12:01:31	B20J156	KMC
Microcystins ADDA, Total	0.0002	0.064	0.115	0.15	0.3					µg/L	2020-10-12 09:55:00	South Fork Water Board - Oregon City	October	PWS00591:SRC-AA	2010148-01	Source Water	281	40	2020-10-12 09:55:00	2020-10-13 12:40:00	2020-10-14 12:01:31	B20J156	KMC
Microcystins ADDA, Total	0.0009	0.064	0.115	0.15	0.3					µg/L	2020-10-12 10:00:00	City of Estacada	October	PWS00279:SRC-AA	2010118-01	Source Water	281	40	2020-10-12 10:00:00	2020-10-13 12:40:00	2020-10-14 12:01:31	B20J156	KMC
Microcystins ADDA, Total	0.002	0.064	0.115	0.15	0.3					µg/L	2020-10-12 10:03:00	Medford Water Commission	October	PWS00513:SRC-BA	2010140-01	Source Water	281	40	2020-10-12 10:03:00	2020-10-13 12:40:00	2020-10-14 12:01:31	B20J156	KMC
Microcystins ADDA, Total	0	0.064	0.115	0.15	0.3					µg/L	2020-10-12 10:15:00	Springfield Utility Board	October	PWS00837:SRC-BB	2010162-01	Source Water	281	40	2020-10-12 10:15:00	2020-10-13 12:40:00	2020-10-14 12:01:31	B20J156	KMC
Microcystins ADDA, Total	0.001	0.064	0.115	0.15	0.3					µg/L	2020-10-12 10:30:00	Umpqua Ranch Co-op	October	PWS00714:SRC-AH	2010156-01	Source Water	281	40	2020-10-12 10:30:00	2020-10-13 12:40:00	2020-10-14 12:01:31	B20J156	KMC
Microcystins ADDA, Total	0.002	0.064	0.115	0.15	0.3					µg/L	2020-10-12 11:00:00	City of Myrtle Creek	October	PWS00550:SRC-AA	2010125-01	Source Water	281	40	2020-10-12 11:00:00	2020-10-13 12:40:00	2020-10-14 12:01:31	B20J156	KMC
Microcystins ADDA, Total	0.003	0.064	0.115	0.15	0.3					µg/L	2020-10-12 11:00:00	Roberts Creek Water District	October	PWS00717:SRC-AA	2010144-01	Source Water	281	40	2020-10-12 11:00:00	2020-10-13 12:40:00	2020-10-14 12:01:31	B20J156	KMC
Microcystins ADDA, Total	0.0007	0.064	0.115	0.15	0.3					µg/L	2020-10-12 11:00:00	Seaside Water Department	October	PWS00799:CH-A	2010145-01	Source Water	281	40	2020-10-12 11:00:00	2020-10-13 12:40:00	2020-10-14 12:01:31	B20J156	KMC
Microcystins ADDA, Total	0.0005	0.064	0.115	0.15	0.3					µg/L	2020-10-12 11:00:00	Stayton Water Supply	October	PWS00843:SRC-AA	2010149-01	Source Water	281	40	2020-10-12 11:00:00	2020-10-13 12:40:00	2020-10-14 12:01:31	B20J156	KMC
Microcystins ADDA, Total	0.002	0.064	0.115	0.15	0.3					µg/L	2020-10-12 12:00:00	City of Lowell	October	PWS00492:SRC-BA	2010123-01	Source Water	281	40	2020-10-12 12:00:00	2020-10-13 12:40:00	2020-10-14 12:01:31	B20J156	KMC
Microcystins ADDA, Total	0.004	0.064	0.115	0.15	0.3					µg/L	2020-10-12 12:10:00	City of Newport	October	PWS00566:CH-A	2010126-01	Source Water	281	40	2020-10-12 12:10:00	2020-10-13 12:40:00	2020-10-14 12:01:31	B20J156	KMC
Microcystins ADDA, Total	0.006	0.064	0.115	0.15	0.3					µg/L	2020-10-12 12:15:00	City of Gold Hill	October	PWS00333:SRC-AA	2010119-01	Source Water	281	40	2020-10-12 12:15:00	2020-10-13 12:40:00	2020-10-14 12:01:31	B20J156	KMC
Microcystins ADDA, Total	0.09	0.064	0.115	0.15	0.3	1				µg/L	2020-10-12 12:16:00	Jackson Co Pks Emigrant Lake	October	PWS90730:CH-A	2010164-01	Source Water	281	40	2020-10-12 12:16:00	2020-10-13 12:40:00	2020-10-14 12:01:31	B20J156	KMC
Microcystins ADDA, Total	0	0.064	0.115	0.15	0.3					µg/L	2020-10-12 12:30:00	Ashland Water Department	October	PWS00047:SRC-AA	2010158-01	Source Water	281	40	2020-10-12 12:30:00	2020-10-13 12:40:00	2020-10-14 12:01:31	B20J156	KMC
Microcystins ADDA, Total	0.003	0.064	0.115	0.15	0.3					µg/L	2020-10-12 12:39:00	City of Roseburg	October	PWS00720:SRC-AA	2010129-01	Source Water	281	40	2020-10-12 12:39:00	2020-10-13 12:40:00	2020-10-14 12:01:31	B20J156	KMC
Microcystins ADDA, Total	0.005	0.064	0.115	0.15	0.3					µg/L	2020-10-13 11:10:00	City of Rogue River	October	PWS00712:SRC-BA	2010127-01	Source Water	282	40	2020-10-13 11:10:00	2020-10-14 11:10:00	2020-10-16 15:35:05	B20J188	KMC
Microcystins ADDA, Total	0.003	0.064	0.115	0.15	0.3					µg/L	2020-10-13 13:15:00	City of Drain Shops	October	PWS00260:SRC-AA	2010159-01	Source Water	282	40	2020-10-13 13:15:00	2020-10-14 11:10:00	2020-10-16 15:35:05	B20J188	KMC
Microcystins ADDA, Total	0	0.064	0.115	0.15	0.3					µg/L	2020-10-14 09:00:00	Shangri La Water District	October	PWS00835:SRC-AA	2010146-01	Source Water	283	40	2020-10-14 09:00:00	2020-10-15 13:45:00	2020-10-16 15:35:05	B20J188	KMC
Microcystins ADDA, Total	0	0.064	0.115	0.15	0.3					µg/L	2020-10-14 10:49:00	Rainbow Water District	October	PWS00839:SRC-BB	2010142-01	Source Water	283	40	2020-10-14 10:49:00	2020-10-15 13:45:00	2020-10-16 15:35:05	B20J188	KMC
Microcystins ADDA, Total	0.005	0.064	0.115	0.15	0.3					µg/L	2020-10-14 12:45:00	City of Monroe	October	PWS00540:SRC-BA	2010160-01	Source Water	283	40	2020-10-14 12:45:00	2020-10-15 13:45:00	2020-10-16 15:35:05	B20J188	KMC
Microcystins ADDA, Total	0.0006	0.064	0.115	0.15	0.3					µg/L	2020-10-19 05:15:00	Anglers Cove/SCHWC	October	PWS01483:SRC-AB	2010221-01	Source Water	288	41	2020-10-19 05:15:00	2020-10-20 12:00:00	2020-10-21 11:24:11	B20J260	KMC
Microcystins ADDA, Total	0.002	0.064	0.115	0.15	0.3					µg/L	2020-10-19 05:30:00	Hiland WC - Shady Cove	October	PWS01520:SRC-AA	2010210-01	Source Water	288	41	2020-10-19 05:30:00	2020-10-20 12:00:00	2020-10-21 11:24:11	B20J260	KMC
Microcystins ADDA, Total	0.08	0.064	0.115	0.15	0.3	1				µg/L	2020-10-19 06:30:00	Jackson Co Pks Emigrant Lake	October	PWS90730:CH-A	2010211-01	Source Water	288	41	2020-10-19 06:30:00	2020-10-20 12:00:00	2020-10-21 11:24:11	B20J260	KMC
Microcystins ADDA, Total	0.004	0.064	0.115	0.15	0.3					µg/L	2020-10-19 07:08:00	City of Pendleton	October	PWS00613:SRC-AM	2010205-01	Source Water	288	41	2020-10-19 07:08:00	2020-10-20 12:00:00	2020-10-21 11:24:11	B20J260	KMC
Microcystins ADDA, Total	0	0.064	0.115	0.15	0.3					µg/L	2020-10-19 07:20:00	Camp Baker BSA	October	PWS91786:SRC-AA	2010224-01	Source Water	288	41	2020-10-19 07:20:00	2020-10-20 12:00:00	2020-10-21 11:24:11	B20J260	KMC
Microcystins ADDA, Total	0	0.064	0.115	0.15	0.3					µg/L	2020-10-19 08:00:00	Roseburg Forest Products - Dillard	October	PWS94300:SRC-AA	2010215-01	Source Water	288	41	2020-10-19 08:00:00	2020-10-20 12:00:00	2020-10-21 11:24:11	B20J260	KMC
Microcystins ADDA, Total	0	0.064	0.115	0.15	0.3					µg/L	2020-10-19 08:40:00	North Clackamas County Water Commission	October	PWS00580:SRC-BA	2010213-01	Source Water	288	41	2020-10-19 08:40:00	2020-10-20 12:00:00	2020-10-21 11:24:11	B20J260	KMC
Microcystins ADDA, Total	0	0.064	0.115	0.15	0.3					µg/L	2020-10-19 08:40:00	Winston-Dillard Water District	October	PWS00957:SRC-AA	2010220-01	Source Water	288	41	2020-10-19 08:40:00	2020-10-20 12:00:00	2020-10-21 11:24:11	B20J260	KMC
Microcystins ADDA, Total	0.006	0.064	0.115	0.15	0.3					µg/L	2020-10-19 08:45:00	City of Wilsonville	October	PWS00954:SRC-HA	2010207-01	Source Water	288	41	2020-10-19 08:45:00	2020-10-20 12:00:00	2020-10-21 11:24:11	B20J260	KMC
Microcystins ADDA, Total	0	0.064	0.115	0.15	0.3					µg/L	2020-10-19 09:10:00	Springfield Utility Board	October	PWS00837:CH-A	2010217-02	Source Water	288	41	2020-10-19 09:10:00	2020-10-20 12:00:00	2020-10-21 11:24:11	B20J260	KMC
Microcystins ADDA, Total	0.0009	0.064	0.115	0.15	0.3					µg/L	2020-10-19 09:15:00	Glide Water Association	October	PWS00326:SRC-AA	2010209-01	Source Water	288	41	2020-10-19 09:15:00	2020-10-20 12:00:00	2020-10-21 11:24:11	B20J260	KMC
Microcystins ADDA, Total	0	0.064	0.115	0.15	0.3					µg/L	2020-10-19 09:30:00	Milo Academy	October	PWS00250:SRC-AB	2010239-01	Source Water	288	41	2020-10-19 09:30:00	2020-10-20 12:00:00	2020-10-21 11:24:11	B20J260	KMC
Microcystins ADDA, Total	0.001	0.064	0.115	0.15	0.3					µg/L	2020-10-19 10:00:00	Eugene Water & Electric Board	October	PWS00287:SRC-AA	2010208-01	Source Water	288	41	2020-10-19 10:00:00	2020-10-20 12:00:00	2020-10-21 11:24:11	B20J260	KMC
Microcystins ADDA, Total	0.002	0.064	0.115	0.15	0.3					µg/L	2020-10-19 10:05:00	USFS Tiller Ranger Station	October	PWS01092:SRC-AA	2010219-01	Source Water	288	41	2020-10-19 10:05:00	2020-10-20 16:00:00	2020-10-22 18:53:20	B20J281	KMC
Microcystins ADDA, Total	0.002	0.064	0.115	0.15	0.3					µg/L	2020-10-19 10:25:00	Salem Public Works	October	PWS00731:SRC-AA	2010216-01	Source Water	288	41	2020-10-19 10:25:00	2020-10-20 12:00:00	2020-10-21 11:24:11	B20J260	KMC
Microcystins ADDA, Total	0.0007	0.064	0.115	0.15	0.3					µg/L	2020-10-19 11:00:00	Lake Oswego - Tigard Water Supply	October	PWS00457:SRC-AA	2010212-01	Source Water	288	41	2020-10-19 11:00:00	2020-10-20 12:00:00	2020-10-21 11:24:11	B20J260	KMC
Microcystins ADDA, Total	0.0004	0.064	0.115	0.15	0.3					µg/L	2020-10-19 11:05:00	Clarks Branch Water Association	October	PWS00548:SRC-AA	2010229-01	Source Water	288	41	2020-10-19 11:05:00	2020-10-20 16:00:00	2020-10-22 18:53:20	B20J281	KMC
Microcystins ADDA, Total	0.04	0.064	0.115	0.15	0.3					µg/L	2020-10-19 11:30:00	Buell-Red Prairie Water Association	October	PWS01174:SRC-AA	2010199-01	Source Water	288	41	2020-10-19 11:30:00	2020-10-20 12:00:00	2020-10-21 11:24:11	B20J260	KMC
Microcystins ADDA, Total	0.005	0.064	0.115	0.15	0.3					µg/L	2020-10-19 12:00:00	City of Gates	October	PWS00317:SRC-AA	2010203-01	Source Water	288	41	2020-10-19 12:00:00	2020-10-20 12:00:00	2020-10-21 11:24:11	B20J260	KMC
Microcystins ADDA, Total	0.003	0.064	0.115	0.15	0.3					µg/L	2020-10-19 12:20:00	USFS Steamboat Work Center	October	PWS01091:SRC-AA	2010218-01	Source Water	288	41	2020-10-19 12:20:00	2020-10-20 16:00:00	2020-10-22 18:53:20	B20J281	KMC
Microcystins ADDA, Total	0.0002	0.064	0.115	0.15	0.3					µg/L	2020-10-19 12:40:00	Springfield Utility Board	October	PWS00837:SRC-BB	2010217-01	Source Water	288	41	2020-10-19 12:40:00	2020-10-20 12:00:00	2020-10-21 11:24:11	B20J260	KMC
Microcystins ADDA, Total	0.005	0.064	0.115	0.15	0.3					µg/L	2020-10-19 13:10:00	PP&L-Toketee Village	October	PWS01012:SRC-AA	2010214-01	Source Water	288	41	2020-10-19 13:10:00	2020-10-20 16:00:00	2020-10-22 18:53:20	B20J281	KMC
Microcystins ADDA, Total	0	0.064	0.115	0.15	0.3					µg/L	2020-10-19 13:25:00	Canby Utility/Veolia Water	October	PWS00157:CH-A	2010200-01	Source Water	288	41	2020-10-19 13:25:00	2020-10-20 12:00:00	2020-10-21 11:24:11	B20J260	KMC
Microcystins ADDA, Total	0.03	0.064	0.115	0.15	0.3					µg/L	2020-10-19 14:00:00	City of Cottage Grove	October	PWS00236:SRC-BA	2010202-01	Source Water	288	41	2020-10-19 14:00:00	2020-10-20 12:00:00	2020-10-21 11:24:11	B20J260	KMC
Microcystins ADDA, Total	0.003	0.064	0.115	0.15	0.3					µg/L	2020-10-19 14:50:00	City of Grants Pass	October	PWS00342:SRC-AA	2010204-01	Source Water	288	41	2020-10-19 14:50:00	2020-10-20 12:00:00	2020-10-21 11:24:11	B20J260	KMC
Microcystins ADDA, Total	0.0006	0.064	0.115	0.15	0.3					µg/L	2020-10-23 12:30:00	City of Powers	October	PWS00672:SRC-AA	2010317-01	Source Water	292	41	2020-10-23 12:30:00	2020-10-27 12:30:00	2020-10-28 13:50:47	B20J355	KMC
Microcystins ADDA, Total	0.002	0.064	0.115	0.15	0.3					µg/L	2020-10-26 08:17:00	Lyons Mehama Water District	October	PWS00493:SRC-AA	2010291-01	Source Water	295	42	2020-10-26 08:17:00	2020-10-27 12:30:00	2020-10-28 13:50:47	B20J355	KMC
Microcystins ADDA, Total	0.002	0.064	0.115	0.15	0.3					µg/L	2020-10-26 08:22:00	Joint Water Commission	October	PWS00379:SRC-AA	2010286-01	Source Water	295	42	2020-10-26 08:22:00	2020-10-27 12:30:00	2020-10-28 13:50:47	B20J355	KMC
Microcystins ADDA, Total	0.03	0.064	0.115	0.15	0.3					µg/L	2020-10-26 08:30:00	City of Creswell	October	PWS00246:SRC-BK	2010271-01	Source Water	295	42	2020-10-26 08:30:00	2020-10-27 12:30:00	2020-10-28 13:50:47	B20J355	KMC
Microcystins ADDA, Total	0.001	0.064	0.115	0.15	0.3					µg/L	2020-10-26 09:00:00	City of Jefferson	October	PWS00408:SRC-AA	2010275-01	Source Water	295	42	2020-10-26 09:00:00	2020-10-27 12:30:00	2020-10-28 13:50:47	B20J355	KMC
Microcystins ADDA, Total	0.02	0.064	0.115	0.15	0.3					µg/L	2020-10-26 09:00:00	Josephine Co Pks Lake Selmac 1	October	PWS90186:SRC-AA	2010287-01	Source Water	295	42	2020-10-26 09:00:00	2020-10-27 12:30:00	2020-10-28 13:50:47	B20J355	KMC
Microcystins ADDA, Total	0.002	0.064	0.115	0.15	0.3					µg/L	2020-10-26 09:20:00	Umpqua Basin Water Association	October	PWS00719:SRC-AA	2010306-01	Source Water	295	42	2020-10-26 09:20:00	2020-10-27 12:30:00	2020-10-28 13:50:47	B20J355	KMC
Microcystins ADDA, Total	0.003	0.064	0.115	0.15	0.3					µg/L	2020-10-26 09:30:00	Tri-City JW & SA	October	PWS00549:SRC-AA	2010305-01	Source Water	295	42	2020-10-26 09:30:00	2020-10-27 12:30:00	2020-10-28 13:50:47	B20J355	KMC
Microcystins ADDA, Total	0.001	0.064	0.115	0.15	0.3					µg/L	2020-10-26 09:45:00	South Fork Water Board - Oregon City	October	PWS00591:SRC-AA	2010301-01	Source Water	295	42	2020-10-26 09:45:00	2020-10-27 12:30:00	2020-10-28 13:50:47	B20J355	KMC
Microcystins ADDA, Total	0.001	0.064	0.115	0.15	0.3					µg/L	2020-10-26 09:50:00	City of Estacada	October	PWS00279:SRC-AA	2010272-01	Source Water	295	42	2020-10-26 09:50:00	2020-10-27 12:30:00	2020-10-28 13:50:47	B20J355	KMC
Microcystins ADDA, Total	0.04	0.064	0.115	0.15	0.3					µg/L	2020-10-26 10:00:00	Josephine Co Pks Lake Selmac 2	October	PWS94645:SRC-AA	2010289-01	Source Water	295	42	2020-10-26 10:00:00	2020-10-27 12:30:00	2020-10-28 13:50:47	B20J355	KMC
Microcystins ADDA, Total	0.003	0.064	0.115	0.15	0.3					µg/L	2020-10-26 10:31:00	Medford Water Commission	October	PWS00513:SRC-BA	2010293-01	Source Water	295	42	2020-10-26 10:31:00	2020-10-27 12:30:00	2020-10-28 13:50:47	B20J355	KMC
Microcystins ADDA, Total	0.007	0.064	0.115	0.15	0.3					µg/L	2020-10-26 11:00:00	City of Newport	October	PWS00566:CH-A	2010280-01	Source Water	295	42	2020-10-26 11:00:00	2020-10-27 12:30:00	2020-10-28 13:50:47	B20J355	KMC
Microcystins ADDA, Total	0.006	0.064	0.115	0.15	0.3					µg/L	2020-10-26 11:00:00	Roberts Creek Water District	October	PWS00717:SRC-AA	2010297-01	Source Water	295	42	2020-10-26 11:00:00	2020-10-27 12:30:00	2020-10-28 13:50:47	B20J355	KMC
Microcystins ADDA, Total	0.002	0.064	0.115	0.15	0.3					µg/L	2020-10-26 11:00:00	Stayton Water Supply	October	PWS00843:SRC-AA	2010302-01	Source Water	295	42	2020-10-26 11:00:00	2020-10-27 12:30:00	2020-10-28 13:50:47	B20J355	KMC
Microcystins ADDA, Total	0.005	0.064	0.115	0.15	0.3					µg/L	2020-10-26 11:10:00	City of Myrtle Creek	October	PWS00550:SRC-AA	2010279-01	Source Water	295	42	2020-10-26 11:10:00	2020-10-27 12:30:00	2020-10-28 13:50:47	B20J355	KMC
Microcystins ADDA, Total	0.004	0.064	0.115	0.15	0.3					µg/L	2020-10-26 11:30:00	Seaside Water Department	October	PWS00799:CH-A	2010298-01	Source Water	295	42	2020-10-26 11:30:00	2020-10-27 12:30:00	2020-10-28 13:50:47	B20J355	KMC
Microcystins ADDA, Total	0.006	0.064	0.115	0.15	0.3					µg/L	2020-10-26 12:00:00	City of Rogue River	October	PWS00712:SRC-BA	2010281-01	Source Water	295	42	2020-10-26 12:00:00	2020-10-27 12:30:00	2020-10-28 13:50:47	B20J355	KMC
Microcystins ADDA, Total	0.002	0.064	0.115	0.15	0.3					µg/L	2020-10-26 12:30:00	Ashland Water Department	October	PWS00047:SRC-AA	2010310-03	Source Water	295	42	2020-10-26 12:30:00	2020-10-27 12:30:00	2020-10-28 13:50:47	B20J355	KMC
Microcystins ADDA, Total	0.007	0.064	0.115	0.15	0.3					µg/L	2020-10-26 12:41:00	City of Roseburg	October	PWS00720:SRC-AA	2010283-01	Source Water	295	42	2020-10-26 12:41:00	2020-10-27 12:30:00	2020-10-28 13:50:47	B20J355	KMC
Microcystins ADDA, Total	0	0.064	0.115	0.15	0.3					µg/L	2020-10-26 12:50:00	Rainbow Water District	October	PWS00839:SRC-BB	2010295-01	Source Water	295	42	2020-10-26 12:50:00	2020-10-27 12:30:00	2020-10-28 13:50:47	B20J355	KMC
Microcystins ADDA, Total	0.003	0.064	0.115	0.15	0.3					µg/L	2020-10-26 13:00:00	City of Drain Shops	October	PWS00260:SRC-AA	2010311-01	Source Water	295	42	2020-10-26 13:00:00	2020-10-27 12:30:00	2020-10-28 13:50:47	B20J355	KMC
Microcystins ADDA, Total	0.03	0.064	0.115	0.15	0.3					µg/L	2020-10-27 12:10:00	City of Lowell	October	PWS00492:SRC-BA	2010277-01	Source Water	296	42	2020-10-27 12:10:00	2020-10-28 12:30:00	2020-10-30 13:54:55	B20J375	KMC
Microcystins ADDA, Total	0.02	0.064	0.115	0.15	0.3					µg/L	2020-10-27 15:30:00	City of Gold Hill	October	PWS00333:SRC-AA	2010273-01	Source Water	296	42	2020-10-27 15:30:00	2020-10-28 12:30:00	2020-10-30 13:54:55	B20J375	KMC
Microcystins ADDA, Total	0.05	0.064	0.115	0.15	0.3					µg/L	2020-10-28 12:15:00	City of Monroe	October	PWS00540:SRC-BA	2010312-01	Source Water	297	42	2020-10-28 12:15:00	2020-10-29 11:30:00	2020-10-30 13:54:55	B20J375	KMC
Microcystins ADDA, Total	0.005	0.064	0.115	0.15	0.3					µg/L	2020-10-29 14:00:00	Shangri La Water District	October	PWS00835:SRC-AA	2010336-01	Source Water	298	42	2020-10-29 14:00:00	2020-10-30 12:00:00	2020-11-02 12:05:45	B20J398	KMC
Microcystins ADDA, Total	0.004	0.064	0.115	0.15	0.3					µg/L	2021-05-03 04:31:00	City of Wilsonville	May	PWS00954:SRC-HA	2105028-01	Source Water	122	17	2021-05-03 04:31:00	2021-05-04 12:30:00	2021-05-05 13:42:50	B21E026	KMC
Microcystins ADDA, Total	0.008	0.064	0.115	0.15	0.3					µg/L	2021-05-03 05:15:00	Anglers Cove/SCHWC	May	PWS01483:SRC-AB	2105018-01	Source Water	122	17	2021-05-03 05:15:00	2021-05-04 12:30:00	2021-05-05 13:42:50	B21E026	KMC
Microcystins ADDA, Total	0.007	0.064	0.115	0.15	0.3					µg/L	2021-05-03 05:30:00	Hiland WC - Shady Cove	May	PWS01520:SRC-AA	2105032-01	Source Water	122	17	2021-05-03 05:30:00	2021-05-04 12:30:00	2021-05-05 13:42:50	B21E026	KMC
Microcystins ADDA, Total	0.003	0.064	0.115	0.15	0.3					µg/L	2021-05-03 07:18:00	USFS Tiller Ranger Station	May	PWS01092:SRC-AA	2105043-01	Source Water	122	17	2021-05-03 07:18:00	2021-05-04 12:30:00	2021-05-05 13:42:50	B21E026	KMC
Microcystins ADDA, Total	0.005	0.064	0.115	0.15	0.3					µg/L	2021-05-03 07:30:00	City of Albany	May	PWS00012:SRC-BA	2105022-01	Source Water	122	17	2021-05-03 07:30:00	2021-05-04 12:30:00	2021-05-05 13:42:50	B21E026	KMC
Microcystins ADDA, Total	0.001	0.064	0.115	0.15	0.3					µg/L	2021-05-03 07:59:00	Clarks Branch Water Association	May	PWS00548:SRC-AA	2105029-01	Source Water	122	17	2021-05-03 07:59:00	2021-05-04 12:30:00	2021-05-05 13:42:50	B21E026	KMC
Microcystins ADDA, Total	0.001	0.064	0.115	0.15	0.3					µg/L	2021-05-03 08:00:00	Camp Baker BSA	May	PWS91786:SRC-AA	2105020-01	Source Water	122	17	2021-05-03 08:00:00	2021-05-04 12:30:00	2021-05-05 13:42:50	B21E026	KMC
Microcystins ADDA, Total	0.002	0.064	0.115	0.15	0.3					µg/L	2021-05-03 08:12:00	City of Pendleton	May	PWS00613:SRC-AM	2105026-01	Source Water	122	17	2021-05-03 08:12:00	2021-05-04 12:30:00	2021-05-05 13:42:50	B21E026	KMC
Microcystins ADDA, Total	0.007	0.064	0.115	0.15	0.3					µg/L	2021-05-03 08:20:00	Winston-Dillard Water District	May	PWS00957:SRC-AA	2105047-01	Source Water	122	17	2021-05-03 08:20:00	2021-05-04 12:30:00	2021-05-05 13:42:50	B21E026	KMC
Microcystins ADDA, Total	0.003	0.064	0.115	0.15	0.3					µg/L	2021-05-03 08:33:00	Joint Water Commission	May	PWS00379:SRC-AA	2105034-01	Source Water	122	17	2021-05-03 08:33:00	2021-05-04 12:30:00	2021-05-05 13:42:50	B21E026	KMC
Microcystins ADDA, Total	0.003	0.064	0.115	0.15	0.3					µg/L	2021-05-03 08:50:00	Springfield Utility Board	May	PWS00837:CH-A	2105040-02	Source Water	122	17	2021-05-03 08:50:00	2021-05-04 12:30:00	2021-05-05 13:42:50	B21E026	KMC
Microcystins ADDA, Total	0.003	0.064	0.115	0.15	0.3					µg/L	2021-05-03 09:20:00	City of Powers	May	PWS00672:SRC-AA	2105027-01	Source Water	122	17	2021-05-03 09:20:00	2021-05-04 12:30:00	2021-05-05 13:42:50	B21E026	KMC
Microcystins ADDA, Total	0.007	0.064	0.115	0.15	0.3					µg/L	2021-05-03 09:20:00	USFS Steamboat Work Center	May	PWS01091:SRC-AA	2105042-01	Source Water	122	17	2021-05-03 09:20:00	2021-05-04 12:30:00	2021-05-05 13:42:50	B21E026	KMC
Microcystins ADDA, Total	0.001	0.064	0.115	0.15	0.3					µg/L	2021-05-03 09:30:00	Glide Water Association	May	PWS00326:SRC-AA	2105031-01	Source Water	122	17	2021-05-03 09:30:00	2021-05-04 12:30:00	2021-05-05 13:42:50	B21E026	KMC
Microcystins ADDA, Total	0.009	0.064	0.115	0.15	0.3					µg/L	2021-05-03 09:50:00	North Clackamas County Water Commission	May	PWS00580:SRC-BA	2105036-01	Source Water	122	17	2021-05-03 09:50:00	2021-05-04 12:30:00	2021-05-05 13:42:50	B21E026	KMC
Microcystins ADDA, Total	0.007	0.064	0.115	0.15	0.3					µg/L	2021-05-03 10:16:00	USFS Horseshoe Bend CG	May	PWS94179:SRC-AA	2105041-01	Source Water	122	17	2021-05-03 10:16:00	2021-05-04 12:30:00	2021-05-05 13:42:50	B21E026	KMC
Microcystins ADDA, Total	0.007	0.064	0.115	0.15	0.3					µg/L	2021-05-03 10:30:00	Roseburg Forest Products - Dillard	May	PWS94300:SRC-AA	2105038-01	Source Water	122	17	2021-05-03 10:30:00	2021-05-04 12:30:00	2021-05-05 13:42:50	B21E026	KMC
Microcystins ADDA, Total	0.005	0.064	0.115	0.15	0.3					µg/L	2021-05-03 11:06:00	PP&L-Toketee Village	May	PWS01012:SRC-AA	2105037-01	Source Water	122	17	2021-05-03 11:06:00	2021-05-04 12:30:00	2021-05-05 13:42:50	B21E026	KMC
Microcystins ADDA, Total	0.006	0.064	0.115	0.15	0.3					µg/L	2021-05-03 11:15:00	Eugene Water & Electric Board	May	PWS00287:SRC-AA	2105030-01	Source Water	122	17	2021-05-03 11:15:00	2021-05-04 12:30:00	2021-05-05 13:42:50	B21E026	KMC
Microcystins ADDA, Total	0.002	0.064	0.115	0.15	0.3					µg/L	2021-05-03 11:15:00	Salem Public Works	May	PWS00731:SRC-AA	2105039-01	Source Water	122	17	2021-05-03 11:15:00	2021-05-04 12:30:00	2021-05-05 13:42:50	B21E026	KMC
Microcystins ADDA, Total	0.67	0.064	0.115	0.15	0.3	1	1	1	1	µg/L	2021-05-03 11:30:00	Buell-Red Prairie Water Association	May	PWS01174:SRC-AA	2105019-01	Source Water	122	17	2021-05-03 11:30:00	2021-05-04 12:30:00	2021-05-05 13:42:50	B21E026	KMC
Microcystins ADDA, Total	0.004	0.064	0.115	0.15	0.3					µg/L	2021-05-03 11:30:00	Springfield Utility Board	May	PWS00837:SRC-BB	2105040-01	Source Water	122	17	2021-05-03 11:30:00	2021-05-04 12:30:00	2021-05-05 13:42:50	B21E026	KMC
Microcystins ADDA, Total	0.0006	0.064	0.115	0.15	0.3					µg/L	2021-05-03 13:00:00	Lake Oswego - Tigard Water Supply	May	PWS00457:SRC-AA	2105035-01	Source Water	122	17	2021-05-03 13:00:00	2021-05-04 12:30:00	2021-05-05 13:42:50	B21E026	KMC
Microcystins ADDA, Total	0	0.064	0.115	0.15	0.3					µg/L	2021-05-03 13:30:00	City of Gates	May	PWS00317:SRC-AA	2105024-01	Source Water	122	17	2021-05-03 13:30:00	2021-05-05 10:30:00	2021-05-07 18:02:48	B21E089	KMC
Microcystins ADDA, Total	0.002	0.064	0.115	0.15	0.3					µg/L	2021-05-03 13:45:00	Canby Utility/Veolia Water	May	PWS00157:CH-A	2105021-01	Source Water	122	17	2021-05-03 13:45:00	2021-05-04 12:30:00	2021-05-05 13:42:50	B21E026	KMC
Microcystins ADDA, Total	0.003	0.064	0.115	0.15	0.3					µg/L	2021-05-03 15:30:00	City of Cottage Grove	May	PWS00236:SRC-BA	2105023-01	Source Water	122	17	2021-05-03 15:30:00	2021-05-04 12:30:00	2021-05-05 13:42:50	B21E026	KMC
Microcystins ADDA, Total	0.02	0.064	0.115	0.15	0.3					µg/L	2021-05-03 16:15:00	City of Grants Pass	May	PWS00342:SRC-AA	2105025-01	Source Water	122	17	2021-05-03 16:15:00	2021-05-04 12:30:00	2021-05-05 13:42:50	B21E026	KMC
Microcystins ADDA, Total	0.005	0.064	0.115	0.15	0.3					µg/L	2021-05-10 06:00:00	City of Newport	May	PWS00566:CH-A	2105077-01	Source Water	129	18	2021-05-10 06:00:00	2021-05-11 12:00:00	2021-05-12 13:51:55	B21E112	KMC
Microcystins ADDA, Total	0.007	0.064	0.115	0.15	0.3					µg/L	2021-05-10 08:11:00	Jackson Co Pks Emigrant Lake	May	PWS90730:CH-A	2105102-01	Source Water	129	18	2021-05-10 08:11:00	2021-05-11 12:00:00	2021-05-12 13:51:55	B21E112	KMC
Microcystins ADDA, Total	0.0003	0.064	0.115	0.15	0.3					µg/L	2021-05-10 09:00:00	Shangri La Water District	May	PWS00835:SRC-AA	2105087-01	Source Water	129	18	2021-05-10 09:00:00	2021-05-11 12:00:00	2021-05-12 13:51:55	B21E112	KMC
Microcystins ADDA, Total	0	0.064	0.115	0.15	0.3					µg/L	2021-05-10 09:15:00	City of Creswell	May	PWS00246:SRC-BK	2105069-01	Source Water	129	18	2021-05-10 09:15:00	2021-05-11 12:00:00	2021-05-12 13:51:55	B21E112	KMC
Microcystins ADDA, Total	0.002	0.064	0.115	0.15	0.3					µg/L	2021-05-10 09:30:00	City of Estacada	May	PWS00279:SRC-AA	2105071-01	Source Water	129	18	2021-05-10 09:30:00	2021-05-11 12:00:00	2021-05-12 13:51:55	B21E112	KMC
Microcystins ADDA, Total	0.008	0.064	0.115	0.15	0.3					µg/L	2021-05-10 09:30:00	Umpqua Ranch Co-op	May	PWS00714:SRC-AH	2105092-01	Source Water	129	18	2021-05-10 09:30:00	2021-05-11 12:00:00	2021-05-12 13:51:55	B21E112	KMC
Microcystins ADDA, Total	0.02	0.064	0.115	0.15	0.3					µg/L	2021-05-10 09:45:00	City of Jefferson	May	PWS00408:SRC-AA	2105073-01	Source Water	129	18	2021-05-10 09:45:00	2021-05-11 12:00:00	2021-05-12 13:51:55	B21E112	KMC
Microcystins ADDA, Total	0.004	0.064	0.115	0.15	0.3					µg/L	2021-05-10 10:00:00	South Fork Water Board - Oregon City	May	PWS00591:SRC-AA	2105088-01	Source Water	129	18	2021-05-10 10:00:00	2021-05-11 12:00:00	2021-05-12 13:51:55	B21E112	KMC
Microcystins ADDA, Total	0.004	0.064	0.115	0.15	0.3					µg/L	2021-05-10 10:05:00	Umpqua Basin Water Association	May	PWS00719:SRC-AA	2105091-01	Source Water	129	18	2021-05-10 10:05:00	2021-05-11 12:00:00	2021-05-12 13:51:55	B21E112	KMC
Microcystins ADDA, Total	0.009	0.064	0.115	0.15	0.3					µg/L	2021-05-10 10:30:00	Josephine Co Pks Lake Selmac 2	May	PWS94645:SRC-AA	2105081-01	Source Water	129	18	2021-05-10 10:30:00	2021-05-11 12:00:00	2021-05-12 13:51:55	B21E112	KMC
Microcystins ADDA, Total	0.007	0.064	0.115	0.15	0.3					µg/L	2021-05-10 10:47:00	City of Myrtle Creek	May	PWS00550:SRC-AA	2105076-01	Source Water	129	18	2021-05-10 10:47:00	2021-05-11 12:00:00	2021-05-12 13:51:55	B21E112	KMC
Microcystins ADDA, Total	0.004	0.064	0.115	0.15	0.3					µg/L	2021-05-10 11:00:00	Josephine Co Pks Lake Selmac 1	May	PWS90186:SRC-AA	2105080-01	Source Water	129	18	2021-05-10 11:00:00	2021-05-11 12:00:00	2021-05-12 13:51:55	B21E112	KMC
Microcystins ADDA, Total	0.01	0.064	0.115	0.15	0.3					µg/L	2021-05-10 11:00:00	Stayton Water Supply	May	PWS00843:SRC-AA	2105089-01	Source Water	129	18	2021-05-10 11:00:00	2021-05-11 12:00:00	2021-05-12 13:51:55	B21E112	KMC
Microcystins ADDA, Total	0.003	0.064	0.115	0.15	0.3					µg/L	2021-05-10 11:30:00	Buell-Red Prairie Water Association	May	PWS01174:SRC-AA	2105097-01	Source Water	129	18	2021-05-10 11:30:00	2021-05-11 12:00:00	2021-05-12 13:51:55	B21E112	KMC
Microcystins ADDA, Total	0.02	0.064	0.115	0.15	0.3					µg/L	2021-05-10 11:30:00	Roberts Creek Water District	May	PWS00717:SRC-AA	2105085-01	Source Water	129	18	2021-05-10 11:30:00	2021-05-11 12:00:00	2021-05-12 13:51:55	B21E112	KMC
Microcystins ADDA, Total	0.009	0.064	0.115	0.15	0.3					µg/L	2021-05-10 12:00:00	Ashland Water Department	May	PWS00047:SRC-AA	2105068-01	Source Water	129	18	2021-05-10 12:00:00	2021-05-11 12:00:00	2021-05-12 13:51:55	B21E112	KMC
Microcystins ADDA, Total	0.0006	0.064	0.115	0.15	0.3					µg/L	2021-05-10 12:19:00	City of Roseburg	May	PWS00720:SRC-AA	2105079-01	Source Water	129	18	2021-05-10 12:19:00	2021-05-11 12:00:00	2021-05-12 13:51:55	B21E112	KMC
Microcystins ADDA, Total	0.01	0.064	0.115	0.15	0.3					µg/L	2021-05-10 12:45:00	Tri-City JW & SA	May	PWS00549:SRC-AA	2105090-01	Source Water	129	18	2021-05-10 12:45:00	2021-05-11 12:00:00	2021-05-12 13:51:55	B21E112	KMC
Microcystins ADDA, Total	0.01	0.064	0.115	0.15	0.3					µg/L	2021-05-10 12:53:00	Douglas County Parks - Whistler's Bend	May	PWS93944:SRC-AB	2105099-01	Source Water	129	18	2021-05-10 12:53:00	2021-05-11 12:00:00	2021-05-12 13:51:55	B21E112	KMC
Microcystins ADDA, Total	0.007	0.064	0.115	0.15	0.3					µg/L	2021-05-10 13:00:00	City of Drain Shops	May	PWS00260:SRC-AA	2105070-01	Source Water	129	18	2021-05-10 13:00:00	2021-05-12 10:30:00	2021-05-17 19:06:46	B21E135	KMC
Microcystins ADDA, Total	0.03	0.064	0.115	0.15	0.3					µg/L	2021-05-10 13:00:00	City of Rogue River	May	PWS00712:SRC-BA	2105078-01	Source Water	129	18	2021-05-10 13:00:00	2021-05-11 12:00:00	2021-05-12 13:51:55	B21E112	KMC
Microcystins ADDA, Total	0.003	0.064	0.115	0.15	0.3					µg/L	2021-05-10 13:13:00	Rainbow Water District	May	PWS00839:SRC-BB	2105084-01	Source Water	129	18	2021-05-10 13:13:00	2021-05-11 12:00:00	2021-05-12 13:51:55	B21E112	KMC
Microcystins ADDA, Total	0.01	0.064	0.115	0.15	0.3					µg/L	2021-05-10 13:15:00	Medford Water Commission	May	PWS00513:SRC-BA	2105083-01	Source Water	129	18	2021-05-10 13:15:00	2021-05-11 12:00:00	2021-05-12 13:51:55	B21E112	KMC
Microcystins ADDA, Total	0.01	0.064	0.115	0.15	0.3					µg/L	2021-05-10 13:30:00	Lyons Mehama Water District	May	PWS00493:SRC-AA	2105082-01	Source Water	129	18	2021-05-10 13:30:00	2021-05-11 12:00:00	2021-05-12 13:51:55	B21E112	KMC
Microcystins ADDA, Total	0.0001	0.064	0.115	0.15	0.3					µg/L	2021-05-10 14:00:00	City of Lowell	May	PWS00492:SRC-BA	2105074-01	Source Water	129	18	2021-05-10 14:00:00	2021-05-11 12:00:00	2021-05-12 13:51:55	B21E112	KMC
Microcystins ADDA, Total	0.007	0.064	0.115	0.15	0.3					µg/L	2021-05-10 14:00:00	Seaside Water Department	May	PWS00799:CH-A	2105086-01	Source Water	129	18	2021-05-10 14:00:00	2021-05-11 12:00:00	2021-05-12 13:51:55	B21E112	KMC
Microcystins ADDA, Total	0.02	0.064	0.115	0.15	0.3					µg/L	2021-05-10 14:40:00	City of Gold Hill	May	PWS00333:SRC-AA	2105072-01	Source Water	129	18	2021-05-10 14:40:00	2021-05-11 12:00:00	2021-05-12 13:51:55	B21E112	KMC
Microcystins ADDA, Total	0.005	0.064	0.115	0.15	0.3					µg/L	2021-05-11 11:45:00	City of Monroe	May	PWS00540:SRC-BA	2105075-01	Source Water	130	18	2021-05-11 11:45:00	2021-05-12 10:30:00	2021-05-17 19:06:46	B21E135	KMC
Microcystins ADDA, Total	0.0001	0.064	0.115	0.15	0.3					µg/L	2021-05-17 05:15:00	Anglers Cove/SCHWC	May	PWS01483:SRC-AB	2105152-01	Source Water	136	19	2021-05-17 05:15:00	2021-05-18 12:45:00	2021-05-19 17:02:19	B21E209	KMC
Microcystins ADDA, Total	0	0.064	0.115	0.15	0.3					µg/L	2021-05-17 05:30:00	Hiland WC - Shady Cove	May	PWS01520:SRC-AA	2105173-01	Source Water	136	19	2021-05-17 05:30:00	2021-05-18 12:45:00	2021-05-19 17:02:19	B21E209	KMC
Microcystins ADDA, Total	0	0.064	0.115	0.15	0.3					µg/L	2021-05-17 06:50:00	City of Albany	May	PWS00012:SRC-BA	2105158-01	Source Water	136	19	2021-05-17 06:50:00	2021-05-18 12:45:00	2021-05-19 17:02:19	B21E209	KMC
Microcystins ADDA, Total	0.0007	0.064	0.115	0.15	0.3					µg/L	2021-05-17 08:00:00	City of Pendleton	May	PWS00613:SRC-AM	2105165-01	Source Water	136	19	2021-05-17 08:00:00	2021-05-18 12:45:00	2021-05-19 17:02:19	B21E209	KMC
Microcystins ADDA, Total	0.0003	0.064	0.115	0.15	0.3					µg/L	2021-05-17 08:00:00	Glide Water Association	May	PWS00326:SRC-AA	2105171-01	Source Water	136	19	2021-05-17 08:00:00	2021-05-18 12:45:00	2021-05-19 17:02:19	B21E209	KMC
Microcystins ADDA, Total	0.005	0.064	0.115	0.15	0.3					µg/L	2021-05-17 08:00:00	Roseburg Forest Products - Dillard	May	PWS94300:SRC-AA	2105182-01	Source Water	136	19	2021-05-17 08:00:00	2021-05-18 12:45:00	2021-05-19 17:02:19	B21E209	KMC
Microcystins ADDA, Total	0.0002	0.064	0.115	0.15	0.3					µg/L	2021-05-17 08:13:00	Joint Water Commission	May	PWS00379:SRC-AA	2105175-01	Source Water	136	19	2021-05-17 08:13:00	2021-05-18 12:45:00	2021-05-19 17:02:19	B21E209	KMC
Microcystins ADDA, Total	0	0.064	0.115	0.15	0.3					µg/L	2021-05-17 08:50:00	Lake Oswego - Tigard Water Supply	May	PWS00457:SRC-AA	2105176-01	Source Water	136	19	2021-05-17 08:50:00	2021-05-18 12:45:00	2021-05-19 17:02:19	B21E209	KMC
Microcystins ADDA, Total	0.0004	0.064	0.115	0.15	0.3					µg/L	2021-05-17 09:00:00	Camp Baker BSA	May	PWS91786:SRC-AA	2105155-01	Source Water	136	19	2021-05-17 09:00:00	2021-05-18 12:45:00	2021-05-19 17:02:19	B21E209	KMC
Microcystins ADDA, Total	0	0.064	0.115	0.15	0.3					µg/L	2021-05-17 09:00:00	City of Powers	May	PWS00672:SRC-AA	2105166-01	Source Water	136	19	2021-05-17 09:00:00	2021-05-18 12:45:00	2021-05-19 17:02:19	B21E209	KMC
Microcystins ADDA, Total	0.01	0.064	0.115	0.15	0.3					µg/L	2021-05-17 09:00:00	Winston-Dillard Water District	May	PWS00957:SRC-AA	2105190-01	Source Water	136	19	2021-05-17 09:00:00	2021-05-18 12:45:00	2021-05-19 17:02:19	B21E209	KMC
Microcystins ADDA, Total	0.005	0.064	0.115	0.15	0.3					µg/L	2021-05-17 09:05:00	Jackson Co Pks Emigrant Lake	May	PWS90730:CH-A	2105198-01	Source Water	136	19	2021-05-17 09:05:00	2021-05-18 12:45:00	2021-05-19 17:02:19	B21E209	KMC
Microcystins ADDA, Total	0	0.064	0.115	0.15	0.3					µg/L	2021-05-17 09:17:00	USFS Tiller Ranger Station	May	PWS01092:SRC-AA	2105189-01	Source Water	136	19	2021-05-17 09:17:00	2021-05-18 12:45:00	2021-05-19 17:02:19	B21E209	KMC
Microcystins ADDA, Total	0.006	0.064	0.115	0.15	0.3					µg/L	2021-05-17 10:09:00	Clarks Branch Water Association	May	PWS00548:SRC-AA	2105168-01	Source Water	136	19	2021-05-17 10:09:00	2021-05-18 12:45:00	2021-05-19 17:02:19	B21E209	KMC
Microcystins ADDA, Total	0	0.064	0.115	0.15	0.3					µg/L	2021-05-17 10:15:00	North Clackamas County Water Commission	May	PWS00580:SRC-BA	2105178-01	Source Water	136	19	2021-05-17 10:15:00	2021-05-18 12:45:00	2021-05-19 17:02:19	B21E209	KMC
Microcystins ADDA, Total	0.001	0.064	0.115	0.15	0.3					µg/L	2021-05-17 10:30:00	Buell-Red Prairie Water Association	May	PWS01174:SRC-AA	2105154-01	Source Water	136	19	2021-05-17 10:30:00	2021-05-18 12:45:00	2021-05-19 17:02:19	B21E209	KMC
Microcystins ADDA, Total	0	0.064	0.115	0.15	0.3					µg/L	2021-05-17 11:25:00	Salem Public Works	May	PWS00731:SRC-AA	2105183-01	Source Water	136	19	2021-05-17 11:25:00	2021-05-18 12:45:00	2021-05-19 17:02:19	B21E209	KMC
Microcystins ADDA, Total	0	0.064	0.115	0.15	0.3					µg/L	2021-05-17 12:15:00	City of Wilsonville	May	PWS00954:SRC-HA	2105167-01	Source Water	136	19	2021-05-17 12:15:00	2021-05-18 12:45:00	2021-05-19 17:02:19	B21E209	KMC
Microcystins ADDA, Total	0.005	0.064	0.115	0.15	0.3					µg/L	2021-05-17 12:15:00	Eugene Water & Electric Board	May	PWS00287:SRC-AA	2105169-01	Source Water	136	19	2021-05-17 12:15:00	2021-05-18 12:45:00	2021-05-19 17:02:19	B21E209	KMC
Microcystins ADDA, Total	0.001	0.064	0.115	0.15	0.3					µg/L	2021-05-17 12:15:00	USFS Steamboat Work Center	May	PWS01091:SRC-AA	2105187-01	Source Water	136	19	2021-05-17 12:15:00	2021-05-18 12:45:00	2021-05-19 17:02:19	B21E209	KMC
Microcystins ADDA, Total	0.0009	0.064	0.115	0.15	0.3					µg/L	2021-05-17 13:36:00	PP&L-Toketee Village	May	PWS01012:SRC-AA	2105180-01	Source Water	136	19	2021-05-17 13:36:00	2021-05-18 12:45:00	2021-05-19 17:02:19	B21E209	KMC
Microcystins ADDA, Total	0	0.064	0.115	0.15	0.3					µg/L	2021-05-17 13:40:00	Springfield Utility Board	May	PWS00837:SRC-BB	2105185-01	Source Water	136	19	2021-05-17 13:40:00	2021-05-18 12:45:00	2021-05-19 17:02:19	B21E209	KMC
Microcystins ADDA, Total	0.001	0.064	0.115	0.15	0.3					µg/L	2021-05-17 13:58:00	USFS Horseshoe Bend CG	May	PWS94179:SRC-AA	2105186-01	Source Water	136	19	2021-05-17 13:58:00	2021-05-18 12:45:00	2021-05-19 17:02:19	B21E209	KMC
Microcystins ADDA, Total	0.0001	0.064	0.115	0.15	0.3					µg/L	2021-05-17 14:00:00	City of Gates	May	PWS00317:SRC-AA	2105161-01	Source Water	136	19	2021-05-17 14:00:00	2021-05-18 12:45:00	2021-05-19 17:02:19	B21E209	KMC
Microcystins ADDA, Total	0	0.064	0.115	0.15	0.3					µg/L	2021-05-17 14:20:00	Canby Utility/Veolia Water	May	PWS00157:CH-A	2105156-01	Source Water	136	19	2021-05-17 14:20:00	2021-05-18 12:45:00	2021-05-19 17:02:19	B21E209	KMC
Microcystins ADDA, Total	0	0.064	0.115	0.15	0.3					µg/L	2021-05-17 14:20:00	Springfield Utility Board	May	PWS00837:CH-A	2105185-02	Source Water	136	19	2021-05-17 14:20:00	2021-05-18 12:45:00	2021-05-19 17:02:19	B21E209	KMC
Microcystins ADDA, Total	0.0009	0.064	0.115	0.15	0.3					µg/L	2021-05-17 15:00:00	City of Cottage Grove	May	PWS00236:SRC-BA	2105160-01	Source Water	136	19	2021-05-17 15:00:00	2021-05-18 12:45:00	2021-05-19 17:02:19	B21E209	KMC
Microcystins ADDA, Total	0.01	0.064	0.115	0.15	0.3					µg/L	2021-05-17 15:55:00	City of Grants Pass	May	PWS00342:SRC-AA	2105163-01	Source Water	136	19	2021-05-17 15:55:00	2021-05-18 12:45:00	2021-05-19 17:02:19	B21E209	KMC
Microcystins ADDA, Total	0.007	0.064	0.115	0.15	0.3					µg/L	2021-05-24 08:05:00	Tri-City JW & SA	May	PWS00549:SRC-AA	2105267-01	Source Water	143	20	2021-05-24 08:05:00	2021-05-25 12:15:00	2021-05-26 14:54:34	B21E298	KMC
Microcystins ADDA, Total	0.002	0.064	0.115	0.15	0.3					µg/L	2021-05-24 08:33:00	South Fork Water Board - Oregon City	May	PWS00591:SRC-AA	2105263-01	Source Water	143	20	2021-05-24 08:33:00	2021-05-25 12:15:00	2021-05-26 14:54:34	B21E298	KMC
Microcystins ADDA, Total	0.0005	0.064	0.115	0.15	0.3					µg/L	2021-05-24 09:00:00	City of Creswell	May	PWS00246:SRC-BK	2105235-01	Source Water	143	20	2021-05-24 09:00:00	2021-05-25 12:15:00	2021-05-26 14:54:34	B21E298	KMC
Microcystins ADDA, Total	0.0006	0.064	0.115	0.15	0.3					µg/L	2021-05-24 09:00:00	Umpqua Ranch Co-op	May	PWS00714:SRC-AH	2105270-01	Source Water	143	20	2021-05-24 09:00:00	2021-05-25 12:15:00	2021-05-26 14:54:34	B21E298	KMC
Microcystins ADDA, Total	0	0.064	0.115	0.15	0.3					µg/L	2021-05-24 09:30:00	Shangri La Water District	May	PWS00835:SRC-AA	2105262-01	Source Water	143	20	2021-05-24 09:30:00	2021-05-25 12:15:00	2021-05-26 14:54:34	B21E298	KMC
Microcystins ADDA, Total	0	0.064	0.115	0.15	0.3					µg/L	2021-05-24 10:00:00	City of Estacada	May	PWS00279:SRC-AA	2105237-01	Source Water	143	20	2021-05-24 10:00:00	2021-05-25 12:15:00	2021-05-26 14:54:34	B21E298	KMC
Microcystins ADDA, Total	0.008	0.064	0.115	0.15	0.3					µg/L	2021-05-24 10:00:00	Roberts Creek Water District	May	PWS00717:SRC-AA	2105260-01	Source Water	143	20	2021-05-24 10:00:00	2021-05-25 12:15:00	2021-05-26 14:54:34	B21E298	KMC
Microcystins ADDA, Total	0.003	0.064	0.115	0.15	0.3					µg/L	2021-05-24 10:09:00	City of Roseburg	May	PWS00720:SRC-AA	2105249-01	Source Water	143	20	2021-05-24 10:09:00	2021-05-25 12:15:00	2021-05-26 14:54:34	B21E298	KMC
Microcystins ADDA, Total	0.001	0.064	0.115	0.15	0.3					µg/L	2021-05-24 10:10:00	City of Jefferson	May	PWS00408:SRC-AA	2105241-01	Source Water	143	20	2021-05-24 10:10:00	2021-05-25 12:15:00	2021-05-26 14:54:34	B21E298	KMC
Microcystins ADDA, Total	0.01	0.064	0.115	0.15	0.3					µg/L	2021-05-24 10:30:00	City of Myrtle Creek	May	PWS00550:SRC-AA	2105245-01	Source Water	143	20	2021-05-24 10:30:00	2021-05-25 12:15:00	2021-05-26 14:54:34	B21E298	KMC
Microcystins ADDA, Total	0.004	0.064	0.115	0.15	0.3					µg/L	2021-05-24 10:35:00	Umpqua Basin Water Association	May	PWS00719:SRC-AA	2105268-01	Source Water	143	20	2021-05-24 10:35:00	2021-05-25 12:15:00	2021-05-26 14:54:34	B21E298	KMC
Microcystins ADDA, Total	0	0.064	0.115	0.15	0.3					µg/L	2021-05-24 10:45:00	City of Newport	May	PWS00566:CH-A	2105246-01	Source Water	143	20	2021-05-24 10:45:00	2021-05-25 12:15:00	2021-05-26 14:54:34	B21E298	KMC
Microcystins ADDA, Total	0.0003	0.064	0.115	0.15	0.3					µg/L	2021-05-24 11:00:00	Ashland Water Department	May	PWS00047:SRC-AA	2105233-01	Source Water	143	20	2021-05-24 11:00:00	2021-05-25 12:15:00	2021-05-26 14:54:34	B21E298	KMC
Microcystins ADDA, Total	0.006	0.064	0.115	0.15	0.3					µg/L	2021-05-24 11:00:00	City of Rogue River	May	PWS00712:SRC-BA	2105247-01	Source Water	143	20	2021-05-24 11:00:00	2021-05-25 12:15:00	2021-05-26 14:54:34	B21E298	KMC
Microcystins ADDA, Total	0	0.064	0.115	0.15	0.3					µg/L	2021-05-24 12:10:00	Lyons Mehama Water District	May	PWS00493:SRC-AA	2105255-01	Source Water	143	20	2021-05-24 12:10:00	2021-05-25 12:15:00	2021-05-26 14:54:34	B21E298	KMC
Microcystins ADDA, Total	0.0007	0.064	0.115	0.15	0.3					µg/L	2021-05-24 12:20:00	City of Lowell	May	PWS00492:SRC-BA	2105243-01	Source Water	143	20	2021-05-24 12:20:00	2021-05-25 12:15:00	2021-05-26 14:54:34	B21E298	KMC
Microcystins ADDA, Total	0.0006	0.064	0.115	0.15	0.3					µg/L	2021-05-24 13:00:00	City of Drain Shops	May	PWS00260:SRC-AA	2105236-01	Source Water	143	20	2021-05-24 13:00:00	2021-05-25 12:15:00	2021-05-26 14:54:34	B21E298	KMC
Microcystins ADDA, Total	1e-05	0.064	0.115	0.15	0.3					µg/L	2021-05-24 13:00:00	Stayton Water Supply	May	PWS00843:SRC-AA	2105265-01	Source Water	143	20	2021-05-24 13:00:00	2021-05-25 12:15:00	2021-05-26 14:54:34	B21E298	KMC
Microcystins ADDA, Total	0.003	0.064	0.115	0.15	0.3					µg/L	2021-05-24 13:43:00	Douglas County Parks - Whistler's Bend	May	PWS93944:SRC-AB	2105273-01	Source Water	143	20	2021-05-24 13:43:00	2021-05-25 12:15:00	2021-05-26 14:54:34	B21E298	KMC
Microcystins ADDA, Total	0.009	0.064	0.115	0.15	0.3					µg/L	2021-05-24 14:00:00	Medford Water Commission	May	PWS00513:SRC-BA	2105257-01	Source Water	143	20	2021-05-24 14:00:00	2021-05-25 12:15:00	2021-05-26 14:54:34	B21E298	KMC
Microcystins ADDA, Total	9e-05	0.064	0.115	0.15	0.3					µg/L	2021-05-24 14:00:00	Seaside Water Department	May	PWS00799:CH-A	2105261-01	Source Water	143	20	2021-05-24 14:00:00	2021-05-25 12:15:00	2021-05-26 14:54:34	B21E298	KMC
Microcystins ADDA, Total	0.001	0.064	0.115	0.15	0.3					µg/L	2021-05-24 14:20:00	Josephine Co Pks Lake Selmac 2	May	PWS94645:SRC-AA	2105253-01	Source Water	143	20	2021-05-24 14:20:00	2021-05-25 12:15:00	2021-05-26 14:54:34	B21E298	KMC
Microcystins ADDA, Total	0.0004	0.064	0.115	0.15	0.3					µg/L	2021-05-24 14:27:00	Rainbow Water District	May	PWS00839:SRC-BB	2105259-01	Source Water	143	20	2021-05-24 14:27:00	2021-05-25 12:15:00	2021-05-26 14:54:34	B21E298	KMC
Microcystins ADDA, Total	0.001	0.064	0.115	0.15	0.3					µg/L	2021-05-24 14:40:00	Josephine Co Pks Lake Selmac 1	May	PWS90186:SRC-AA	2105251-01	Source Water	143	20	2021-05-24 14:40:00	2021-05-25 12:15:00	2021-05-26 14:54:34	B21E298	KMC
Microcystins ADDA, Total	0	0.064	0.115	0.15	0.3					µg/L	2021-05-25 11:50:00	City of Monroe	May	PWS00540:SRC-BA	2105244-01	Source Water	144	20	2021-05-25 11:50:00	2021-05-26 12:30:00	2021-05-27 18:50:34	B21E324	KMC
Microcystins ADDA, Total	0.02	0.064	0.115	0.15	0.3					µg/L	2021-05-25 15:00:00	City of Gold Hill	May	PWS00333:SRC-AA	2105239-01	Source Water	144	20	2021-05-25 15:00:00	2021-05-26 12:30:00	2021-05-27 18:50:34	B21E324	KMC
Microcystins ADDA, Total	0.0005	0.064	0.115	0.15	0.3					µg/L	2021-06-01 05:15:00	Anglers Cove/SCHWC	June	PWS01483:SRC-AB	2106006-01	Source Water	150	21	2021-06-01 05:15:00	2021-06-02 13:30:00	2021-06-03 14:44:01	B21F029	KMC
Microcystins ADDA, Total	1e-05	0.064	0.115	0.15	0.3					µg/L	2021-06-01 05:30:00	Hiland WC - Shady Cove	June	PWS01520:SRC-AA	2106020-01	Source Water	150	21	2021-06-01 05:30:00	2021-06-02 13:30:00	2021-06-03 14:44:01	B21F029	KMC
Microcystins ADDA, Total	0	0.064	0.115	0.15	0.3					µg/L	2021-06-01 07:00:00	Camp Baker BSA	June	PWS91786:SRC-AA	2106008-01	Source Water	150	21	2021-06-01 07:00:00	2021-06-02 13:30:00	2021-06-03 14:44:01	B21F029	KMC
Microcystins ADDA, Total	0.004	0.064	0.115	0.15	0.3					µg/L	2021-06-01 07:30:00	Glide Water Association	June	PWS00326:SRC-AA	2106019-01	Source Water	150	21	2021-06-01 07:30:00	2021-06-02 13:30:00	2021-06-03 14:44:01	B21F029	KMC
Microcystins ADDA, Total	0.0002	0.064	0.115	0.15	0.3					µg/L	2021-06-01 08:00:00	City of Pendleton	June	PWS00613:SRC-AM	2106014-01	Source Water	150	21	2021-06-01 08:00:00	2021-06-02 13:30:00	2021-06-03 14:44:01	B21F029	KMC
Microcystins ADDA, Total	0	0.064	0.115	0.15	0.3					µg/L	2021-06-01 08:00:00	Jackson Co Pks Emigrant Lake	June	PWS90730:CH-A	2106021-01	Source Water	150	21	2021-06-01 08:00:00	2021-06-02 13:30:00	2021-06-03 14:44:01	B21F029	KMC
Microcystins ADDA, Total	0.002	0.064	0.115	0.15	0.3					µg/L	2021-06-01 08:02:00	Roseburg Forest Products - Dillard	June	PWS94300:SRC-AA	2106026-01	Source Water	150	21	2021-06-01 08:02:00	2021-06-02 13:30:00	2021-06-03 14:44:01	B21F029	KMC
Microcystins ADDA, Total	0.001	0.064	0.115	0.15	0.3					µg/L	2021-06-01 08:30:00	Joint Water Commission	June	PWS00379:SRC-AA	2106022-01	Source Water	150	21	2021-06-01 08:30:00	2021-06-02 13:30:00	2021-06-02 18:18:00	B21E361	KMC
Microcystins ADDA, Total	0.004	0.064	0.115	0.15	0.3					µg/L	2021-06-01 08:40:00	Winston-Dillard Water District	June	PWS00957:SRC-AA	2106032-01	Source Water	150	21	2021-06-01 08:40:00	2021-06-02 13:30:00	2021-06-03 14:44:01	B21F029	KMC
Microcystins ADDA, Total	0	0.064	0.115	0.15	0.3					µg/L	2021-06-01 08:45:00	City of Powers	June	PWS00672:SRC-AA	2106015-01	Source Water	150	21	2021-06-01 08:45:00	2021-06-02 13:30:00	2021-06-03 14:44:01	B21F029	KMC
Microcystins ADDA, Total	0	0.064	0.115	0.15	0.3					µg/L	2021-06-01 09:30:00	USFS Tiller Ranger Station	June	PWS01092:SRC-AA	2106031-01	Source Water	150	21	2021-06-01 09:30:00	2021-06-02 13:30:00	2021-06-03 14:44:01	B21F029	KMC
Microcystins ADDA, Total	0	0.064	0.115	0.15	0.3					µg/L	2021-06-01 09:35:00	North Clackamas County Water Commission	June	PWS00580:SRC-BA	2106024-01	Source Water	150	21	2021-06-01 09:35:00	2021-06-02 13:30:00	2021-06-03 14:44:01	B21F029	KMC
Microcystins ADDA, Total	0	0.064	0.115	0.15	0.3					µg/L	2021-06-01 09:40:00	Springfield Utility Board	June	PWS00837:CH-A	2106028-02	Source Water	150	21	2021-06-01 09:40:00	2021-06-02 13:30:00	2021-06-03 14:44:01	B21F029	KMC
Microcystins ADDA, Total	0	0.064	0.115	0.15	0.3					µg/L	2021-06-01 10:15:00	Salem Public Works	June	PWS00731:SRC-AA	2106027-01	Source Water	150	21	2021-06-01 10:15:00	2021-06-02 13:30:00	2021-06-03 14:44:01	B21F029	KMC
Microcystins ADDA, Total	0.001	0.064	0.115	0.15	0.3					µg/L	2021-06-01 10:30:00	Buell-Red Prairie Water Association	June	PWS01174:SRC-AA	2106007-01	Source Water	150	21	2021-06-01 10:30:00	2021-06-02 13:30:00	2021-06-03 14:44:01	B21F029	KMC
Microcystins ADDA, Total	0.003	0.064	0.115	0.15	0.3					µg/L	2021-06-01 10:30:00	Clarks Branch Water Association	June	PWS00548:SRC-AA	2106017-01	Source Water	150	21	2021-06-01 10:30:00	2021-06-02 13:30:00	2021-06-03 14:44:01	B21F029	KMC
Microcystins ADDA, Total	0.003	0.064	0.115	0.15	0.3					µg/L	2021-06-01 11:10:00	Eugene Water & Electric Board	June	PWS00287:SRC-AA	2106018-01	Source Water	150	21	2021-06-01 11:10:00	2021-06-02 13:30:00	2021-06-03 14:44:01	B21F029	KMC
Microcystins ADDA, Total	0.003	0.064	0.115	0.15	0.3					µg/L	2021-06-01 11:40:00	USFS Steamboat Work Center	June	PWS01091:SRC-AA	2106030-01	Source Water	150	21	2021-06-01 11:40:00	2021-06-02 13:30:00	2021-06-03 14:44:01	B21F029	KMC
Microcystins ADDA, Total	0.0002	0.064	0.115	0.15	0.3					µg/L	2021-06-01 12:25:00	City of Wilsonville	June	PWS00954:SRC-HA	2106016-01	Source Water	150	21	2021-06-01 12:25:00	2021-06-02 13:30:00	2021-06-03 14:44:01	B21F029	KMC
Microcystins ADDA, Total	0.003	0.064	0.115	0.15	0.3					µg/L	2021-06-01 12:45:00	USFS Horseshoe Bend CG	June	PWS94179:SRC-AA	2106029-01	Source Water	150	21	2021-06-01 12:45:00	2021-06-02 13:30:00	2021-06-03 14:44:01	B21F029	KMC
Microcystins ADDA, Total	0	0.064	0.115	0.15	0.3					µg/L	2021-06-01 12:55:00	Canby Utility/Veolia Water	June	PWS00157:CH-A	2106009-01	Source Water	150	21	2021-06-01 12:55:00	2021-06-02 13:30:00	2021-06-03 14:44:01	B21F029	KMC
Microcystins ADDA, Total	0	0.064	0.115	0.15	0.3					µg/L	2021-06-01 13:00:00	Springfield Utility Board	June	PWS00837:SRC-BB	2106028-01	Source Water	150	21	2021-06-01 13:00:00	2021-06-02 13:30:00	2021-06-03 14:44:01	B21F029	KMC
Microcystins ADDA, Total	1e-05	0.064	0.115	0.15	0.3					µg/L	2021-06-01 13:05:00	Lake Oswego - Tigard Water Supply	June	PWS01542:SRC-AA	2106023-01	Source Water	150	21	2021-06-01 13:05:00	2021-06-02 13:30:00	2021-06-03 14:44:01	B21F029	KMC
Microcystins ADDA, Total	0	0.064	0.115	0.15	0.3					µg/L	2021-06-01 13:18:00	PP&L-Toketee Village	June	PWS01012:SRC-AA	2106025-01	Source Water	150	21	2021-06-01 13:18:00	2021-06-02 13:30:00	2021-06-03 14:44:01	B21F029	KMC
Microcystins ADDA, Total	0.0001	0.064	0.115	0.15	0.3					µg/L	2021-06-01 14:00:00	City of Gates	June	PWS00317:SRC-AA	2106012-01	Source Water	150	21	2021-06-01 14:00:00	2021-06-02 13:30:00	2021-06-03 14:44:01	B21F029	KMC
Microcystins ADDA, Total	0.0006	0.064	0.115	0.15	0.3					µg/L	2021-06-01 15:30:00	City of Cottage Grove	June	PWS00236:SRC-BA	2106011-01	Source Water	150	21	2021-06-01 15:30:00	2021-06-02 13:30:00	2021-06-03 14:44:01	B21F029	KMC
Microcystins ADDA, Total	0.0002	0.064	0.115	0.15	0.3					µg/L	2021-06-01 16:50:00	City of Grants Pass	June	PWS00342:SRC-AA	2106013-01	Source Water	150	21	2021-06-01 16:50:00	2021-06-02 13:30:00	2021-06-03 14:44:01	B21F029	KMC
Microcystins ADDA, Total	0.0002	0.064	0.115	0.15	0.3					µg/L	2021-06-03 07:05:00	City of Albany	June	PWS00012:SRC-BA	2106010-01RE1	Source Water	152	21	2021-06-03 07:05:00	2021-06-03 10:15:00	2021-06-08 22:05:54	B21F113	KMC
Microcystins ADDA, Total	0.009	0.064	0.115	0.15	0.3					µg/L	2021-06-07 08:15:00	City of Gold Hill	June	PWS00333:SRC-AA	2106065-01	Source Water	156	22	2021-06-07 08:15:00	2021-06-08 13:00:00	2021-06-08 22:05:54	B21F113	KMC
Microcystins ADDA, Total	0.006	0.064	0.115	0.15	0.3					µg/L	2021-06-07 08:35:00	City of Creswell	June	PWS00246:SRC-BK	2106062-01	Source Water	156	22	2021-06-07 08:35:00	2021-06-08 13:00:00	2021-06-08 22:05:54	B21F113	KMC
Microcystins ADDA, Total	0	0.064	0.115	0.15	0.3					µg/L	2021-06-07 08:38:00	Lyons Mehama Water District	June	PWS00493:SRC-AA	2106075-01	Source Water	156	22	2021-06-07 08:38:00	2021-06-08 13:00:00	2021-06-08 22:05:54	B21F113	KMC
Microcystins ADDA, Total	0.008	0.064	0.115	0.15	0.3					µg/L	2021-06-07 09:10:00	City of Jefferson	June	PWS00408:SRC-AA	2106066-01	Source Water	156	22	2021-06-07 09:10:00	2021-06-08 13:00:00	2021-06-08 22:05:54	B21F113	KMC
Microcystins ADDA, Total	0.0003	0.064	0.115	0.15	0.3					µg/L	2021-06-07 09:30:00	Shangri La Water District	June	PWS00835:SRC-AA	2106080-01	Source Water	156	22	2021-06-07 09:30:00	2021-06-08 13:00:00	2021-06-08 22:05:54	B21F113	KMC
Microcystins ADDA, Total	0	0.064	0.115	0.15	0.3					µg/L	2021-06-07 10:10:00	City of Drain Shops	June	PWS00260:SRC-AA	2106063-01	Source Water	156	22	2021-06-07 10:10:00	2021-06-08 13:00:00	2021-06-08 22:05:54	B21F113	KMC
Microcystins ADDA, Total	0.001	0.064	0.115	0.15	0.3					µg/L	2021-06-07 10:20:00	City of Lowell	June	PWS00492:SRC-BA	2106067-01	Source Water	156	22	2021-06-07 10:20:00	2021-06-08 13:00:00	2021-06-08 22:05:54	B21F113	KMC
Microcystins ADDA, Total	0.03	0.064	0.115	0.15	0.3					µg/L	2021-06-07 10:30:00	City of Myrtle Creek	June	PWS00550:SRC-AA	2106069-01	Source Water	156	22	2021-06-07 10:30:00	2021-06-08 13:00:00	2021-06-08 22:05:54	B21F113	KMC
Microcystins ADDA, Total	0.002	0.064	0.115	0.15	0.3					µg/L	2021-06-07 10:45:00	City of Newport	June	PWS00566:CH-A	2106070-01	Source Water	156	22	2021-06-07 10:45:00	2021-06-08 13:00:00	2021-06-08 22:05:54	B21F113	KMC
Microcystins ADDA, Total	0.003	0.064	0.115	0.15	0.3					µg/L	2021-06-07 10:50:00	South Fork Water Board - Oregon City	June	PWS00591:SRC-AA	2106081-01	Source Water	156	22	2021-06-07 10:50:00	2021-06-08 13:00:00	2021-06-08 22:05:54	B21F113	KMC
Microcystins ADDA, Total	0.009	0.064	0.115	0.15	0.3					µg/L	2021-06-07 11:00:00	City of Rogue River	June	PWS00712:SRC-BA	2106071-01	Source Water	156	22	2021-06-07 11:00:00	2021-06-08 13:00:00	2021-06-08 22:05:54	B21F113	KMC
Microcystins ADDA, Total	0.0003	0.064	0.115	0.15	0.3					µg/L	2021-06-07 11:10:00	City of Estacada	June	PWS00279:SRC-AA	2106064-01	Source Water	156	22	2021-06-07 11:10:00	2021-06-08 13:00:00	2021-06-08 22:05:54	B21F113	KMC
Microcystins ADDA, Total	0.04	0.064	0.115	0.15	0.3					µg/L	2021-06-07 11:30:00	Roberts Creek Water District	June	PWS00717:SRC-AA	2106078-01	Source Water	156	22	2021-06-07 11:30:00	2021-06-08 13:00:00	2021-06-08 22:05:54	B21F113	KMC
Microcystins ADDA, Total	0.04	0.064	0.115	0.15	0.3					µg/L	2021-06-07 11:30:00	Tri-City JW & SA	June	PWS00549:SRC-AA	2106083-01	Source Water	156	22	2021-06-07 11:30:00	2021-06-08 13:00:00	2021-06-08 22:05:54	B21F113	KMC
Microcystins ADDA, Total	0.002	0.064	0.115	0.15	0.3					µg/L	2021-06-07 11:40:00	Rainbow Water District	June	PWS00839:SRC-BB	2106077-01	Source Water	156	22	2021-06-07 11:40:00	2021-06-08 13:00:00	2021-06-08 22:05:54	B21F113	KMC
Microcystins ADDA, Total	0.04	0.064	0.115	0.15	0.3					µg/L	2021-06-07 11:45:00	Umpqua Basin Water Association	June	PWS00719:SRC-AA	2106084-01	Source Water	156	22	2021-06-07 11:45:00	2021-06-08 13:00:00	2021-06-08 22:05:54	B21F113	KMC
Microcystins ADDA, Total	0.02	0.064	0.115	0.15	0.3					µg/L	2021-06-07 12:11:00	City of Roseburg	June	PWS00720:SRC-AA	2106072-01	Source Water	156	22	2021-06-07 12:11:00	2021-06-08 13:00:00	2021-06-08 22:05:54	B21F113	KMC
Microcystins ADDA, Total	0.001	0.064	0.115	0.15	0.3					µg/L	2021-06-07 12:15:00	Ashland Water Department	June	PWS00047:SRC-AA	2106061-01	Source Water	156	22	2021-06-07 12:15:00	2021-06-08 13:00:00	2021-06-08 22:05:54	B21F113	KMC
Microcystins ADDA, Total	0.003	0.064	0.115	0.15	0.3					µg/L	2021-06-07 12:30:00	City of Monroe	June	PWS00540:SRC-BA	2106068-01	Source Water	156	22	2021-06-07 12:30:00	2021-06-08 13:00:00	2021-06-08 22:05:54	B21F113	KMC
Microcystins ADDA, Total	0.006	0.064	0.115	0.15	0.3					µg/L	2021-06-07 13:00:00	Stayton Water Supply	June	PWS00843:SRC-AA	2106082-01	Source Water	156	22	2021-06-07 13:00:00	2021-06-08 13:00:00	2021-06-08 22:05:54	B21F113	KMC
Microcystins ADDA, Total	0.008	0.064	0.115	0.15	0.3					µg/L	2021-06-07 13:40:00	Medford Water Commission	June	PWS00513:SRC-BA	2106076-01	Source Water	156	22	2021-06-07 13:40:00	2021-06-08 13:00:00	2021-06-08 22:05:54	B21F113	KMC
Microcystins ADDA, Total	0	0.064	0.115	0.15	0.3					µg/L	2021-06-07 14:00:00	Seaside Water Department	June	PWS00799:CH-A	2106079-01	Source Water	156	22	2021-06-07 14:00:00	2021-06-08 13:00:00	2021-06-08 22:05:54	B21F113	KMC
Microcystins ADDA, Total	0.004	0.064	0.115	0.15	0.3					µg/L	2021-06-08 09:30:00	Umpqua Ranch Co-op	June	PWS00714:SRC-AH	2106085-01	Source Water	157	22	2021-06-08 09:30:00	2021-06-09 12:30:00	2021-06-14 15:32:51	B21F132	KMC
Microcystins ADDA, Total	0.02	0.064	0.115	0.15	0.3					µg/L	2021-06-09 14:30:00	Josephine Co Pks Lake Selmac 2	June	PWS94645:SRC-AA	2106074-01	Source Water	158	22	2021-06-09 14:30:00	2021-06-10 11:30:00	2021-06-14 15:32:51	B21F132	KMC
Microcystins ADDA, Total	0.02	0.064	0.115	0.15	0.3					µg/L	2021-06-09 15:00:00	Josephine Co Pks Lake Selmac 1	June	PWS90186:SRC-AA	2106073-01	Source Water	158	22	2021-06-09 15:00:00	2021-06-10 11:30:00	2021-06-14 15:32:51	B21F132	KMC
Microcystins ADDA, Total	0.007	0.064	0.115	0.15	0.3					µg/L	2021-06-14 05:15:00	Anglers Cove/SCHWC	June	PWS01483:SRC-AB	2106147-01	Source Water	163	23	2021-06-14 05:15:00	2021-06-15 15:00:00	2021-06-16 16:41:15	B21F208	KMC
Microcystins ADDA, Total	0	0.064	0.115	0.15	0.3					µg/L	2021-06-14 05:30:00	Hiland WC - Shady Cove	June	PWS01520:SRC-AA	2106168-01	Source Water	163	23	2021-06-14 05:30:00	2021-06-15 15:00:00	2021-06-16 16:41:15	B21F208	KMC
Microcystins ADDA, Total	0.002	0.064	0.115	0.15	0.3					µg/L	2021-06-14 06:15:00	City of Albany	June	PWS00012:SRC-BA	2106153-01	Source Water	163	23	2021-06-14 06:15:00	2021-06-15 15:00:00	2021-06-16 16:41:15	B21F208	KMC
Microcystins ADDA, Total	0	0.064	0.115	0.15	0.3					µg/L	2021-06-14 08:00:00	Glide Water Association	June	PWS00326:SRC-AA	2106166-01	Source Water	163	23	2021-06-14 08:00:00	2021-06-15 15:00:00	2021-06-16 16:41:15	B21F208	KMC
Microcystins ADDA, Total	0.0003	0.064	0.115	0.15	0.3					µg/L	2021-06-14 08:00:00	USFS Tiller Ranger Station	June	PWS01092:SRC-AA	2106185-01	Source Water	163	23	2021-06-14 08:00:00	2021-06-15 15:00:00	2021-06-16 16:41:15	B21F208	KMC
Microcystins ADDA, Total	0.02	0.064	0.115	0.15	0.3					µg/L	2021-06-14 08:05:00	Roseburg Forest Products - Dillard	June	PWS94300:SRC-AA	2106178-01	Source Water	163	23	2021-06-14 08:05:00	2021-06-15 15:00:00	2021-06-16 16:41:15	B21F208	KMC
Microcystins ADDA, Total	0	0.064	0.115	0.15	0.3					µg/L	2021-06-14 08:35:00	Joint Water Commission	June	PWS00379:SRC-AA	2106171-01	Source Water	163	23	2021-06-14 08:35:00	2021-06-15 15:00:00	2021-06-16 16:41:15	B21F208	KMC
Microcystins ADDA, Total	0.006	0.064	0.115	0.15	0.3					µg/L	2021-06-14 09:00:00	Salem Public Works	June	PWS00731:SRC-AA	2106180-01	Source Water	163	23	2021-06-14 09:00:00	2021-06-15 15:00:00	2021-06-16 16:41:15	B21F208	KMC
Microcystins ADDA, Total	0.02	0.064	0.115	0.15	0.3					µg/L	2021-06-14 09:05:00	Clarks Branch Water Association	June	PWS00548:SRC-AA	2106162-01	Source Water	163	23	2021-06-14 09:05:00	2021-06-15 15:00:00	2021-06-16 16:41:15	B21F208	KMC
Microcystins ADDA, Total	0	0.064	0.115	0.15	0.3					µg/L	2021-06-14 09:10:00	Camp Baker BSA	June	PWS91786:SRC-AA	2106149-01	Source Water	163	23	2021-06-14 09:10:00	2021-06-15 15:00:00	2021-06-16 16:41:15	B21F208	KMC
Microcystins ADDA, Total	0	0.064	0.115	0.15	0.3					µg/L	2021-06-14 09:10:00	Springfield Utility Board	June	PWS00837:CH-A	2106181-02	Source Water	163	23	2021-06-14 09:10:00	2021-06-15 15:00:00	2021-06-16 16:41:15	B21F208	KMC
Microcystins ADDA, Total	0	0.064	0.115	0.15	0.3					µg/L	2021-06-14 09:30:00	City of Powers	June	PWS00672:SRC-AA	2106160-01	Source Water	163	23	2021-06-14 09:30:00	2021-06-15 15:00:00	2021-06-16 16:41:15	B21F208	KMC
Microcystins ADDA, Total	0.02	0.064	0.115	0.15	0.3					µg/L	2021-06-14 09:30:00	Jackson Co Pks Emigrant Lake	June	PWS90730:CH-A	2106169-01	Source Water	163	23	2021-06-14 09:30:00	2021-06-15 15:00:00	2021-06-16 16:41:15	B21F208	KMC
Microcystins ADDA, Total	0.0007	0.064	0.115	0.15	0.3					µg/L	2021-06-14 10:30:00	Buell-Red Prairie Water Association	June	PWS01174:SRC-AA	2106148-01	Source Water	163	23	2021-06-14 10:30:00	2021-06-15 15:00:00	2021-06-16 16:41:15	B21F208	KMC
Microcystins ADDA, Total	0.001	0.064	0.115	0.15	0.3					µg/L	2021-06-14 10:30:00	North Clackamas County Water Commission	June	PWS00580:SRC-BA	2106175-01	Source Water	163	23	2021-06-14 10:30:00	2021-06-15 15:00:00	2021-06-16 16:41:15	B21F208	KMC
Microcystins ADDA, Total	0.003	0.064	0.115	0.15	0.3					µg/L	2021-06-14 10:35:00	Springfield Utility Board	June	PWS00837:SRC-BB	2106181-01	Source Water	163	23	2021-06-14 10:35:00	2021-06-15 15:00:00	2021-06-16 16:41:15	B21F208	KMC
Microcystins ADDA, Total	0.009	0.064	0.115	0.15	0.3					µg/L	2021-06-14 10:37:00	Douglas County Parks - Whistler's Bend	June	PWS93944:SRC-AB	2106189-01	Source Water	163	23	2021-06-14 10:37:00	2021-06-15 15:00:00	2021-06-16 16:41:15	B21F208	KMC
Microcystins ADDA, Total	0	0.064	0.115	0.15	0.3					µg/L	2021-06-14 10:44:00	PP&L-Toketee Village	June	PWS01012:SRC-AA	2106177-01	Source Water	163	23	2021-06-14 10:44:00	2021-06-15 15:00:00	2021-06-16 16:41:15	B21F208	KMC
Microcystins ADDA, Total	0.01	0.064	0.115	0.15	0.3					µg/L	2021-06-14 11:21:00	USFS Horseshoe Bend CG	June	PWS94179:SRC-AA	2106182-01	Source Water	163	23	2021-06-14 11:21:00	2021-06-15 15:00:00	2021-06-16 16:41:15	B21F208	KMC
Microcystins ADDA, Total	0.001	0.064	0.115	0.15	0.3					µg/L	2021-06-14 11:30:00	City of Pendleton	June	PWS00613:SRC-AM	2106159-01	Source Water	163	23	2021-06-14 11:30:00	2021-06-15 15:00:00	2021-06-16 16:41:15	B21F208	KMC
Microcystins ADDA, Total	0.001	0.064	0.115	0.15	0.3					µg/L	2021-06-14 11:30:00	Lake Oswego - Tigard Water Supply	June	PWS01542:SRC-AA	2106173-01	Source Water	163	23	2021-06-14 11:30:00	2021-06-15 15:00:00	2021-06-16 16:41:15	B21F208	KMC
Microcystins ADDA, Total	0.007	0.064	0.115	0.15	0.3					µg/L	2021-06-14 12:00:00	USFS Steamboat Work Center	June	PWS01091:SRC-AA	2106184-01	Source Water	163	23	2021-06-14 12:00:00	2021-06-15 15:00:00	2021-06-16 16:41:15	B21F208	KMC
Microcystins ADDA, Total	0.02	0.064	0.115	0.15	0.3					µg/L	2021-06-14 12:40:00	Eugene Water & Electric Board	June	PWS00287:SRC-AA	2106164-01	Source Water	163	23	2021-06-14 12:40:00	2021-06-15 15:00:00	2021-06-16 16:41:15	B21F208	KMC
Microcystins ADDA, Total	0	0.064	0.115	0.15	0.3					µg/L	2021-06-14 13:10:00	City of Wilsonville	June	PWS00954:SRC-HA	2106161-01	Source Water	163	23	2021-06-14 13:10:00	2021-06-15 15:00:00	2021-06-16 16:41:15	B21F208	KMC
Microcystins ADDA, Total	0	0.064	0.115	0.15	0.3					µg/L	2021-06-14 13:55:00	Canby Utility/Veolia Water	June	PWS00157:CH-A	2106151-01	Source Water	163	23	2021-06-14 13:55:00	2021-06-15 15:00:00	2021-06-16 16:41:15	B21F208	KMC
Microcystins ADDA, Total	0	0.064	0.115	0.15	0.3					µg/L	2021-06-14 14:00:00	City of Gates	June	PWS00317:SRC-AA	2106156-01	Source Water	163	23	2021-06-14 14:00:00	2021-06-15 15:00:00	2021-06-16 16:41:15	B21F208	KMC
Microcystins ADDA, Total	0.03	0.064	0.115	0.15	0.3					µg/L	2021-06-14 14:00:00	Winston-Dillard Water District	June	PWS00957:SRC-AA	2106186-01	Source Water	163	23	2021-06-14 14:00:00	2021-06-15 15:00:00	2021-06-16 16:41:15	B21F208	KMC
Microcystins ADDA, Total	0	0.064	0.115	0.15	0.3					µg/L	2021-06-14 15:30:00	City of Cottage Grove	June	PWS00236:SRC-BA	2106154-01	Source Water	163	23	2021-06-14 15:30:00	2021-06-15 15:00:00	2021-06-16 16:41:15	B21F208	KMC
Microcystins ADDA, Total	0.01	0.064	0.115	0.15	0.3					µg/L	2021-06-14 16:50:00	City of Grants Pass	June	PWS00342:SRC-AA	2106158-01	Source Water	163	23	2021-06-14 16:50:00	2021-06-15 15:00:00	2021-06-16 16:41:15	B21F208	KMC
Microcystins ADDA, Total	0	0.064	0.115	0.15	0.3					µg/L	2021-06-21 08:30:00	City of Creswell	June	PWS00246:SRC-BK	2106228-01	Source Water	170	24	2021-06-21 08:30:00	2021-06-22 12:45:00	2021-06-23 13:56:41	B21F293	KMC
Microcystins ADDA, Total	0.01	0.064	0.115	0.15	0.3					µg/L	2021-06-21 08:30:00	Tri-City JW & SA	June	PWS00549:SRC-AA	2106260-01	Source Water	170	24	2021-06-21 08:30:00	2021-06-22 12:45:00	2021-06-23 13:56:41	B21F293	KMC
Microcystins ADDA, Total	0	0.064	0.115	0.15	0.3					µg/L	2021-06-21 08:42:00	South Fork Water Board - Oregon City	June	PWS00591:SRC-AA	2106256-01	Source Water	170	24	2021-06-21 08:42:00	2021-06-22 12:45:00	2021-06-23 13:56:41	B21F293	KMC
Microcystins ADDA, Total	0	0.064	0.115	0.15	0.3					µg/L	2021-06-21 09:00:00	City of Monroe	June	PWS00540:SRC-BA	2106237-01	Source Water	170	24	2021-06-21 09:00:00	2021-06-22 12:45:00	2021-06-23 13:56:41	B21F293	KMC
Microcystins ADDA, Total	0.0002	0.064	0.115	0.15	0.3					µg/L	2021-06-21 09:00:00	Shangri La Water District	June	PWS00835:SRC-AA	2106255-01	Source Water	170	24	2021-06-21 09:00:00	2021-06-22 12:45:00	2021-06-23 13:56:41	B21F293	KMC
Microcystins ADDA, Total	0.004	0.064	0.115	0.15	0.3					µg/L	2021-06-21 09:53:00	City of Jefferson	June	PWS00408:SRC-AA	2106234-01	Source Water	170	24	2021-06-21 09:53:00	2021-06-22 12:45:00	2021-06-23 13:56:41	B21F293	KMC
Microcystins ADDA, Total	0.003	0.064	0.115	0.15	0.3					µg/L	2021-06-21 09:55:00	Douglas County Parks - Whistler's Bend	June	PWS93944:SRC-AB	2106269-01	Source Water	170	24	2021-06-21 09:55:00	2021-06-22 12:45:00	2021-06-23 13:56:41	B21F293	KMC
Microcystins ADDA, Total	0.0001	0.064	0.115	0.15	0.3					µg/L	2021-06-21 10:15:00	City of Estacada	June	PWS00279:SRC-AA	2106230-01	Source Water	170	24	2021-06-21 10:15:00	2021-06-22 12:45:00	2021-06-23 13:56:41	B21F293	KMC
Microcystins ADDA, Total	0.01	0.064	0.115	0.15	0.3					µg/L	2021-06-21 10:30:00	City of Myrtle Creek	June	PWS00550:SRC-AA	2106238-01	Source Water	170	24	2021-06-21 10:30:00	2021-06-22 12:45:00	2021-06-23 13:56:41	B21F293	KMC
Microcystins ADDA, Total	0.004	0.064	0.115	0.15	0.3					µg/L	2021-06-21 10:45:00	Umpqua Basin Water Association	June	PWS00719:SRC-AA	2106261-01	Source Water	170	24	2021-06-21 10:45:00	2021-06-22 12:45:00	2021-06-23 13:56:41	B21F293	KMC
Microcystins ADDA, Total	0.002	0.064	0.115	0.15	0.3					µg/L	2021-06-21 10:50:00	City of Lowell	June	PWS00492:SRC-BA	2106236-01	Source Water	170	24	2021-06-21 10:50:00	2021-06-22 12:45:00	2021-06-23 13:56:41	B21F293	KMC
Microcystins ADDA, Total	0	0.064	0.115	0.15	0.3					µg/L	2021-06-21 10:55:00	City of Newport	June	PWS00566:CH-A	2106239-01	Source Water	170	24	2021-06-21 10:55:00	2021-06-23 10:45:00	2021-06-28 13:54:04	B21F309	KMC
Microcystins ADDA, Total	0.01	0.064	0.115	0.15	0.3					µg/L	2021-06-21 11:00:00	Roberts Creek Water District	June	PWS00717:SRC-AA	2106253-01	Source Water	170	24	2021-06-21 11:00:00	2021-06-22 12:45:00	2021-06-23 13:56:41	B21F293	KMC
Microcystins ADDA, Total	0.004	0.064	0.115	0.15	0.3					µg/L	2021-06-21 11:40:00	City of Rogue River	June	PWS00712:SRC-BA	2106240-01	Source Water	170	24	2021-06-21 11:40:00	2021-06-22 12:45:00	2021-06-23 13:56:41	B21F293	KMC
Microcystins ADDA, Total	0.001	0.064	0.115	0.15	0.3					µg/L	2021-06-21 12:05:00	Lyons Mehama Water District	June	PWS00493:SRC-AA	2106248-01	Source Water	170	24	2021-06-21 12:05:00	2021-06-22 12:45:00	2021-06-23 13:56:41	B21F293	KMC
Microcystins ADDA, Total	0.002	0.064	0.115	0.15	0.3					µg/L	2021-06-21 12:06:00	City of Roseburg	June	PWS00720:SRC-AA	2106242-01	Source Water	170	24	2021-06-21 12:06:00	2021-06-22 12:45:00	2021-06-23 13:56:41	B21F293	KMC
Microcystins ADDA, Total	0.001	0.064	0.115	0.15	0.3					µg/L	2021-06-21 12:15:00	Ashland Water Department	June	PWS00047:SRC-AA	2106226-01	Source Water	170	24	2021-06-21 12:15:00	2021-06-22 12:45:00	2021-06-23 13:56:41	B21F293	KMC
Microcystins ADDA, Total	0.002	0.064	0.115	0.15	0.3					µg/L	2021-06-21 13:00:00	Stayton Water Supply	June	PWS00843:SRC-AA	2106258-01	Source Water	170	24	2021-06-21 13:00:00	2021-06-22 12:45:00	2021-06-23 13:56:41	B21F293	KMC
Microcystins ADDA, Total	0.0008	0.064	0.115	0.15	0.3					µg/L	2021-06-21 13:00:00	Umpqua Ranch Co-op	June	PWS00714:SRC-AH	2106263-01	Source Water	170	24	2021-06-21 13:00:00	2021-06-22 12:45:00	2021-06-23 13:56:41	B21F293	KMC
Microcystins ADDA, Total	0.0008	0.064	0.115	0.15	0.3					µg/L	2021-06-21 14:25:00	Medford Water Commission	June	PWS00513:SRC-BA	2106250-01	Source Water	170	24	2021-06-21 14:25:00	2021-06-22 12:45:00	2021-06-23 13:56:41	B21F293	KMC
Microcystins ADDA, Total	0	0.064	0.115	0.15	0.3					µg/L	2021-06-21 15:25:00	Rainbow Water District	June	PWS00839:SRC-BB	2106252-01	Source Water	170	24	2021-06-21 15:25:00	2021-06-22 12:45:00	2021-06-23 13:56:41	B21F293	KMC
Microcystins ADDA, Total	1e-05	0.064	0.115	0.15	0.3					µg/L	2021-06-22 12:00:00	City of Drain Shops	June	PWS00260:SRC-AA	2106229-01	Source Water	171	24	2021-06-22 12:00:00	2021-06-23 10:45:00	2021-06-28 13:54:04	B21F309	KMC
Microcystins ADDA, Total	0	0.064	0.115	0.15	0.3					µg/L	2021-06-22 14:00:00	Seaside Water Department	June	PWS00799:CH-A	2106254-01	Source Water	171	24	2021-06-22 14:00:00	2021-06-23 10:45:00	2021-06-28 13:54:04	B21F309	KMC
Microcystins ADDA, Total	0.004	0.064	0.115	0.15	0.3					µg/L	2021-06-23 11:45:00	City of Gold Hill	June	PWS00333:SRC-AA	2106287-01	Source Water	172	24	2021-06-23 11:45:00	2021-06-24 14:45:00	2021-06-28 13:54:04	B21F309	KMC
Microcystins ADDA, Total	0.04	0.064	0.115	0.15	0.3					µg/L	2021-06-24 09:30:00	Josephine Co Pks Lake Selmac 2	June	PWS94645:SRC-AA	2106299-01	Source Water	173	24	2021-06-24 09:30:00	2021-06-25 11:00:00	2021-06-28 13:54:04	B21F309	KMC
Microcystins ADDA, Total	0.01	0.064	0.115	0.15	0.3					µg/L	2021-06-24 09:40:00	Josephine Co Pks Lake Selmac 1	June	PWS90186:SRC-AA	2106297-01	Source Water	173	24	2021-06-24 09:40:00	2021-06-25 11:00:00	2021-06-28 13:54:04	B21F309	KMC
Microcystins ADDA, Total	0	0.064	0.115	0.15	0.3					µg/L	2021-06-28 05:15:00	Anglers Cove/SCHWC	June	PWS01483:SRC-AB	2106304-01	Source Water	177	25	2021-06-28 05:15:00	2021-06-29 12:00:00	2021-06-30 12:07:19	B21F389	KMC
Microcystins ADDA, Total	0	0.064	0.115	0.15	0.3					µg/L	2021-06-28 05:30:00	Hiland WC - Shady Cove	June	PWS01520:SRC-AA	2106318-01	Source Water	177	25	2021-06-28 05:30:00	2021-06-29 12:00:00	2021-06-30 12:07:19	B21F389	KMC
Microcystins ADDA, Total	0	0.064	0.115	0.15	0.3					µg/L	2021-06-28 07:05:00	Joint Water Commission	June	PWS00379:SRC-AA	2106319-01	Source Water	177	25	2021-06-28 07:05:00	2021-06-29 12:00:00	2021-06-30 12:07:19	B21F389	KMC
Microcystins ADDA, Total	0	0.064	0.115	0.15	0.3					µg/L	2021-06-28 07:49:00	Jackson Co Pks Emigrant Lake	June	PWS90730:CH-A	2106331-01	Source Water	177	25	2021-06-28 07:49:00	2021-06-29 12:00:00	2021-06-30 12:07:19	B21F389	KMC
Microcystins ADDA, Total	0.01	0.064	0.115	0.15	0.3					µg/L	2021-06-28 08:10:00	Roseburg Forest Products - Dillard	June	PWS94300:SRC-AA	2106323-01	Source Water	177	25	2021-06-28 08:10:00	2021-06-29 12:00:00	2021-06-30 12:07:19	B21F389	KMC
Microcystins ADDA, Total	1e-05	0.064	0.115	0.15	0.3					µg/L	2021-06-28 09:00:00	City of Powers	June	PWS00672:SRC-AA	2106313-01	Source Water	177	25	2021-06-28 09:00:00	2021-06-29 12:00:00	2021-06-30 12:07:19	B21F389	KMC
Microcystins ADDA, Total	0	0.064	0.115	0.15	0.3					µg/L	2021-06-28 09:00:00	Springfield Utility Board	June	PWS00837:CH-A	2106325-02	Source Water	177	25	2021-06-28 09:00:00	2021-06-29 12:00:00	2021-06-30 12:07:19	B21F389	KMC
Microcystins ADDA, Total	0.008	0.064	0.115	0.15	0.3					µg/L	2021-06-28 09:15:00	Winston-Dillard Water District	June	PWS00957:SRC-AA	2106329-01	Source Water	177	25	2021-06-28 09:15:00	2021-06-29 12:00:00	2021-06-30 12:07:19	B21F389	KMC
Microcystins ADDA, Total	0	0.064	0.115	0.15	0.3					µg/L	2021-06-28 09:20:00	Springfield Utility Board	June	PWS00837:SRC-BB	2106325-01	Source Water	177	25	2021-06-28 09:20:00	2021-06-29 12:00:00	2021-06-30 12:07:19	B21F389	KMC
Microcystins ADDA, Total	0	0.064	0.115	0.15	0.3					µg/L	2021-06-28 10:00:00	Salem Public Works	June	PWS00731:SRC-AA	2106324-01	Source Water	177	25	2021-06-28 10:00:00	2021-06-29 12:00:00	2021-06-30 12:07:19	B21F389	KMC
Microcystins ADDA, Total	0.0002	0.064	0.115	0.15	0.3					µg/L	2021-06-28 10:40:00	Camp Baker BSA	June	PWS91786:SRC-AA	2106306-01	Source Water	177	25	2021-06-28 10:40:00	2021-06-30 10:37:00	2021-07-06 13:44:36	B21G010	KMC
Microcystins ADDA, Total	0.002	0.064	0.115	0.15	0.3					µg/L	2021-06-28 11:30:00	Lake Oswego - Tigard Water Supply	June	PWS01542:SRC-AA	2106320-01	Source Water	177	25	2021-06-28 11:30:00	2021-06-29 12:00:00	2021-06-30 12:07:19	B21F389	KMC
Microcystins ADDA, Total	0	0.064	0.115	0.15	0.3					µg/L	2021-06-28 11:50:00	North Clackamas County Water Commission	June	PWS00580:SRC-BA	2106321-01	Source Water	177	25	2021-06-28 11:50:00	2021-06-29 12:00:00	2021-06-30 12:07:19	B21F389	KMC
Microcystins ADDA, Total	3e-05	0.064	0.115	0.15	0.3					µg/L	2021-06-28 12:00:00	Eugene Water & Electric Board	June	PWS00287:SRC-AA	2106316-01	Source Water	177	25	2021-06-28 12:00:00	2021-06-29 12:00:00	2021-06-30 12:07:19	B21F389	KMC
Microcystins ADDA, Total	3e-05	0.064	0.115	0.15	0.3					µg/L	2021-06-28 15:30:00	City of Cottage Grove	June	PWS00236:SRC-BA	2106309-01	Source Water	177	25	2021-06-28 15:30:00	2021-06-29 12:00:00	2021-06-30 12:07:19	B21F389	KMC
Microcystins ADDA, Total	0.0007	0.064	0.115	0.15	0.3					µg/L	2021-06-30 14:30:00	City of Albany	June	PWS00012:SRC-BA	2107064-01	Source Water	179	25	2021-06-30 14:30:00	2021-07-07 15:00:00	2021-07-08 21:21:11	B21G062	KMC
Microcystins ADDA, Total	0.008	0.064	0.115	0.15	0.3					µg/L	2021-07-01 08:30:00	Clarks Branch Water Association	July	PWS00548:SRC-AA	2107070-01	Source Water	180	25	2021-07-01 08:30:00	2021-07-07 15:00:00	2021-07-08 21:21:11	B21G062	KMC
Microcystins ADDA, Total	0.003	0.064	0.115	0.15	0.3					µg/L	2021-07-01 11:30:00	USFS Steamboat Work Center	July	PWS01091:SRC-AA	2107072-01	Source Water	180	25	2021-07-01 11:30:00	2021-07-07 15:00:00	2021-07-08 21:21:11	B21G062	KMC
Microcystins ADDA, Total	5e-05	0.064	0.115	0.15	0.3					µg/L	2021-07-01 12:04:00	PP&L-Toketee Village	July	PWS01012:SRC-AA	2107071-01	Source Water	180	25	2021-07-01 12:04:00	2021-07-07 15:00:00	2021-07-08 21:21:11	B21G062	KMC
Microcystins ADDA, Total	0.001	0.064	0.115	0.15	0.3					µg/L	2021-07-01 13:00:00	USFS Horseshoe Bend CG	July	PWS94179:SRC-AA	2107074-01	Source Water	180	25	2021-07-01 13:00:00	2021-07-07 15:00:00	2021-07-08 21:21:11	B21G062	KMC
Microcystins ADDA, Total	0.001	0.064	0.115	0.15	0.3					µg/L	2021-07-01 14:15:00	Canby Utility/Veolia Water	July	PWS00157:CH-A	2107066-01	Source Water	180	25	2021-07-01 14:15:00	2021-07-07 15:00:00	2021-07-08 21:21:11	B21G062	KMC
Microcystins ADDA, Total	0	0.064	0.115	0.15	0.3					µg/L	2021-07-01 14:30:00	USFS Tiller Ranger Station	July	PWS01092:SRC-AA	2107073-01	Source Water	180	25	2021-07-01 14:30:00	2021-07-07 15:00:00	2021-07-08 21:21:11	B21G062	KMC
Microcystins ADDA, Total	0.01	0.064	0.115	0.15	0.3					µg/L	2021-07-02 11:00:00	City of Gates	July	PWS00317:SRC-AA	2107068-01	Source Water	181	25	2021-07-02 11:00:00	2021-07-07 15:00:00	2021-07-08 21:21:11	B21G062	KMC
Microcystins ADDA, Total	0.006	0.064	0.115	0.15	0.3					µg/L	2021-07-02 11:55:00	Buell-Red Prairie Water Association	July	PWS01174:SRC-AA	2107065-01	Source Water	181	25	2021-07-02 11:55:00	2021-07-07 15:00:00	2021-07-08 21:21:11	B21G062	KMC
Microcystins ADDA, Total	0.003	0.064	0.115	0.15	0.3					µg/L	2021-07-04 15:40:00	City of Grants Pass	July	PWS00342:SRC-AA	2107067-01	Source Water	183	26	2021-07-04 15:40:00	2021-07-07 15:00:00	2021-07-08 21:21:11	B21G062	KMC
Microcystins ADDA, Total	0.0008	0.064	0.115	0.15	0.3					µg/L	2021-07-06 06:55:00	City of Wilsonville	July	PWS00954:SRC-HA	2107069-01	Source Water	185	26	2021-07-06 06:55:00	2021-07-07 15:00:00	2021-07-08 21:21:11	B21G062	KMC
Microcystins ADDA, Total	0.007	0.064	0.115	0.15	0.3					µg/L	2021-07-06 07:10:00	Medford Water Commission	July	PWS00513:SRC-BA	2107048-01	Source Water	185	26	2021-07-06 07:10:00	2021-07-07 15:00:00	2021-07-08 21:21:11	B21G062	KMC
Microcystins ADDA, Total	0	0.064	0.115	0.15	0.3					µg/L	2021-07-06 08:42:00	Lyons Mehama Water District	July	PWS00493:SRC-AA	2107047-01	Source Water	185	26	2021-07-06 08:42:00	2021-07-07 12:30:00	2021-07-08 13:21:12	B21G060	KMC
Microcystins ADDA, Total	0.002	0.064	0.115	0.15	0.3					µg/L	2021-07-06 08:50:00	City of Creswell	July	PWS00246:SRC-BK	2107034-01	Source Water	185	26	2021-07-06 08:50:00	2021-07-07 12:30:00	2021-07-08 13:21:12	B21G060	KMC
Microcystins ADDA, Total	0.004	0.064	0.115	0.15	0.3					µg/L	2021-07-06 09:00:00	Umpqua Basin Water Association	July	PWS00719:SRC-AA	2107056-01	Source Water	185	26	2021-07-06 09:00:00	2021-07-07 12:30:00	2021-07-08 13:21:12	B21G060	KMC
Microcystins ADDA, Total	0.006	0.064	0.115	0.15	0.3					µg/L	2021-07-06 09:13:00	City of Monroe	July	PWS00540:SRC-BA	2107040-01	Source Water	185	26	2021-07-06 09:13:00	2021-07-07 15:00:00	2021-07-08 21:21:11	B21G062	KMC
Microcystins ADDA, Total	0.02	0.064	0.115	0.15	0.3					µg/L	2021-07-06 09:20:00	Tri-City JW & SA	July	PWS00549:SRC-AA	2107055-01	Source Water	185	26	2021-07-06 09:20:00	2021-07-07 15:00:00	2021-07-08 21:21:11	B21G062	KMC
Microcystins ADDA, Total	0	0.064	0.115	0.15	0.3					µg/L	2021-07-06 09:30:00	City of Estacada	July	PWS00279:SRC-AA	2107036-01	Source Water	185	26	2021-07-06 09:30:00	2021-07-07 12:30:00	2021-07-08 13:21:12	B21G060	KMC
Microcystins ADDA, Total	0.004	0.064	0.115	0.15	0.3					µg/L	2021-07-06 10:03:00	City of Jefferson	July	PWS00408:SRC-AA	2107038-01	Source Water	185	26	2021-07-06 10:03:00	2021-07-07 12:30:00	2021-07-08 13:21:12	B21G060	KMC
Microcystins ADDA, Total	0.0003	0.064	0.115	0.15	0.3					µg/L	2021-07-06 10:04:00	South Fork Water Board - Oregon City	July	PWS00591:SRC-AA	2107053-01	Source Water	185	26	2021-07-06 10:04:00	2021-07-07 12:30:00	2021-07-08 13:21:12	B21G060	KMC
Microcystins ADDA, Total	0.002	0.064	0.115	0.15	0.3					µg/L	2021-07-06 10:28:00	Douglas County Parks - Whistler's Bend	July	PWS93944:SRC-AB	2107062-01	Source Water	185	26	2021-07-06 10:28:00	2021-07-07 12:30:00	2021-07-08 13:21:12	B21G060	KMC
Microcystins ADDA, Total	0.008	0.064	0.115	0.15	0.3					µg/L	2021-07-06 10:30:00	City of Myrtle Creek	July	PWS00550:SRC-AA	2107041-01	Source Water	185	26	2021-07-06 10:30:00	2021-07-07 12:30:00	2021-07-08 13:21:12	B21G060	KMC
Microcystins ADDA, Total	0.001	0.064	0.115	0.15	0.3					µg/L	2021-07-06 10:50:00	City of Newport	July	PWS00566:CH-A	2107042-01	Source Water	185	26	2021-07-06 10:50:00	2021-07-07 12:30:00	2021-07-08 13:21:12	B21G060	KMC
Microcystins ADDA, Total	0.01	0.064	0.115	0.15	0.3					µg/L	2021-07-06 11:00:00	Umpqua Ranch Co-op	July	PWS00714:SRC-AH	2107057-01	Source Water	185	26	2021-07-06 11:00:00	2021-07-07 12:30:00	2021-07-08 13:21:12	B21G060	KMC
Microcystins ADDA, Total	0.007	0.064	0.115	0.15	0.3					µg/L	2021-07-06 11:30:00	Roberts Creek Water District	July	PWS00717:SRC-AA	2107050-01	Source Water	185	26	2021-07-06 11:30:00	2021-07-07 12:30:00	2021-07-08 13:21:12	B21G060	KMC
Microcystins ADDA, Total	0.02	0.064	0.115	0.15	0.3					µg/L	2021-07-06 11:50:00	City of Lowell	July	PWS00492:SRC-BA	2107039-01	Source Water	185	26	2021-07-06 11:50:00	2021-07-08 11:20:00	2021-07-08 21:21:11	B21G062	KMC
Microcystins ADDA, Total	0.01	0.064	0.115	0.15	0.3					µg/L	2021-07-06 12:10:00	City of Rogue River	July	PWS00712:SRC-BA	2107043-01	Source Water	185	26	2021-07-06 12:10:00	2021-07-07 12:30:00	2021-07-08 13:21:12	B21G060	KMC
Microcystins ADDA, Total	0.002	0.064	0.115	0.15	0.3					µg/L	2021-07-06 12:19:00	City of Roseburg	July	PWS00720:SRC-AA	2107044-01	Source Water	185	26	2021-07-06 12:19:00	2021-07-07 12:30:00	2021-07-08 13:21:12	B21G060	KMC
Microcystins ADDA, Total	0.0002	0.064	0.115	0.15	0.3					µg/L	2021-07-06 12:30:00	Ashland Water Department	July	PWS00047:SRC-AA	2107033-01	Source Water	185	26	2021-07-06 12:30:00	2021-07-07 12:30:00	2021-07-08 13:21:12	B21G060	KMC
Microcystins ADDA, Total	0.001	0.064	0.115	0.15	0.3					µg/L	2021-07-06 12:35:00	Rainbow Water District	July	PWS00839:SRC-BB	2107049-01	Source Water	185	26	2021-07-06 12:35:00	2021-07-08 11:20:00	2021-07-08 21:21:11	B21G062	KMC
Microcystins ADDA, Total	0.0002	0.064	0.115	0.15	0.3					µg/L	2021-07-06 12:50:00	City of Drain Shops	July	PWS00260:SRC-AA	2107035-01	Source Water	185	26	2021-07-06 12:50:00	2021-07-07 12:30:00	2021-07-08 13:21:12	B21G060	KMC
Microcystins ADDA, Total	0.01	0.064	0.115	0.15	0.3					µg/L	2021-07-06 13:00:00	Stayton Water Supply	July	PWS00843:SRC-AA	2107054-01	Source Water	185	26	2021-07-06 13:00:00	2021-07-07 12:30:00	2021-07-08 13:21:12	B21G060	KMC
Microcystins ADDA, Total	3e-05	0.064	0.115	0.15	0.3					µg/L	2021-07-06 14:00:00	Seaside Water Department	July	PWS00799:CH-A	2107051-01	Source Water	185	26	2021-07-06 14:00:00	2021-07-07 12:30:00	2021-07-08 13:21:12	B21G060	KMC
Microcystins ADDA, Total	0.007	0.064	0.115	0.15	0.3					µg/L	2021-07-06 14:15:00	Josephine Co Pks Lake Selmac 1	July	PWS90186:SRC-AA	2107045-01	Source Water	185	26	2021-07-06 14:15:00	2021-07-07 12:30:00	2021-07-08 13:21:12	B21G060	KMC
Microcystins ADDA, Total	0.04	0.064	0.115	0.15	0.3					µg/L	2021-07-06 14:30:00	Josephine Co Pks Lake Selmac 2	July	PWS94645:SRC-AA	2107046-01	Source Water	185	26	2021-07-06 14:30:00	2021-07-07 12:30:00	2021-07-08 13:21:12	B21G060	KMC
Microcystins ADDA, Total	0.002	0.064	0.115	0.15	0.3					µg/L	2021-07-08 13:00:00	Shangri La Water District	July	PWS00835:SRC-AA	2107090-01	Source Water	187	26	2021-07-08 13:00:00	2021-07-09 11:45:00	2021-07-14 17:06:49	B21G112	KMC
Microcystins ADDA, Total	0.008	0.064	0.115	0.15	0.3					µg/L	2021-07-09 15:25:00	Glide Water Association	July	PWS00326:SRC-AA	2107147-01	Source Water	188	26	2021-07-09 15:25:00	2021-07-14 11:45:00	2021-07-19 14:35:24	B21G123	KMC
Microcystins ADDA, Total	0.005	0.064	0.115	0.15	0.3					µg/L	2021-07-12 05:15:00	Anglers Cove/SCHWC	July	PWS01483:SRC-AB	2107100-01	Source Water	191	27	2021-07-12 05:15:00	2021-07-13 12:00:00	2021-07-14 17:06:49	B21G112	KMC
Microcystins ADDA, Total	0.003	0.064	0.115	0.15	0.3					µg/L	2021-07-12 05:30:00	Hiland WC - Shady Cove	July	PWS01520:SRC-AA	2107121-01	Source Water	191	27	2021-07-12 05:30:00	2021-07-13 12:00:00	2021-07-14 17:06:49	B21G112	KMC
Microcystins ADDA, Total	0.003	0.064	0.115	0.15	0.3					µg/L	2021-07-12 07:25:00	Springfield Utility Board	July	PWS00837:CH-A	2107134-02	Source Water	191	27	2021-07-12 07:25:00	2021-07-13 12:00:00	2021-07-14 17:06:49	B21G112	KMC
Microcystins ADDA, Total	0.009	0.064	0.115	0.15	0.3					µg/L	2021-07-12 07:36:00	City of Pendleton	July	PWS00613:SRC-AM	2107112-01	Source Water	191	27	2021-07-12 07:36:00	2021-07-14 11:45:00	2021-07-19 14:35:24	B21G123	KMC
Microcystins ADDA, Total	0.02	0.064	0.115	0.15	0.3					µg/L	2021-07-12 07:47:00	Glide Water Association	July	PWS00326:SRC-AA	2107119-01	Source Water	191	27	2021-07-12 07:47:00	2021-07-14 11:45:00	2021-07-23 16:45:23	B21G238	KMC
Microcystins ADDA, Total	0.009	0.064	0.115	0.15	0.3					µg/L	2021-07-12 07:55:00	Springfield Utility Board	July	PWS00837:SRC-BB	2107134-01	Source Water	191	27	2021-07-12 07:55:00	2021-07-13 12:00:00	2021-07-14 17:06:49	B21G112	KMC
Microcystins ADDA, Total	0.02	0.064	0.115	0.15	0.3					µg/L	2021-07-12 08:01:00	Roseburg Forest Products - Dillard	July	PWS94300:SRC-AA	2107131-01	Source Water	191	27	2021-07-12 08:01:00	2021-07-13 12:00:00	2021-07-14 17:06:49	B21G112	KMC
Microcystins ADDA, Total	0.02	0.064	0.115	0.15	0.3					µg/L	2021-07-12 08:10:00	City of Gold Hill	July	PWS00333:SRC-AA	2107142-01	Source Water	191	27	2021-07-12 08:10:00	2021-07-13 12:00:00	2021-07-14 17:06:49	B21G112	KMC
Microcystins ADDA, Total	0.01	0.064	0.115	0.15	0.3					µg/L	2021-07-12 08:10:00	USFS Tiller Ranger Station	July	PWS01092:SRC-AA	2107138-01	Source Water	191	27	2021-07-12 08:10:00	2021-07-13 12:00:00	2021-07-14 17:06:49	B21G112	KMC
Microcystins ADDA, Total	0.004	0.064	0.115	0.15	0.3					µg/L	2021-07-12 08:28:00	Joint Water Commission	July	PWS00379:SRC-AA	2107124-01	Source Water	191	27	2021-07-12 08:28:00	2021-07-13 12:00:00	2021-07-14 17:06:49	B21G112	KMC
Microcystins ADDA, Total	0.004	0.064	0.115	0.15	0.3					µg/L	2021-07-12 08:55:00	Camp Baker BSA	July	PWS91786:SRC-AA	2107102-01	Source Water	191	27	2021-07-12 08:55:00	2021-07-13 12:00:00	2021-07-14 17:06:49	B21G112	KMC
Microcystins ADDA, Total	0.01	0.064	0.115	0.15	0.3					µg/L	2021-07-12 09:06:00	Clarks Branch Water Association	July	PWS00548:SRC-AA	2107115-01	Source Water	191	27	2021-07-12 09:06:00	2021-07-13 12:00:00	2021-07-14 17:06:49	B21G112	KMC
Microcystins ADDA, Total	0.008	0.064	0.115	0.15	0.3					µg/L	2021-07-12 09:20:00	City of Albany	July	PWS00012:SRC-BA	2107106-01	Source Water	191	27	2021-07-12 09:20:00	2021-07-13 12:00:00	2021-07-14 17:06:49	B21G112	KMC
Microcystins ADDA, Total	0.01	0.064	0.115	0.15	0.3					µg/L	2021-07-12 09:21:00	City of Wilsonville	July	PWS00954:SRC-HA	2107114-01	Source Water	191	27	2021-07-12 09:21:00	2021-07-13 12:00:00	2021-07-14 17:06:49	B21G112	KMC
Microcystins ADDA, Total	0.008	0.064	0.115	0.15	0.3					µg/L	2021-07-12 09:30:00	North Clackamas County Water Commission	July	PWS00580:SRC-BA	2107128-01	Source Water	191	27	2021-07-12 09:30:00	2021-07-13 12:00:00	2021-07-14 17:06:49	B21G112	KMC
Microcystins ADDA, Total	0.03	0.064	0.115	0.15	0.3					µg/L	2021-07-12 09:30:00	Winston-Dillard Water District	July	PWS00957:SRC-AA	2107139-01	Source Water	191	27	2021-07-12 09:30:00	2021-07-13 12:00:00	2021-07-14 17:06:49	B21G112	KMC
Microcystins ADDA, Total	0.01	0.064	0.115	0.15	0.3					µg/L	2021-07-12 10:00:00	Salem Public Works	July	PWS00731:SRC-AA	2107133-01	Source Water	191	27	2021-07-12 10:00:00	2021-07-13 12:00:00	2021-07-14 17:06:49	B21G112	KMC
Microcystins ADDA, Total	0.02	0.064	0.115	0.15	0.3					µg/L	2021-07-12 11:00:00	Buell-Red Prairie Water Association	July	PWS01174:SRC-AA	2107101-01	Source Water	191	27	2021-07-12 11:00:00	2021-07-13 12:00:00	2021-07-14 17:06:49	B21G112	KMC
Microcystins ADDA, Total	0.009	0.064	0.115	0.15	0.3					µg/L	2021-07-12 11:30:00	USFS Steamboat Work Center	July	PWS01091:SRC-AA	2107137-01	Source Water	191	27	2021-07-12 11:30:00	2021-07-13 12:00:00	2021-07-14 17:06:49	B21G112	KMC
Microcystins ADDA, Total	0.009	0.064	0.115	0.15	0.3					µg/L	2021-07-12 11:50:00	City of Powers	July	PWS00672:SRC-AA	2107113-01	Source Water	191	27	2021-07-12 11:50:00	2021-07-13 12:00:00	2021-07-14 17:06:49	B21G112	KMC
Microcystins ADDA, Total	0.007	0.064	0.115	0.15	0.3					µg/L	2021-07-12 11:50:00	Lake Oswego - Tigard Water Supply	July	PWS01542:SRC-AA	2107126-01	Source Water	191	27	2021-07-12 11:50:00	2021-07-13 12:00:00	2021-07-14 17:06:49	B21G112	KMC
Microcystins ADDA, Total	0.003	0.064	0.115	0.15	0.3					µg/L	2021-07-12 11:50:00	PP&L-Toketee Village	July	PWS01012:SRC-AA	2107130-01	Source Water	191	27	2021-07-12 11:50:00	2021-07-13 12:00:00	2021-07-14 17:06:49	B21G112	KMC
Microcystins ADDA, Total	0.02	0.064	0.115	0.15	0.3					µg/L	2021-07-12 12:02:00	Eugene Water & Electric Board	July	PWS00287:SRC-AA	2107117-01	Source Water	191	27	2021-07-12 12:02:00	2021-07-13 12:00:00	2021-07-14 17:06:49	B21G112	KMC
Microcystins ADDA, Total	0.006	0.064	0.115	0.15	0.3					µg/L	2021-07-12 13:30:00	Canby Utility/Veolia Water	July	PWS00157:CH-A	2107104-01	Source Water	191	27	2021-07-12 13:30:00	2021-07-13 12:00:00	2021-07-14 17:06:49	B21G112	KMC
Microcystins ADDA, Total	0.01	0.064	0.115	0.15	0.3					µg/L	2021-07-12 13:30:00	City of Grants Pass	July	PWS00342:SRC-AA	2107111-01	Source Water	191	27	2021-07-12 13:30:00	2021-07-13 12:00:00	2021-07-14 17:06:49	B21G112	KMC
Microcystins ADDA, Total	0.002	0.064	0.115	0.15	0.3					µg/L	2021-07-12 13:45:00	City of Gates	July	PWS00317:SRC-AA	2107109-01	Source Water	191	27	2021-07-12 13:45:00	2021-07-13 12:00:00	2021-07-14 17:06:49	B21G112	KMC
Microcystins ADDA, Total	0.002	0.064	0.115	0.15	0.3					µg/L	2021-07-13 12:30:00	City of Cottage Grove	July	PWS00236:SRC-BA	2107107-01	Source Water	192	27	2021-07-13 12:30:00	2021-07-14 11:45:00	2021-07-19 14:35:24	B21G123	KMC
Microcystins ADDA, Total	0.004	0.064	0.115	0.15	0.3					µg/L	2021-07-19 07:10:00	Medford Water Commission	July	PWS00513:SRC-BA	2107205-01	Source Water	198	28	2021-07-19 07:10:00	2021-07-20 12:15:00	2021-07-21 15:08:14	B21G208	KMC
Microcystins ADDA, Total	0.0005	0.064	0.115	0.15	0.3					µg/L	2021-07-19 08:50:00	South Fork Water Board - Oregon City	July	PWS00591:SRC-AA	2107211-01	Source Water	198	28	2021-07-19 08:50:00	2021-07-20 12:15:00	2021-07-21 15:08:14	B21G208	KMC
Microcystins ADDA, Total	0.002	0.064	0.115	0.15	0.3					µg/L	2021-07-19 09:00:00	City of Creswell	July	PWS00246:SRC-BK	2107182-01	Source Water	198	28	2021-07-19 09:00:00	2021-07-20 12:15:00	2021-07-21 15:08:14	B21G208	KMC
Microcystins ADDA, Total	0	0.064	0.115	0.15	0.3					µg/L	2021-07-19 09:00:00	Shangri La Water District	July	PWS00835:SRC-AA	2107209-01	Source Water	198	28	2021-07-19 09:00:00	2021-07-20 12:15:00	2021-07-21 15:08:14	B21G208	KMC
Microcystins ADDA, Total	0.02	0.064	0.115	0.15	0.3					µg/L	2021-07-19 09:00:00	Tri-City JW & SA	July	PWS00549:SRC-AA	2107214-01	Source Water	198	28	2021-07-19 09:00:00	2021-07-20 12:15:00	2021-07-21 15:08:14	B21G208	KMC
Microcystins ADDA, Total	0.01	0.064	0.115	0.15	0.3					µg/L	2021-07-19 09:30:00	City of Gold Hill	July	PWS00333:SRC-AA	2107187-01	Source Water	198	28	2021-07-19 09:30:00	2021-07-20 12:15:00	2021-07-21 15:08:14	B21G208	KMC
Microcystins ADDA, Total	0.007	0.064	0.115	0.15	0.3					µg/L	2021-07-19 09:30:00	Umpqua Ranch Co-op	July	PWS00714:SRC-AH	2107218-01	Source Water	198	28	2021-07-19 09:30:00	2021-07-20 12:15:00	2021-07-21 15:08:14	B21G208	KMC
Microcystins ADDA, Total	0.001	0.064	0.115	0.15	0.3					µg/L	2021-07-19 09:45:00	City of Monroe	July	PWS00540:SRC-BA	2107191-01	Source Water	198	28	2021-07-19 09:45:00	2021-07-20 12:15:00	2021-07-21 15:08:14	B21G208	KMC
Microcystins ADDA, Total	0.002	0.064	0.115	0.15	0.3					µg/L	2021-07-19 09:55:00	City of Jefferson	July	PWS00408:SRC-AA	2107189-01	Source Water	198	28	2021-07-19 09:55:00	2021-07-20 12:15:00	2021-07-21 15:08:14	B21G208	KMC
Microcystins ADDA, Total	0	0.064	0.115	0.15	0.3					µg/L	2021-07-19 10:10:00	City of Estacada	July	PWS00279:SRC-AA	2107185-01	Source Water	198	28	2021-07-19 10:10:00	2021-07-20 12:15:00	2021-07-21 15:08:14	B21G208	KMC
Microcystins ADDA, Total	0.007	0.064	0.115	0.15	0.3					µg/L	2021-07-19 10:30:00	City of Myrtle Creek	July	PWS00550:SRC-AA	2107192-01	Source Water	198	28	2021-07-19 10:30:00	2021-07-20 12:15:00	2021-07-21 15:08:14	B21G208	KMC
Microcystins ADDA, Total	0.06	0.064	0.115	0.15	0.3					µg/L	2021-07-19 10:30:00	City of Newport	July	PWS00566:CH-A	2107193-01	Source Water	198	28	2021-07-19 10:30:00	2021-07-20 12:15:00	2021-07-21 15:08:14	B21G208	KMC
Microcystins ADDA, Total	0.001	0.064	0.115	0.15	0.3					µg/L	2021-07-19 10:45:00	Umpqua Basin Water Association	July	PWS00719:SRC-AA	2107216-01	Source Water	198	28	2021-07-19 10:45:00	2021-07-20 12:15:00	2021-07-21 15:08:14	B21G208	KMC
Microcystins ADDA, Total	0.001	0.064	0.115	0.15	0.3					µg/L	2021-07-19 11:00:00	City of Lowell	July	PWS00492:SRC-BA	2107190-01	Source Water	198	28	2021-07-19 11:00:00	2021-07-20 12:15:00	2021-07-21 15:08:14	B21G208	KMC
Microcystins ADDA, Total	0.01	0.064	0.115	0.15	0.3					µg/L	2021-07-19 11:00:00	Roberts Creek Water District	July	PWS00717:SRC-AA	2107207-01	Source Water	198	28	2021-07-19 11:00:00	2021-07-20 12:15:00	2021-07-21 15:08:14	B21G208	KMC
Microcystins ADDA, Total	0.001	0.064	0.115	0.15	0.3					µg/L	2021-07-19 11:05:00	City of Drain Shops	July	PWS00260:SRC-AA	2107183-01	Source Water	198	28	2021-07-19 11:05:00	2021-07-20 12:15:00	2021-07-21 15:08:14	B21G208	KMC
Microcystins ADDA, Total	0.07	0.064	0.115	0.15	0.3	1				µg/L	2021-07-19 12:00:00	Josephine Co Pks Lake Selmac 1	July	PWS90186:SRC-AA	2107199-01	Source Water	198	28	2021-07-19 12:00:00	2021-07-20 12:15:00	2021-07-21 15:08:14	B21G208	KMC
Microcystins ADDA, Total	0.002	0.064	0.115	0.15	0.3					µg/L	2021-07-19 12:16:00	City of Roseburg	July	PWS00720:SRC-AA	2107197-01	Source Water	198	28	2021-07-19 12:16:00	2021-07-20 12:15:00	2021-07-21 15:08:14	B21G208	KMC
Microcystins ADDA, Total	0.002	0.064	0.115	0.15	0.3					µg/L	2021-07-19 12:30:00	Ashland Water Department	July	PWS00047:SRC-AA	2107181-01	Source Water	198	28	2021-07-19 12:30:00	2021-07-20 12:15:00	2021-07-21 15:08:14	B21G208	KMC
Microcystins ADDA, Total	0.005	0.064	0.115	0.15	0.3					µg/L	2021-07-19 12:30:00	City of Rogue River	July	PWS00712:SRC-BA	2107195-01	Source Water	198	28	2021-07-19 12:30:00	2021-07-20 12:15:00	2021-07-21 15:08:14	B21G208	KMC
Microcystins ADDA, Total	0	0.064	0.115	0.15	0.3					µg/L	2021-07-19 12:47:00	Rainbow Water District	July	PWS00839:SRC-BB	2107206-01	Source Water	198	28	2021-07-19 12:47:00	2021-07-20 12:15:00	2021-07-21 15:08:14	B21G208	KMC
Microcystins ADDA, Total	0.12	0.064	0.115	0.15	0.3	1	1			µg/L	2021-07-19 13:00:00	Josephine Co Pks Lake Selmac 2	July	PWS94645:SRC-AA	2107201-01	Source Water	198	28	2021-07-19 13:00:00	2021-07-20 12:15:00	2021-07-21 15:08:14	B21G208	KMC
Microcystins ADDA, Total	0.006	0.064	0.115	0.15	0.3					µg/L	2021-07-19 13:00:00	Stayton Water Supply	July	PWS00843:SRC-AA	2107213-01	Source Water	198	28	2021-07-19 13:00:00	2021-07-20 12:15:00	2021-07-21 15:08:14	B21G208	KMC
Microcystins ADDA, Total	0.0004	0.064	0.115	0.15	0.3					µg/L	2021-07-19 14:00:00	Seaside Water Department	July	PWS00799:CH-A	2107208-01	Source Water	198	28	2021-07-19 14:00:00	2021-07-20 12:15:00	2021-07-21 15:08:14	B21G208	KMC
Microcystins ADDA, Total	0.02	0.064	0.115	0.15	0.3					µg/L	2021-07-20 08:23:00	Lyons Mehama Water District	July	PWS00493:SRC-AA	2107203-01	Source Water	199	28	2021-07-20 08:23:00	2021-07-21 16:30:00	2021-07-23 16:45:23	B21G238	KMC
Microcystins ADDA, Total	0.01	0.064	0.115	0.15	0.3					µg/L	2021-07-21 10:12:00	Douglas County Parks - Whistler's Bend	July	PWS93944:SRC-AB	2107229-01	Source Water	200	28	2021-07-21 10:12:00	2021-07-22 12:00:00	2021-07-23 16:45:23	B21G238	KMC
Microcystins ADDA, Total	0.007	0.064	0.115	0.15	0.3					µg/L	2021-07-26	North Clackamas County Water Commission	July	PWS00580:SRC-BA	2107263-01	Source Water	205	29	2021-07-26	2021-07-27 12:30:00	2021-07-28 17:50:02	B21G284	KMC
Microcystins ADDA, Total	0.005	0.064	0.115	0.15	0.3					µg/L	2021-07-26 05:15:00	Anglers Cove/SCHWC	July	PWS01483:SRC-AB	2107246-01	Source Water	205	29	2021-07-26 05:15:00	2021-07-27 12:30:00	2021-07-28 17:50:02	B21G284	KMC
Microcystins ADDA, Total	0.008	0.064	0.115	0.15	0.3					µg/L	2021-07-26 05:30:00	Hiland WC - Shady Cove	July	PWS01520:SRC-AA	2107260-01	Source Water	205	29	2021-07-26 05:30:00	2021-07-27 12:30:00	2021-07-28 17:50:02	B21G284	KMC
Microcystins ADDA, Total	0.006	0.064	0.115	0.15	0.3					µg/L	2021-07-26 08:10:00	Roseburg Forest Products - Dillard	July	PWS94300:SRC-AA	2107265-01	Source Water	205	29	2021-07-26 08:10:00	2021-07-27 12:30:00	2021-07-28 17:50:02	B21G284	KMC
Microcystins ADDA, Total	0.001	0.064	0.115	0.15	0.3					µg/L	2021-07-26 08:18:00	Joint Water Commission	July	PWS00379:SRC-AA	2107261-01	Source Water	205	29	2021-07-26 08:18:00	2021-07-27 12:30:00	2021-07-28 17:50:02	B21G284	KMC
Microcystins ADDA, Total	0.002	0.064	0.115	0.15	0.3					µg/L	2021-07-26 08:20:00	Camp Baker BSA	July	PWS91786:SRC-AA	2107248-01	Source Water	205	29	2021-07-26 08:20:00	2021-07-27 12:30:00	2021-07-28 17:50:02	B21G284	KMC
Microcystins ADDA, Total	0.009	0.064	0.115	0.15	0.3					µg/L	2021-07-26 08:20:00	Springfield Utility Board	July	PWS00837:CH-A	2107267-02	Source Water	205	29	2021-07-26 08:20:00	2021-07-27 12:30:00	2021-07-28 17:50:02	B21G284	KMC
Microcystins ADDA, Total	0.004	0.064	0.115	0.15	0.3					µg/L	2021-07-26 08:22:00	Salem Public Works	July	PWS00731:SRC-AA	2107266-01	Source Water	205	29	2021-07-26 08:22:00	2021-07-27 12:30:00	2021-07-28 17:50:02	B21G284	KMC
Microcystins ADDA, Total	0.007	0.064	0.115	0.15	0.3					µg/L	2021-07-26 08:55:00	Springfield Utility Board	July	PWS00837:SRC-BB	2107267-01	Source Water	205	29	2021-07-26 08:55:00	2021-07-27 12:30:00	2021-07-28 17:50:02	B21G284	KMC
Microcystins ADDA, Total	0.003	0.064	0.115	0.15	0.3					µg/L	2021-07-26 09:00:00	City of Albany	July	PWS00012:SRC-BA	2107250-01	Source Water	205	29	2021-07-26 09:00:00	2021-07-27 12:30:00	2021-07-28 17:50:02	B21G284	KMC
Microcystins ADDA, Total	0.02	0.064	0.115	0.15	0.3					µg/L	2021-07-26 09:30:00	Winston-Dillard Water District	July	PWS00957:SRC-AA	2107271-01	Source Water	205	29	2021-07-26 09:30:00	2021-07-27 12:30:00	2021-07-28 17:50:02	B21G284	KMC
Microcystins ADDA, Total	0.01	0.064	0.115	0.15	0.3					µg/L	2021-07-26 09:35:00	City of Wilsonville	July	PWS00954:SRC-HA	2107256-01	Source Water	205	29	2021-07-26 09:35:00	2021-07-27 12:30:00	2021-07-28 17:50:02	B21G284	KMC
Microcystins ADDA, Total	0.003	0.064	0.115	0.15	0.3					µg/L	2021-07-26 09:40:00	USFS Tiller Ranger Station	July	PWS01092:SRC-AA	2107270-01	Source Water	205	29	2021-07-26 09:40:00	2021-07-27 12:30:00	2021-07-28 17:50:02	B21G284	KMC
Microcystins ADDA, Total	0.04	0.064	0.115	0.15	0.3					µg/L	2021-07-26 09:45:00	Milo Academy	July	PWS00250:SRC-AB	2107274-01	Source Water	205	29	2021-07-26 09:45:00	2021-07-27 12:30:00	2021-07-28 17:50:02	B21G284	KMC
Microcystins ADDA, Total	0.01	0.064	0.115	0.15	0.3					µg/L	2021-07-26 10:30:00	Eugene Water & Electric Board	July	PWS00287:SRC-AA	2107258-01	Source Water	205	29	2021-07-26 10:30:00	2021-07-27 12:30:00	2021-07-28 17:50:02	B21G284	KMC
Microcystins ADDA, Total	0.02	0.064	0.115	0.15	0.3					µg/L	2021-07-26 10:35:00	Glide Water Association	July	PWS00326:SRC-AA	2107259-01	Source Water	205	29	2021-07-26 10:35:00	2021-07-27 12:30:00	2021-07-28 17:50:02	B21G284	KMC
Microcystins ADDA, Total	0.002	0.064	0.115	0.15	0.3					µg/L	2021-07-26 10:45:00	Lake Oswego - Tigard Water Supply	July	PWS01542:SRC-AA	2107262-01	Source Water	205	29	2021-07-26 10:45:00	2021-07-27 12:30:00	2021-07-28 17:50:02	B21G284	KMC
Microcystins ADDA, Total	0.06	0.064	0.115	0.15	0.3					µg/L	2021-07-26 11:00:00	Buell-Red Prairie Water Association	July	PWS01174:SRC-AA	2107247-01	Source Water	205	29	2021-07-26 11:00:00	2021-07-27 12:30:00	2021-07-28 17:50:02	B21G284	KMC
Microcystins ADDA, Total	0.005	0.064	0.115	0.15	0.3					µg/L	2021-07-26 11:12:00	Clarks Branch Water Association	July	PWS00548:SRC-AA	2107257-01	Source Water	205	29	2021-07-26 11:12:00	2021-07-27 12:30:00	2021-07-28 17:50:02	B21G284	KMC
Microcystins ADDA, Total	0.009	0.064	0.115	0.15	0.3					µg/L	2021-07-26 11:36:00	City of Pendleton	July	PWS00613:SRC-AM	2107254-01	Source Water	205	29	2021-07-26 11:36:00	2021-07-28 13:00:00	2021-08-02 14:28:03	B21G302	KMC
Microcystins ADDA, Total	0.009	0.064	0.115	0.15	0.3					µg/L	2021-07-26 12:15:00	City of Cottage Grove	July	PWS00236:SRC-BA	2107251-01	Source Water	205	29	2021-07-26 12:15:00	2021-07-27 12:30:00	2021-07-28 17:50:02	B21G284	KMC
Microcystins ADDA, Total	0.002	0.064	0.115	0.15	0.3					µg/L	2021-07-26 13:00:00	Canby Utility/Veolia Water	July	PWS00157:CH-A	2107249-01	Source Water	205	29	2021-07-26 13:00:00	2021-07-27 12:30:00	2021-07-28 17:50:02	B21G284	KMC
Microcystins ADDA, Total	0.005	0.064	0.115	0.15	0.3					µg/L	2021-07-26 13:08:00	PP&L-Toketee Village	July	PWS01012:SRC-AA	2107264-01	Source Water	205	29	2021-07-26 13:08:00	2021-07-27 12:30:00	2021-07-28 17:50:02	B21G284	KMC
Microcystins ADDA, Total	0.02	0.064	0.115	0.15	0.3					µg/L	2021-07-26 13:30:00	City of Grants Pass	July	PWS00342:SRC-AA	2107253-01	Source Water	205	29	2021-07-26 13:30:00	2021-07-27 12:30:00	2021-07-28 17:50:02	B21G284	KMC
Microcystins ADDA, Total	0.006	0.064	0.115	0.15	0.3					µg/L	2021-07-26 13:44:00	USFS Steamboat Work Center	July	PWS01091:SRC-AA	2107269-01	Source Water	205	29	2021-07-26 13:44:00	2021-07-27 12:30:00	2021-07-28 17:50:02	B21G284	KMC
Microcystins ADDA, Total	0.002	0.064	0.115	0.15	0.3					µg/L	2021-07-26 14:00:00	City of Gates	July	PWS00317:SRC-AA	2107252-01	Source Water	205	29	2021-07-26 14:00:00	2021-07-27 12:30:00	2021-07-28 17:50:02	B21G284	KMC
Microcystins ADDA, Total	0.03	0.064	0.115	0.15	0.3					µg/L	2021-08-02 08:30:00	City of Creswell	August	PWS00246:SRC-BK	2108006-01	Source Water	211	30	2021-08-02 08:30:00	2021-08-03 11:30:00	2021-08-04 17:08:15	B21H034	KMC
Microcystins ADDA, Total	0.01	0.064	0.115	0.15	0.3					µg/L	2021-08-02 09:15:00	City of Myrtle Creek	August	PWS00550:SRC-AA	2108013-01	Source Water	211	30	2021-08-02 09:15:00	2021-08-03 11:30:00	2021-08-04 17:08:15	B21H034	KMC
Microcystins ADDA, Total	0.003	0.064	0.115	0.15	0.3					µg/L	2021-08-02 09:30:00	Shangri La Water District	August	PWS00835:SRC-AA	2108024-01	Source Water	211	30	2021-08-02 09:30:00	2021-08-03 11:30:00	2021-08-04 17:08:15	B21H034	KMC
Microcystins ADDA, Total	0.008	0.064	0.115	0.15	0.3					µg/L	2021-08-02 09:38:00	City of Monroe	August	PWS00540:SRC-BA	2108012-01	Source Water	211	30	2021-08-02 09:38:00	2021-08-03 11:30:00	2021-08-04 17:08:15	B21H034	KMC
Microcystins ADDA, Total	0.003	0.064	0.115	0.15	0.3					µg/L	2021-08-02 09:48:00	Lyons Mehama Water District	August	PWS00493:SRC-AA	2108019-01	Source Water	211	30	2021-08-02 09:48:00	2021-08-03 11:30:00	2021-08-04 17:08:15	B21H034	KMC
Microcystins ADDA, Total	0.005	0.064	0.115	0.15	0.3					µg/L	2021-08-02 10:30:00	City of Estacada	August	PWS00279:SRC-AA	2108008-01	Source Water	211	30	2021-08-02 10:30:00	2021-08-03 11:30:00	2021-08-04 17:08:15	B21H034	KMC
Microcystins ADDA, Total	0.01	0.064	0.115	0.15	0.3					µg/L	2021-08-02 10:30:00	City of Lowell	August	PWS00492:SRC-BA	2108011-01	Source Water	211	30	2021-08-02 10:30:00	2021-08-03 11:30:00	2021-08-04 17:08:15	B21H034	KMC
Microcystins ADDA, Total	0.09	0.064	0.115	0.15	0.3	1				µg/L	2021-08-02 10:30:00	City of Newport	August	PWS00566:CH-A	2108014-01	Source Water	211	30	2021-08-02 10:30:00	2021-08-03 11:30:00	2021-08-04 17:08:15	B21H034	KMC
Microcystins ADDA, Total	0.006	0.064	0.115	0.15	0.3					µg/L	2021-08-02 10:32:00	City of Jefferson	August	PWS00408:SRC-AA	2108010-01	Source Water	211	30	2021-08-02 10:32:00	2021-08-03 11:30:00	2021-08-04 17:08:15	B21H034	KMC
Microcystins ADDA, Total	0.02	0.064	0.115	0.15	0.3					µg/L	2021-08-02 11:00:00	City of Rogue River	August	PWS00712:SRC-BA	2108015-01	Source Water	211	30	2021-08-02 11:00:00	2021-08-03 11:30:00	2021-08-04 17:08:15	B21H034	KMC
Microcystins ADDA, Total	0.01	0.064	0.115	0.15	0.3					µg/L	2021-08-02 11:15:00	Umpqua Basin Water Association	August	PWS00719:SRC-AA	2108028-01	Source Water	211	30	2021-08-02 11:15:00	2021-08-03 11:30:00	2021-08-04 17:08:15	B21H034	KMC
Microcystins ADDA, Total	0.01	0.064	0.115	0.15	0.3					µg/L	2021-08-02 11:30:00	Roberts Creek Water District	August	PWS00717:SRC-AA	2108022-01	Source Water	211	30	2021-08-02 11:30:00	2021-08-03 11:30:00	2021-08-04 17:08:15	B21H034	KMC
Microcystins ADDA, Total	0.009	0.064	0.115	0.15	0.3					µg/L	2021-08-02 11:30:00	Tri-City JW & SA	August	PWS00549:SRC-AA	2108027-01	Source Water	211	30	2021-08-02 11:30:00	2021-08-03 11:30:00	2021-08-04 17:08:15	B21H034	KMC
Microcystins ADDA, Total	0.02	0.064	0.115	0.15	0.3					µg/L	2021-08-02 11:50:00	Medford Water Commission	August	PWS00513:SRC-BA	2108020-01	Source Water	211	30	2021-08-02 11:50:00	2021-08-03 11:30:00	2021-08-04 17:08:15	B21H034	KMC
Microcystins ADDA, Total	0.01	0.064	0.115	0.15	0.3					µg/L	2021-08-02 12:22:00	City of Roseburg	August	PWS00720:SRC-AA	2108016-01	Source Water	211	30	2021-08-02 12:22:00	2021-08-03 11:30:00	2021-08-04 17:08:15	B21H034	KMC
Microcystins ADDA, Total	0.004	0.064	0.115	0.15	0.3					µg/L	2021-08-02 12:30:00	Ashland Water Department	August	PWS00047:SRC-AA	2108005-01	Source Water	211	30	2021-08-02 12:30:00	2021-08-03 11:30:00	2021-08-04 17:08:15	B21H034	KMC
Microcystins ADDA, Total	0.21	0.064	0.115	0.15	0.3	1	1	1		µg/L	2021-08-02 12:30:00	Josephine Co Pks Lake Selmac 2	August	PWS94645:SRC-AA	2108018-01	Source Water	211	30	2021-08-02 12:30:00	2021-08-03 11:30:00	2021-08-04 17:08:15	B21H034	KMC
Microcystins ADDA, Total	0.11	0.064	0.115	0.15	0.3	1				µg/L	2021-08-02 13:00:00	Josephine Co Pks Lake Selmac 1	August	PWS90186:SRC-AA	2108017-01	Source Water	211	30	2021-08-02 13:00:00	2021-08-03 11:30:00	2021-08-04 17:08:15	B21H034	KMC
Microcystins ADDA, Total	0.002	0.064	0.115	0.15	0.3					µg/L	2021-08-02 14:00:00	Seaside Water Department	August	PWS00799:CH-A	2108023-01	Source Water	211	30	2021-08-02 14:00:00	2021-08-03 11:30:00	2021-08-04 17:08:15	B21H034	KMC
Microcystins ADDA, Total	0.006	0.064	0.115	0.15	0.3					µg/L	2021-08-02 18:00:00	Stayton Water Supply	August	PWS00843:SRC-AA	2108026-01	Source Water	211	30	2021-08-02 18:00:00	2021-08-03 11:30:00	2021-08-04 17:08:15	B21H034	KMC
Microcystins ADDA, Total	0.01	0.064	0.115	0.15	0.3					µg/L	2021-08-03 12:10:00	South Fork Water Board - Oregon City	August	PWS00591:SRC-AA	2108040-01	Source Water	212	30	2021-08-03 12:10:00	2021-08-04 11:45:00	2021-08-05 20:32:57	B21H051	KMC
Microcystins ADDA, Total	0.02	0.064	0.115	0.15	0.3					µg/L	2021-08-03 12:45:00	City of Drain Shops	August	PWS00260:SRC-AA	2108007-01	Source Water	212	30	2021-08-03 12:45:00	2021-08-04 11:45:00	2021-08-05 20:32:57	B21H051	KMC
Microcystins ADDA, Total	0.008	0.064	0.115	0.15	0.3					µg/L	2021-08-03 13:10:00	Rainbow Water District	August	PWS00839:SRC-BB	2108041-01	Source Water	212	30	2021-08-03 13:10:00	2021-08-04 11:45:00	2021-08-05 20:32:57	B21H051	KMC
Microcystins ADDA, Total	0.02	0.064	0.115	0.15	0.3					µg/L	2021-08-03 16:55:00	City of Gold Hill	August	PWS00333:SRC-AA	2108009-01	Source Water	212	30	2021-08-03 16:55:00	2021-08-04 11:45:00	2021-08-05 20:32:57	B21H051	KMC
Microcystins ADDA, Total	0.02	0.064	0.115	0.15	0.3					µg/L	2021-08-09 05:15:00	Anglers Cove/SCHWC	August	PWS01483:SRC-AB	2108088-01	Source Water	218	31	2021-08-09 05:15:00	2021-08-10 12:45:00	2021-08-11 21:18:22	B21H105	KMC
Microcystins ADDA, Total	0.009	0.064	0.115	0.15	0.3					µg/L	2021-08-09 05:30:00	Hiland WC - Shady Cove	August	PWS01520:SRC-AA	2108109-01	Source Water	218	31	2021-08-09 05:30:00	2021-08-10 12:45:00	2021-08-11 21:18:22	B21H105	KMC
Microcystins ADDA, Total	0.01	0.064	0.115	0.15	0.3					µg/L	2021-08-09 08:25:00	Springfield Utility Board	August	PWS00837:CH-A	2108122-02	Source Water	218	31	2021-08-09 08:25:00	2021-08-10 12:45:00	2021-08-11 21:18:22	B21H105	KMC
Microcystins ADDA, Total	0.02	0.064	0.115	0.15	0.3					µg/L	2021-08-09 08:27:00	Joint Water Commission	August	PWS00379:SRC-AA	2108112-01	Source Water	218	31	2021-08-09 08:27:00	2021-08-10 12:45:00	2021-08-11 21:18:22	B21H105	KMC
Microcystins ADDA, Total	0.02	0.064	0.115	0.15	0.3					µg/L	2021-08-09 08:27:00	Salem Public Works	August	PWS00731:SRC-AA	2108121-01	Source Water	218	31	2021-08-09 08:27:00	2021-08-10 12:45:00	2021-08-11 21:18:22	B21H105	KMC
Microcystins ADDA, Total	0.03	0.064	0.115	0.15	0.3					µg/L	2021-08-09 08:45:00	Roseburg Forest Products - Dillard	August	PWS94300:SRC-AA	2108119-01	Source Water	218	31	2021-08-09 08:45:00	2021-08-10 12:45:00	2021-08-11 21:18:22	B21H105	KMC
Microcystins ADDA, Total	0.03	0.064	0.115	0.15	0.3					µg/L	2021-08-09 08:50:00	Winston-Dillard Water District	August	PWS00957:SRC-AA	2108127-01	Source Water	218	31	2021-08-09 08:50:00	2021-08-10 12:45:00	2021-08-11 21:18:22	B21H105	KMC
Microcystins ADDA, Total	0.0003	0.064	0.115	0.15	0.3					µg/L	2021-08-09 09:00:00	Glide Water Association	August	PWS00326:SRC-AA	2108107-01	Source Water	218	31	2021-08-09 09:00:00	2021-08-10 12:45:00	2021-08-11 21:18:22	B21H105	KMC
Microcystins ADDA, Total	0.0008	0.064	0.115	0.15	0.3					µg/L	2021-08-09 09:40:00	Camp Baker BSA	August	PWS91786:SRC-AA	2108090-01	Source Water	218	31	2021-08-09 09:40:00	2021-08-10 12:45:00	2021-08-11 21:18:22	B21H105	KMC
Microcystins ADDA, Total	0.03	0.064	0.115	0.15	0.3					µg/L	2021-08-09 09:43:00	USFS Tiller Ranger Station	August	PWS01092:SRC-AA	2108126-01	Source Water	218	31	2021-08-09 09:43:00	2021-08-10 12:45:00	2021-08-11 21:18:22	B21H105	KMC
Microcystins ADDA, Total	0	0.064	0.115	0.15	0.3					µg/L	2021-08-09 09:55:00	Springfield Utility Board	August	PWS00837:SRC-BB	2108122-01	Source Water	218	31	2021-08-09 09:55:00	2021-08-10 12:45:00	2021-08-11 21:18:22	B21H105	KMC
Microcystins ADDA, Total	0	0.064	0.115	0.15	0.3					µg/L	2021-08-09 10:00:00	City of Powers	August	PWS00672:SRC-AA	2108101-01	Source Water	218	31	2021-08-09 10:00:00	2021-08-10 12:45:00	2021-08-11 21:18:22	B21H105	KMC
Microcystins ADDA, Total	0.02	0.064	0.115	0.15	0.3					µg/L	2021-08-09 10:10:00	City of Wilsonville	August	PWS00954:SRC-HA	2108102-01	Source Water	218	31	2021-08-09 10:10:00	2021-08-10 12:45:00	2021-08-11 21:18:22	B21H105	KMC
Microcystins ADDA, Total	0.02	0.064	0.115	0.15	0.3					µg/L	2021-08-09 10:10:00	Lake Oswego - Tigard Water Supply	August	PWS01542:SRC-AA	2108114-01	Source Water	218	31	2021-08-09 10:10:00	2021-08-10 12:45:00	2021-08-11 21:18:22	B21H105	KMC
Microcystins ADDA, Total	0	0.064	0.115	0.15	0.3					µg/L	2021-08-09 10:20:00	North Clackamas County Water Commission	August	PWS00580:SRC-BA	2108116-01	Source Water	218	31	2021-08-09 10:20:00	2021-08-10 12:45:00	2021-08-11 21:18:22	B21H105	KMC
Microcystins ADDA, Total	0.01	0.064	0.115	0.15	0.3					µg/L	2021-08-09 10:39:00	Clarks Branch Water Association	August	PWS00548:SRC-AA	2108103-01	Source Water	218	31	2021-08-09 10:39:00	2021-08-10 12:45:00	2021-08-11 21:18:22	B21H105	KMC
Microcystins ADDA, Total	0.34	0.064	0.115	0.15	0.3	1	1	1	1	µg/L	2021-08-09 11:00:00	Buell-Red Prairie Water Association	August	PWS01174:SRC-AA	2108089-01	Source Water	218	31	2021-08-09 11:00:00	2021-08-10 12:45:00	2021-08-11 21:18:22	B21H105	KMC
Microcystins ADDA, Total	0.03	0.064	0.115	0.15	0.3					µg/L	2021-08-09 11:00:00	Eugene Water & Electric Board	August	PWS00287:SRC-AA	2108105-01	Source Water	218	31	2021-08-09 11:00:00	2021-08-10 12:45:00	2021-08-11 21:18:22	B21H105	KMC
Microcystins ADDA, Total	0.02	0.064	0.115	0.15	0.3					µg/L	2021-08-09 11:52:00	City of Pendleton	August	PWS00613:SRC-AM	2108100-01	Source Water	218	31	2021-08-09 11:52:00	2021-08-10 12:45:00	2021-08-11 21:18:22	B21H105	KMC
Microcystins ADDA, Total	0.02	0.064	0.115	0.15	0.3					µg/L	2021-08-09 12:00:00	City of Cottage Grove	August	PWS00236:SRC-BA	2108095-01	Source Water	218	31	2021-08-09 12:00:00	2021-08-10 12:45:00	2021-08-11 21:18:22	B21H105	KMC
Microcystins ADDA, Total	0.03	0.064	0.115	0.15	0.3					µg/L	2021-08-09 12:07:00	USFS Steamboat Work Center	August	PWS01091:SRC-AA	2108125-01	Source Water	218	31	2021-08-09 12:07:00	2021-08-10 12:45:00	2021-08-11 21:18:22	B21H105	KMC
Microcystins ADDA, Total	0.008	0.064	0.115	0.15	0.3					µg/L	2021-08-09 13:00:00	PP&L-Toketee Village	August	PWS01012:SRC-AA	2108118-01	Source Water	218	31	2021-08-09 13:00:00	2021-08-10 12:45:00	2021-08-11 21:18:22	B21H105	KMC
Microcystins ADDA, Total	0.004	0.064	0.115	0.15	0.3					µg/L	2021-08-09 13:22:00	City of Grants Pass	August	PWS00342:SRC-AA	2108099-01	Source Water	218	31	2021-08-09 13:22:00	2021-08-10 12:45:00	2021-08-11 21:18:22	B21H105	KMC
Microcystins ADDA, Total	0.01	0.064	0.115	0.15	0.3					µg/L	2021-08-09 14:15:00	City of Gates	August	PWS00317:SRC-AA	2108097-01	Source Water	218	31	2021-08-09 14:15:00	2021-08-11 11:00:00	2021-08-13 17:21:11	B21H107	KMC
Microcystins ADDA, Total	0.05	0.064	0.115	0.15	0.3					µg/L	2021-08-09 14:15:00	Milo Academy	August	PWS00250:SRC-AB	2108131-01	Source Water	218	31	2021-08-09 14:15:00	2021-08-10 12:45:00	2021-08-11 21:18:22	B21H105	KMC
Microcystins ADDA, Total	0.008	0.064	0.115	0.15	0.3					µg/L	2021-08-09 14:20:00	Canby Utility/Veolia Water	August	PWS00157:CH-A	2108092-01	Source Water	218	31	2021-08-09 14:20:00	2021-08-10 12:45:00	2021-08-11 21:18:22	B21H105	KMC
Microcystins ADDA, Total	0.0003	0.064	0.115	0.15	0.3					µg/L	2021-08-10 06:00:00	City of Albany	August	PWS00012:SRC-BA	2108094-01	Source Water	219	31	2021-08-10 06:00:00	2021-08-11 11:00:00	2021-08-13 17:21:11	B21H107	KMC
Microcystins ADDA, Total	0.005	0.064	0.115	0.15	0.3					µg/L	2021-08-11 09:33:00	Douglas County Parks - Whistler's Bend	August	PWS93944:SRC-AB	2108146-01	Source Water	220	31	2021-08-11 09:33:00	2021-08-12 12:00:00	2021-08-13 17:21:11	B21H107	KMC
Microcystins ADDA, Total	0.02	0.064	0.115	0.15	0.3					µg/L	2021-08-16 07:30:00	Medford Water Commission	August	PWS00513:SRC-BA	2108181-01	Source Water	225	32	2021-08-16 07:30:00	2021-08-17 12:45:00	2021-08-18 16:21:48	B21H142	KMC
Microcystins ADDA, Total	0.05	0.064	0.115	0.15	0.3					µg/L	2021-08-16 08:30:00	City of Creswell	August	PWS00246:SRC-BK	2108157-01	Source Water	225	32	2021-08-16 08:30:00	2021-08-17 12:45:00	2021-08-18 16:21:48	B21H142	KMC
Microcystins ADDA, Total	0.005	0.064	0.115	0.15	0.3					µg/L	2021-08-16 09:00:00	Shangri La Water District	August	PWS00835:SRC-AA	2108185-01	Source Water	225	32	2021-08-16 09:00:00	2021-08-17 12:45:00	2021-08-18 16:21:48	B21H142	KMC
Microcystins ADDA, Total	0.02	0.064	0.115	0.15	0.3					µg/L	2021-08-16 09:44:00	South Fork Water Board - Oregon City	August	PWS00591:SRC-AA	2108187-01	Source Water	225	32	2021-08-16 09:44:00	2021-08-17 12:45:00	2021-08-18 16:21:48	B21H142	KMC
Microcystins ADDA, Total	0.002	0.064	0.115	0.15	0.3					µg/L	2021-08-16 09:45:00	Lyons Mehama Water District	August	PWS00493:SRC-AA	2108179-01	Source Water	225	32	2021-08-16 09:45:00	2021-08-17 12:45:00	2021-08-18 16:21:48	B21H142	KMC
Microcystins ADDA, Total	0.02	0.064	0.115	0.15	0.3					µg/L	2021-08-16 10:00:00	City of Monroe	August	PWS00540:SRC-BA	2108166-01	Source Water	225	32	2021-08-16 10:00:00	2021-08-17 12:45:00	2021-08-18 16:21:48	B21H142	KMC
Microcystins ADDA, Total	0.03	0.064	0.115	0.15	0.3					µg/L	2021-08-16 10:05:00	City of Lowell	August	PWS00492:SRC-BA	2108165-01	Source Water	225	32	2021-08-16 10:05:00	2021-08-17 12:45:00	2021-08-18 16:21:48	B21H142	KMC
Microcystins ADDA, Total	0.007	0.064	0.115	0.15	0.3					µg/L	2021-08-16 10:30:00	City of Myrtle Creek	August	PWS00550:SRC-AA	2108167-01	Source Water	225	32	2021-08-16 10:30:00	2021-08-17 12:45:00	2021-08-18 16:21:48	B21H142	KMC
Microcystins ADDA, Total	0.03	0.064	0.115	0.15	0.3					µg/L	2021-08-16 10:30:00	Umpqua Ranch Co-op	August	PWS00714:SRC-AH	2108194-01	Source Water	225	32	2021-08-16 10:30:00	2021-08-17 12:45:00	2021-08-18 16:21:48	B21H142	KMC
Microcystins ADDA, Total	0.08	0.064	0.115	0.15	0.3	1				µg/L	2021-08-16 11:00:00	City of Newport	August	PWS00566:CH-A	2108168-01	Source Water	225	32	2021-08-16 11:00:00	2021-08-17 12:45:00	2021-08-18 16:21:48	B21H142	KMC
Microcystins ADDA, Total	0.01	0.064	0.115	0.15	0.3					µg/L	2021-08-16 11:10:00	City of Rogue River	August	PWS00712:SRC-BA	2108170-01	Source Water	225	32	2021-08-16 11:10:00	2021-08-17 12:45:00	2021-08-18 16:21:48	B21H142	KMC
Microcystins ADDA, Total	0.02	0.064	0.115	0.15	0.3					µg/L	2021-08-16 11:16:00	City of Gold Hill	August	PWS00333:SRC-AA	2108162-01	Source Water	225	32	2021-08-16 11:16:00	2021-08-17 12:45:00	2021-08-18 16:21:48	B21H142	KMC
Microcystins ADDA, Total	0.91	0.064	0.115	0.15	0.3	1	1	1	1	µg/L	2021-08-16 11:30:00	Buell-Red Prairie Water Association	August	PWS01174:SRC-AA	2108196-01	Source Water	225	32	2021-08-16 11:30:00	2021-08-17 12:45:00	2021-08-18 16:21:48	B21H142	KMC
Microcystins ADDA, Total	0.26	0.064	0.115	0.15	0.3	1	1	1		µg/L	2021-08-16 11:30:00	Josephine Co Pks Lake Selmac 2	August	PWS94645:SRC-AA	2108177-01	Source Water	225	32	2021-08-16 11:30:00	2021-08-17 12:45:00	2021-08-18 16:21:48	B21H142	KMC
Microcystins ADDA, Total	0.007	0.064	0.115	0.15	0.3					µg/L	2021-08-16 11:30:00	Roberts Creek Water District	August	PWS00717:SRC-AA	2108183-01	Source Water	225	32	2021-08-16 11:30:00	2021-08-17 12:45:00	2021-08-18 16:21:48	B21H142	KMC
Microcystins ADDA, Total	0.19	0.064	0.115	0.15	0.3	1	1	1		µg/L	2021-08-16 12:00:00	Josephine Co Pks Lake Selmac 1	August	PWS90186:SRC-AA	2108175-01	Source Water	225	32	2021-08-16 12:00:00	2021-08-17 12:45:00	2021-08-18 16:21:48	B21H142	KMC
Microcystins ADDA, Total	0.009	0.064	0.115	0.15	0.3					µg/L	2021-08-16 12:00:00	Tri-City JW & SA	August	PWS00549:SRC-AA	2108190-01	Source Water	225	32	2021-08-16 12:00:00	2021-08-17 12:45:00	2021-08-18 16:21:48	B21H142	KMC
Microcystins ADDA, Total	0.01	0.064	0.115	0.15	0.3					µg/L	2021-08-16 12:15:00	City of Drain Shops	August	PWS00260:SRC-AA	2108158-01	Source Water	225	32	2021-08-16 12:15:00	2021-08-17 12:45:00	2021-08-18 16:21:48	B21H142	KMC
Microcystins ADDA, Total	0.02	0.064	0.115	0.15	0.3					µg/L	2021-08-16 12:16:00	City of Roseburg	August	PWS00720:SRC-AA	2108172-01	Source Water	225	32	2021-08-16 12:16:00	2021-08-17 12:45:00	2021-08-18 16:21:48	B21H142	KMC
Microcystins ADDA, Total	0.01	0.064	0.115	0.15	0.3					µg/L	2021-08-16 12:30:00	Ashland Water Department	August	PWS00047:SRC-AA	2108156-01	Source Water	225	32	2021-08-16 12:30:00	2021-08-17 12:45:00	2021-08-18 16:21:48	B21H142	KMC
Microcystins ADDA, Total	0.003	0.064	0.115	0.15	0.3					µg/L	2021-08-16 13:00:00	Stayton Water Supply	August	PWS00843:SRC-AA	2108189-01	Source Water	225	32	2021-08-16 13:00:00	2021-08-17 12:45:00	2021-08-18 16:21:48	B21H142	KMC
Microcystins ADDA, Total	0.02	0.064	0.115	0.15	0.3					µg/L	2021-08-16 13:10:00	Umpqua Basin Water Association	August	PWS00719:SRC-AA	2108192-01	Source Water	225	32	2021-08-16 13:10:00	2021-08-17 12:45:00	2021-08-18 16:21:48	B21H142	KMC
Microcystins ADDA, Total	0.003	0.064	0.115	0.15	0.3					µg/L	2021-08-16 13:30:00	Seaside Water Department	August	PWS00799:CH-A	2108184-01	Source Water	225	32	2021-08-16 13:30:00	2021-08-17 12:45:00	2021-08-18 16:21:48	B21H142	KMC
Microcystins ADDA, Total	0.01	0.064	0.115	0.15	0.3					µg/L	2021-08-16 13:46:00	Rainbow Water District	August	PWS00839:SRC-BB	2108182-01	Source Water	225	32	2021-08-16 13:46:00	2021-08-17 12:45:00	2021-08-18 16:21:48	B21H142	KMC
Microcystins ADDA, Total	0.008	0.064	0.115	0.15	0.3					µg/L	2021-08-18 10:17:00	Douglas County Parks - Whistler's Bend	August	PWS93944:SRC-AB	2108173-01	Source Water	227	32	2021-08-18 10:17:00	2021-08-19 12:30:00	2021-08-23 14:47:08	B21H249	KMC
Microcystins ADDA, Total	0.01	0.064	0.115	0.15	0.3					µg/L	2021-08-18 10:30:00	City of Jefferson	August	PWS00408:SRC-AA	2108222-01	Source Water	227	32	2021-08-18 10:30:00	2021-08-19 12:30:00	2021-08-23 14:47:08	B21H249	KMC
Microcystins ADDA, Total	0.003	0.064	0.115	0.15	0.3					µg/L	2021-08-18 12:15:00	City of Estacada	August	PWS00279:SRC-AA	2108220-01	Source Water	227	32	2021-08-18 12:15:00	2021-08-19 12:30:00	2021-08-23 14:47:08	B21H249	KMC
Microcystins ADDA, Total	0.005	0.064	0.115	0.15	0.3					µg/L	2021-08-23 06:15:00	Anglers Cove/SCHWC	August	PWS01483:SRC-AB	2108233-01	Source Water	232	33	2021-08-23 06:15:00	2021-08-24 12:30:00	2021-08-25 13:47:06	B21H285	KMC
Microcystins ADDA, Total	0.007	0.064	0.115	0.15	0.3					µg/L	2021-08-23 06:30:00	Hiland WC - Shady Cove	August	PWS01520:SRC-AA	2108248-01	Source Water	232	33	2021-08-23 06:30:00	2021-08-24 12:30:00	2021-08-25 13:47:06	B21H285	KMC
Microcystins ADDA, Total	0.01	0.064	0.115	0.15	0.3					µg/L	2021-08-23 07:25:00	City of Albany	August	PWS00012:SRC-BA	2108237-01	Source Water	232	33	2021-08-23 07:25:00	2021-08-24 12:30:00	2021-08-25 13:47:06	B21H285	KMC
Microcystins ADDA, Total	0.02	0.064	0.115	0.15	0.3					µg/L	2021-08-23 07:30:00	City of Pendleton	August	PWS00613:SRC-AM	2108242-01	Source Water	232	33	2021-08-23 07:30:00	2021-08-24 12:30:00	2021-08-25 13:47:06	B21H285	KMC
Microcystins ADDA, Total	0.006	0.064	0.115	0.15	0.3					µg/L	2021-08-23 08:00:00	Glide Water Association	August	PWS00326:SRC-AA	2108247-01	Source Water	232	33	2021-08-23 08:00:00	2021-08-24 12:30:00	2021-08-25 13:47:06	B21H285	KMC
Microcystins ADDA, Total	0.01	0.064	0.115	0.15	0.3					µg/L	2021-08-23 08:00:00	Winston-Dillard Water District	August	PWS00957:SRC-AA	2108260-01	Source Water	232	33	2021-08-23 08:00:00	2021-08-24 12:30:00	2021-08-25 13:47:06	B21H285	KMC
Microcystins ADDA, Total	0.008	0.064	0.115	0.15	0.3					µg/L	2021-08-23 08:10:00	Joint Water Commission	August	PWS00379:SRC-AA	2108249-01	Source Water	232	33	2021-08-23 08:10:00	2021-08-24 12:30:00	2021-08-25 13:47:06	B21H285	KMC
Microcystins ADDA, Total	0.02	0.064	0.115	0.15	0.3					µg/L	2021-08-23 08:25:00	Salem Public Works	August	PWS00731:SRC-AA	2108255-01	Source Water	232	33	2021-08-23 08:25:00	2021-08-24 12:30:00	2021-08-25 13:47:06	B21H285	KMC
Microcystins ADDA, Total	0.02	0.064	0.115	0.15	0.3					µg/L	2021-08-23 09:10:00	USFS Tiller Ranger Station	August	PWS01092:SRC-AA	2108259-01	Source Water	232	33	2021-08-23 09:10:00	2021-08-24 12:30:00	2021-08-25 13:47:06	B21H285	KMC
Microcystins ADDA, Total	0.0006	0.064	0.115	0.15	0.3					µg/L	2021-08-23 09:30:00	City of Powers	August	PWS00672:SRC-AA	2108243-01	Source Water	232	33	2021-08-23 09:30:00	2021-08-24 12:30:00	2021-08-25 13:47:06	B21H285	KMC
Microcystins ADDA, Total	0.001	0.064	0.115	0.15	0.3					µg/L	2021-08-23 09:30:00	Springfield Utility Board	August	PWS00837:CH-A	2108256-02	Source Water	232	33	2021-08-23 09:30:00	2021-08-24 12:30:00	2021-08-25 13:47:06	B21H285	KMC
Microcystins ADDA, Total	0.01	0.064	0.115	0.15	0.3					µg/L	2021-08-23 10:00:00	Lake Oswego - Tigard Water Supply	August	PWS01542:SRC-AA	2108250-01	Source Water	232	33	2021-08-23 10:00:00	2021-08-24 12:30:00	2021-08-25 13:47:06	B21H285	KMC
Microcystins ADDA, Total	0.01	0.064	0.115	0.15	0.3					µg/L	2021-08-23 10:05:00	Springfield Utility Board	August	PWS00837:SRC-BB	2108256-01	Source Water	232	33	2021-08-23 10:05:00	2021-08-24 12:30:00	2021-08-25 13:47:06	B21H285	KMC
Microcystins ADDA, Total	0.02	0.064	0.115	0.15	0.3					µg/L	2021-08-23 10:19:00	Clarks Branch Water Association	August	PWS00548:SRC-AA	2108245-01	Source Water	232	33	2021-08-23 10:19:00	2021-08-24 12:30:00	2021-08-25 13:47:06	B21H285	KMC
Microcystins ADDA, Total	0.004	0.064	0.115	0.15	0.3					µg/L	2021-08-23 10:40:00	Camp Baker BSA	August	PWS91786:SRC-AA	2108235-01	Source Water	232	33	2021-08-23 10:40:00	2021-08-24 12:30:00	2021-08-25 13:47:06	B21H285	KMC
Microcystins ADDA, Total	2.17	0.064	0.115	0.15	0.3	1	1	1	1	µg/L	2021-08-23 11:00:00	Buell-Red Prairie Water Association	August	PWS01174:SRC-AA	2108234-01RE1	Source Water	232	33	2021-08-23 11:00:00	2021-08-24 12:30:00	2021-08-27 14:18:26	B21H301	KMC
Microcystins ADDA, Total	0.01	0.064	0.115	0.15	0.3					µg/L	2021-08-23 11:20:00	City of Wilsonville	August	PWS00954:SRC-HA	2108244-01	Source Water	232	33	2021-08-23 11:20:00	2021-08-24 12:30:00	2021-08-25 13:47:06	B21H285	KMC
Microcystins ADDA, Total	0.03	0.064	0.115	0.15	0.3					µg/L	2021-08-23 11:30:00	Eugene Water & Electric Board	August	PWS00287:SRC-AA	2108246-01	Source Water	232	33	2021-08-23 11:30:00	2021-08-24 12:30:00	2021-08-25 13:47:06	B21H285	KMC
Microcystins ADDA, Total	0.01	0.064	0.115	0.15	0.3					µg/L	2021-08-23 11:40:00	Roseburg Forest Products - Dillard	August	PWS94300:SRC-AA	2108254-01	Source Water	232	33	2021-08-23 11:40:00	2021-08-24 12:30:00	2021-08-25 13:47:06	B21H285	KMC
Microcystins ADDA, Total	0.43	0.064	0.115	0.15	0.3	1	1	1	1	µg/L	2021-08-23 12:00:00	Josephine Co Pks Lake Selmac 2	August	PWS94645:SRC-AA	2108261-01	Source Water	232	33	2021-08-23 12:00:00	2021-08-24 12:30:00	2021-08-25 13:47:06	B21H285	KMC
Microcystins ADDA, Total	0.02	0.064	0.115	0.15	0.3					µg/L	2021-08-23 12:11:00	USFS Steamboat Work Center	August	PWS01091:SRC-AA	2108258-01	Source Water	232	33	2021-08-23 12:11:00	2021-08-24 12:30:00	2021-08-25 13:47:06	B21H285	KMC
Microcystins ADDA, Total	0.007	0.064	0.115	0.15	0.3					µg/L	2021-08-23 12:30:00	City of Cottage Grove	August	PWS00236:SRC-BA	2108238-01	Source Water	232	33	2021-08-23 12:30:00	2021-08-24 12:30:00	2021-08-25 13:47:06	B21H285	KMC
Microcystins ADDA, Total	0.01	0.064	0.115	0.15	0.3					µg/L	2021-08-23 12:39:00	USFS Horseshoe Bend CG	August	PWS94179:SRC-AA	2108257-01	Source Water	232	33	2021-08-23 12:39:00	2021-08-24 12:30:00	2021-08-25 13:47:06	B21H285	KMC
Microcystins ADDA, Total	0.001	0.064	0.115	0.15	0.3					µg/L	2021-08-23 13:07:00	PP&L-Toketee Village	August	PWS01012:SRC-AA	2108253-01	Source Water	232	33	2021-08-23 13:07:00	2021-08-24 12:30:00	2021-08-25 13:47:06	B21H285	KMC
Microcystins ADDA, Total	0.004	0.064	0.115	0.15	0.3					µg/L	2021-08-23 13:30:00	City of Gates	August	PWS00317:SRC-AA	2108239-01	Source Water	232	33	2021-08-23 13:30:00	2021-08-24 12:30:00	2021-08-25 13:47:06	B21H285	KMC
Microcystins ADDA, Total	0.02	0.064	0.115	0.15	0.3					µg/L	2021-08-23 13:30:00	City of Grants Pass	August	PWS00342:SRC-AA	2108241-01	Source Water	232	33	2021-08-23 13:30:00	2021-08-24 12:30:00	2021-08-25 13:47:06	B21H285	KMC
Microcystins ADDA, Total	0.007	0.064	0.115	0.15	0.3					µg/L	2021-08-23 15:00:00	Canby Utility/Veolia Water	August	PWS00157:CH-A	2108236-01	Source Water	232	33	2021-08-23 15:00:00	2021-08-24 12:30:00	2021-08-25 13:47:06	B21H285	KMC
Microcystins ADDA, Total	0.56	0.064	0.115	0.15	0.3	1	1	1	1	µg/L	2021-08-24 10:00:00	Milo Academy	August	PWS00250:SRC-AB	2108251-01	Source Water	233	33	2021-08-24 10:00:00	2021-08-26 10:45:00	2021-08-27 14:18:26	B21H301	KMC
Microcystins ADDA, Total	0.002	0.064	0.115	0.15	0.3					µg/L	2021-08-24 12:49:00	North Clackamas County Water Commission	August	PWS00580:SRC-BA	2108264-01	Source Water	233	33	2021-08-24 12:49:00	2021-08-25 16:00:00	2021-08-27 14:18:26	B21H301	KMC
Microcystins ADDA, Total	0.01	0.064	0.115	0.15	0.3					µg/L	2021-08-30 08:00:00	Milo Academy	August	PWS00250:SRC-AB	2108312-01	Source Water	239	34	2021-08-30 08:00:00	2021-08-31 13:45:00	2021-09-01 18:57:53	B21H364	KMC
Microcystins ADDA, Total	0.002	0.064	0.115	0.15	0.3					µg/L	2021-08-30 08:16:00	Lyons Mehama Water District	August	PWS00493:SRC-AA	2108296-01	Source Water	239	34	2021-08-30 08:16:00	2021-08-31 14:30:00	2021-09-02 13:50:34	B21H366	KMC
Microcystins ADDA, Total	0.004	0.064	0.115	0.15	0.3					µg/L	2021-08-30 08:20:00	Medford Water Commission	August	PWS00513:SRC-BA	2108297-01	Source Water	239	34	2021-08-30 08:20:00	2021-08-31 14:30:00	2021-09-02 13:50:34	B21H366	KMC
Microcystins ADDA, Total	7e-05	0.064	0.115	0.15	0.3					µg/L	2021-08-30 08:36:00	City of Jefferson	August	PWS00408:SRC-AA	2108287-01	Source Water	239	34	2021-08-30 08:36:00	2021-08-31 14:30:00	2021-09-02 13:50:34	B21H366	KMC
Microcystins ADDA, Total	0.14	0.064	0.115	0.15	0.3	1	1			µg/L	2021-08-30 08:45:00	City of Creswell	August	PWS00246:SRC-BK	2108283-01	Source Water	239	34	2021-08-30 08:45:00	2021-08-31 14:30:00	2021-09-02 13:50:34	B21H366	KMC
Microcystins ADDA, Total	0	0.064	0.115	0.15	0.3					µg/L	2021-08-30 09:00:00	Shangri La Water District	August	PWS00835:SRC-AA	2108301-01	Source Water	239	34	2021-08-30 09:00:00	2021-08-31 14:30:00	2021-09-02 13:50:34	B21H366	KMC
Microcystins ADDA, Total	0.007	0.064	0.115	0.15	0.3					µg/L	2021-08-30 09:30:00	Umpqua Ranch Co-op	August	PWS00714:SRC-AH	2108306-01	Source Water	239	34	2021-08-30 09:30:00	2021-08-31 14:30:00	2021-09-02 13:50:34	B21H366	KMC
Microcystins ADDA, Total	0.02	0.064	0.115	0.15	0.3					µg/L	2021-08-30 09:45:00	City of Monroe	August	PWS00540:SRC-BA	2108289-01	Source Water	239	34	2021-08-30 09:45:00	2021-08-31 14:30:00	2021-09-02 13:50:34	B21H366	KMC
Microcystins ADDA, Total	0.0003	0.064	0.115	0.15	0.3					µg/L	2021-08-30 09:45:00	South Fork Water Board - Oregon City	August	PWS00591:SRC-AA	2108302-01	Source Water	239	34	2021-08-30 09:45:00	2021-08-31 14:30:00	2021-09-02 13:50:34	B21H366	KMC
Microcystins ADDA, Total	3.28	0.064	0.115	0.15	0.3	1	1	1	1	µg/L	2021-08-30 10:00:00	Buell-Red Prairie Water Association	August	PWS01174:SRC-AA	2108313-01	Source Water	239	34	2021-08-30 10:00:00	2021-08-31 13:45:00	2021-09-01 18:57:53	B21H364	KMC
Microcystins ADDA, Total	0.02	0.064	0.115	0.15	0.3					µg/L	2021-08-30 10:10:00	City of Gold Hill	August	PWS00333:SRC-AA	2108286-01	Source Water	239	34	2021-08-30 10:10:00	2021-08-31 14:30:00	2021-09-02 13:50:34	B21H366	KMC
Microcystins ADDA, Total	0.002	0.064	0.115	0.15	0.3					µg/L	2021-08-30 10:30:00	City of Estacada	August	PWS00279:SRC-AA	2108285-01	Source Water	239	34	2021-08-30 10:30:00	2021-08-31 14:30:00	2021-09-02 13:50:34	B21H366	KMC
Microcystins ADDA, Total	0.001	0.064	0.115	0.15	0.3					µg/L	2021-08-30 10:30:00	City of Myrtle Creek	August	PWS00550:SRC-AA	2108290-01	Source Water	239	34	2021-08-30 10:30:00	2021-08-31 14:30:00	2021-09-02 13:50:34	B21H366	KMC
Microcystins ADDA, Total	0.01	0.064	0.115	0.15	0.3					µg/L	2021-08-30 10:40:00	City of Rogue River	August	PWS00712:SRC-BA	2108292-01	Source Water	239	34	2021-08-30 10:40:00	2021-08-31 14:30:00	2021-09-02 13:50:34	B21H366	KMC
Microcystins ADDA, Total	0.04	0.064	0.115	0.15	0.3					µg/L	2021-08-30 11:00:00	City of Newport	August	PWS00566:CH-A	2108291-01	Source Water	239	34	2021-08-30 11:00:00	2021-08-31 14:30:00	2021-09-02 13:50:34	B21H366	KMC
Microcystins ADDA, Total	0.006	0.064	0.115	0.15	0.3					µg/L	2021-08-30 11:20:00	City of Drain Shops	August	PWS00260:SRC-AA	2108284-01	Source Water	239	34	2021-08-30 11:20:00	2021-08-31 14:30:00	2021-09-02 13:50:34	B21H366	KMC
Microcystins ADDA, Total	0.003	0.064	0.115	0.15	0.3					µg/L	2021-08-30 11:20:00	City of Lowell	August	PWS00492:SRC-BA	2108288-01	Source Water	239	34	2021-08-30 11:20:00	2021-08-31 14:30:00	2021-09-02 13:50:34	B21H366	KMC
Microcystins ADDA, Total	0.01	0.064	0.115	0.15	0.3					µg/L	2021-08-30 12:00:00	Tri-City JW & SA	August	PWS00549:SRC-AA	2108304-01	Source Water	239	34	2021-08-30 12:00:00	2021-08-31 14:30:00	2021-09-02 13:50:34	B21H366	KMC
Microcystins ADDA, Total	0.006	0.064	0.115	0.15	0.3					µg/L	2021-08-30 12:10:00	Umpqua Basin Water Association	August	PWS00719:SRC-AA	2108305-01	Source Water	239	34	2021-08-30 12:10:00	2021-08-31 14:30:00	2021-09-02 13:50:34	B21H366	KMC
Microcystins ADDA, Total	0.002	0.064	0.115	0.15	0.3					µg/L	2021-08-30 12:20:00	Ashland Water Department	August	PWS00047:SRC-AA	2108282-01	Source Water	239	34	2021-08-30 12:20:00	2021-08-31 14:30:00	2021-09-02 13:50:34	B21H366	KMC
Microcystins ADDA, Total	0.38	0.064	0.115	0.15	0.3	1	1	1	1	µg/L	2021-08-30 12:30:00	Josephine Co Pks Lake Selmac 1	August	PWS90186:SRC-AA	2108294-01	Source Water	239	34	2021-08-30 12:30:00	2021-08-31 13:45:00	2021-09-01 18:57:53	B21H364	KMC
Microcystins ADDA, Total	0.007	0.064	0.115	0.15	0.3					µg/L	2021-08-30 12:30:00	Roberts Creek Water District	August	PWS00717:SRC-AA	2108299-01	Source Water	239	34	2021-08-30 12:30:00	2021-08-31 14:30:00	2021-09-02 13:50:34	B21H366	KMC
Microcystins ADDA, Total	0.006	0.064	0.115	0.15	0.3					µg/L	2021-08-30 12:32:00	City of Roseburg	August	PWS00720:SRC-AA	2108293-01	Source Water	239	34	2021-08-30 12:32:00	2021-08-31 14:30:00	2021-09-02 13:50:34	B21H366	KMC
Microcystins ADDA, Total	0.006	0.064	0.115	0.15	0.3					µg/L	2021-08-30 12:42:00	Douglas County Parks - Whistler's Bend	August	PWS93944:SRC-AB	2108281-01	Source Water	239	34	2021-08-30 12:42:00	2021-08-31 14:30:00	2021-09-02 13:50:34	B21H366	KMC
Microcystins ADDA, Total	0.44	0.064	0.115	0.15	0.3	1	1	1	1	µg/L	2021-08-30 12:45:00	Josephine Co Pks Lake Selmac 2	August	PWS94645:SRC-AA	2108295-01	Source Water	239	34	2021-08-30 12:45:00	2021-08-31 13:45:00	2021-09-01 18:57:53	B21H364	KMC
Microcystins ADDA, Total	0.006	0.064	0.115	0.15	0.3					µg/L	2021-08-30 13:00:00	Stayton Water Supply	August	PWS00843:SRC-AA	2108303-01	Source Water	239	34	2021-08-30 13:00:00	2021-08-31 14:30:00	2021-09-02 13:50:34	B21H366	KMC
Microcystins ADDA, Total	0	0.064	0.115	0.15	0.3					µg/L	2021-08-30 14:05:00	Rainbow Water District	August	PWS00839:SRC-BB	2108298-01	Source Water	239	34	2021-08-30 14:05:00	2021-08-31 14:30:00	2021-09-02 13:50:34	B21H366	KMC
Microcystins ADDA, Total	0.002	0.064	0.115	0.15	0.3					µg/L	2021-08-30 14:30:00	Seaside Water Department	August	PWS00799:CH-A	2108300-01	Source Water	239	34	2021-08-30 14:30:00	2021-08-31 14:30:00	2021-09-02 13:50:34	B21H366	KMC
Microcystins ADDA, Total	0.004	0.064	0.115	0.15	0.3					µg/L	2021-09-07 05:15:00	Anglers Cove/SCHWC	September	PWS01483:SRC-AB	2109035-01	Source Water	246	35	2021-09-07 05:15:00	2021-09-08 16:30:00	2021-09-13 14:24:12	B21I083	KMC
Microcystins ADDA, Total	0.0005	0.064	0.115	0.15	0.3					µg/L	2021-09-07 05:30:00	Hiland WC - Shady Cove	September	PWS01520:SRC-AA	2109056-01	Source Water	246	35	2021-09-07 05:30:00	2021-09-08 16:30:00	2021-09-13 14:24:12	B21I083	KMC
Microcystins ADDA, Total	0.001	0.064	0.115	0.15	0.3					µg/L	2021-09-07 07:34:00	City of Pendleton	September	PWS00613:SRC-AM	2109048-01	Source Water	246	35	2021-09-07 07:34:00	2021-09-08 16:30:00	2021-09-13 14:24:12	B21I083	KMC
Microcystins ADDA, Total	0	0.064	0.115	0.15	0.3					µg/L	2021-09-07 08:00:00	Roseburg Forest Products - Dillard	September	PWS94300:SRC-AA	2109066-01	Source Water	246	35	2021-09-07 08:00:00	2021-09-08 16:30:00	2021-09-13 14:24:12	B21I083	KMC
Microcystins ADDA, Total	0.003	0.064	0.115	0.15	0.3					µg/L	2021-09-07 08:10:00	Salem Public Works	September	PWS00731:SRC-AA	2109067-01	Source Water	246	35	2021-09-07 08:10:00	2021-09-08 16:30:00	2021-09-13 14:24:12	B21I083	KMC
Microcystins ADDA, Total	0.0006	0.064	0.115	0.15	0.3					µg/L	2021-09-07 08:14:00	Joint Water Commission	September	PWS00379:SRC-AA	2109058-01	Source Water	246	35	2021-09-07 08:14:00	2021-09-08 16:30:00	2021-09-13 14:24:12	B21I083	KMC
Microcystins ADDA, Total	0.0007	0.064	0.115	0.15	0.3					µg/L	2021-09-07 08:15:00	Glide Water Association	September	PWS00326:SRC-AA	2109054-01	Source Water	246	35	2021-09-07 08:15:00	2021-09-08 16:30:00	2021-09-13 14:24:12	B21I083	KMC
Microcystins ADDA, Total	0	0.064	0.115	0.15	0.3					µg/L	2021-09-07 08:16:00	City of Powers	September	PWS00672:SRC-AA	2109049-01	Source Water	246	35	2021-09-07 08:16:00	2021-09-08 16:30:00	2021-09-13 14:24:12	B21I083	KMC
Microcystins ADDA, Total	0	0.064	0.115	0.15	0.3					µg/L	2021-09-07 08:30:00	Springfield Utility Board	September	PWS00837:CH-A	2109069-02	Source Water	246	35	2021-09-07 08:30:00	2021-09-08 16:30:00	2021-09-13 14:24:12	B21I083	KMC
Microcystins ADDA, Total	0.0002	0.064	0.115	0.15	0.3					µg/L	2021-09-07 09:20:00	Winston-Dillard Water District	September	PWS00957:SRC-AA	2109074-01	Source Water	246	35	2021-09-07 09:20:00	2021-09-08 16:30:00	2021-09-13 14:24:12	B21I083	KMC
Microcystins ADDA, Total	0.005	0.064	0.115	0.15	0.3					µg/L	2021-09-07 09:24:00	USFS Tiller Ranger Station	September	PWS01092:SRC-AA	2109073-01	Source Water	246	35	2021-09-07 09:24:00	2021-09-08 16:30:00	2021-09-13 14:24:12	B21I083	KMC
Microcystins ADDA, Total	0.001	0.064	0.115	0.15	0.3					µg/L	2021-09-07 09:50:00	Camp Baker BSA	September	PWS91786:SRC-AA	2109038-01	Source Water	246	35	2021-09-07 09:50:00	2021-09-08 16:30:00	2021-09-13 14:24:12	B21I083	KMC
Microcystins ADDA, Total	0.004	0.064	0.115	0.15	0.3					µg/L	2021-09-07 10:23:00	Clarks Branch Water Association	September	PWS00548:SRC-AA	2109051-01	Source Water	246	35	2021-09-07 10:23:00	2021-09-08 16:30:00	2021-09-13 14:24:12	B21I083	KMC
Microcystins ADDA, Total	0	0.064	0.115	0.15	0.3					µg/L	2021-09-07 10:50:00	Springfield Utility Board	September	PWS00837:SRC-BB	2109069-01	Source Water	246	35	2021-09-07 10:50:00	2021-09-08 16:30:00	2021-09-13 14:24:12	B21I083	KMC
Microcystins ADDA, Total	2.86	0.064	0.115	0.15	0.3	1	1	1	1	µg/L	2021-09-07 11:00:00	Buell-Red Prairie Water Association	September	PWS01174:SRC-AA	2109037-01RE1	Source Water	246	35	2021-09-07 11:00:00	2021-09-08 16:30:00	2021-09-14 18:58:19	B21I114	KMC
Microcystins ADDA, Total	0.01	0.064	0.115	0.15	0.3					µg/L	2021-09-07 11:20:00	Eugene Water & Electric Board	September	PWS00287:SRC-AA	2109052-01	Source Water	246	35	2021-09-07 11:20:00	2021-09-08 16:30:00	2021-09-13 14:24:12	B21I083	KMC
Microcystins ADDA, Total	0.002	0.064	0.115	0.15	0.3					µg/L	2021-09-07 11:20:00	Lake Oswego - Tigard Water Supply	September	PWS01542:SRC-AA	2109059-01	Source Water	246	35	2021-09-07 11:20:00	2021-09-08 16:30:00	2021-09-13 14:24:12	B21I083	KMC
Microcystins ADDA, Total	0.0002	0.064	0.115	0.15	0.3					µg/L	2021-09-07 11:35:00	City of Wilsonville	September	PWS00954:SRC-HA	2109050-01	Source Water	246	35	2021-09-07 11:35:00	2021-09-08 16:30:00	2021-09-13 14:24:12	B21I083	KMC
Microcystins ADDA, Total	0.003	0.064	0.115	0.15	0.3					µg/L	2021-09-07 11:41:00	USFS Steamboat Work Center	September	PWS01091:SRC-AA	2109071-01	Source Water	246	35	2021-09-07 11:41:00	2021-09-08 16:30:00	2021-09-13 14:24:12	B21I083	KMC
Microcystins ADDA, Total	0.19	0.064	0.115	0.15	0.3	1	1	1		µg/L	2021-09-07 12:00:00	Josephine Co Pks Lake Selmac 2	September	PWS94645:SRC-AA	2109078-01RE1	Source Water	246	35	2021-09-07 12:00:00	2021-09-08 16:30:00	2021-09-14 18:58:19	B21I114	KMC
Microcystins ADDA, Total	0.0003	0.064	0.115	0.15	0.3					µg/L	2021-09-07 12:23:00	USFS Horseshoe Bend CG	September	PWS94179:SRC-AA	2109070-01	Source Water	246	35	2021-09-07 12:23:00	2021-09-08 16:30:00	2021-09-13 14:24:12	B21I083	KMC
Microcystins ADDA, Total	0.03	0.064	0.115	0.15	0.3					µg/L	2021-09-07 12:30:00	City of Cottage Grove	September	PWS00236:SRC-BA	2109043-01	Source Water	246	35	2021-09-07 12:30:00	2021-09-08 16:30:00	2021-09-13 14:24:12	B21I083	KMC
Microcystins ADDA, Total	0.28	0.064	0.115	0.15	0.3	1	1	1		µg/L	2021-09-07 12:30:00	Josephine Co Pks Lake Selmac 1	September	PWS90186:SRC-AA	2109077-01RE1	Source Water	246	35	2021-09-07 12:30:00	2021-09-08 16:30:00	2021-09-14 18:58:19	B21I114	KMC
Microcystins ADDA, Total	0	0.064	0.115	0.15	0.3					µg/L	2021-09-07 12:49:00	PP&L-Toketee Village	September	PWS01012:SRC-AA	2109064-01	Source Water	246	35	2021-09-07 12:49:00	2021-09-08 16:30:00	2021-09-13 14:24:12	B21I083	KMC
Microcystins ADDA, Total	0	0.064	0.115	0.15	0.3					µg/L	2021-09-07 13:45:00	Canby Utility/Veolia Water	September	PWS00157:CH-A	2109039-01	Source Water	246	35	2021-09-07 13:45:00	2021-09-08 16:30:00	2021-09-13 14:24:12	B21I083	KMC
Microcystins ADDA, Total	0.003	0.064	0.115	0.15	0.3					µg/L	2021-09-07 14:30:00	City of Gates	September	PWS00317:SRC-AA	2109044-01	Source Water	246	35	2021-09-07 14:30:00	2021-09-08 16:30:00	2021-09-13 14:24:12	B21I083	KMC
Microcystins ADDA, Total	0.01	0.064	0.115	0.15	0.3					µg/L	2021-09-08 08:30:00	City of Albany	September	PWS00012:SRC-BA	2109041-01	Source Water	247	35	2021-09-08 08:30:00	2021-09-09 12:00:00	2021-09-14 18:58:19	B21I114	KMC
Microcystins ADDA, Total	0.01	0.064	0.115	0.15	0.3					µg/L	2021-09-08 10:20:00	North Clackamas County Water Commission	September	PWS00580:SRC-BA	2109062-01	Source Water	247	35	2021-09-08 10:20:00	2021-09-09 12:00:00	2021-09-14 18:58:19	B21I114	KMC
Microcystins ADDA, Total	0.02	0.064	0.115	0.15	0.3					µg/L	2021-09-08 17:13:00	City of Grants Pass	September	PWS00342:SRC-AA	2109103-01	Source Water	247	35	2021-09-08 17:13:00	2021-09-10 13:30:00	2021-09-14 18:58:19	B21I114	KMC
Microcystins ADDA, Total	0.006	0.064	0.115	0.15	0.3					µg/L	2021-09-10 19:00:00	Milo Academy	September	PWS00250:SRC-AB	2109175-01	Source Water	249	35	2021-09-10 19:00:00	2021-09-15 14:30:00	2021-09-21 13:53:23	B21I210	KMC
Microcystins ADDA, Total	0	0.064	0.115	0.15	0.3					µg/L	2021-09-13 08:24:00	Lyons Mehama Water District	September	PWS00493:SRC-AA	2109149-01	Source Water	252	36	2021-09-13 08:24:00	2021-09-14 14:30:00	2021-09-15 15:01:14	B21I171	KMC
Microcystins ADDA, Total	0.62	0.064	0.115	0.15	0.3	1	1	1	1	µg/L	2021-09-13 08:45:00	City of Creswell	September	PWS00246:SRC-BK	2109136-01	Source Water	252	36	2021-09-13 08:45:00	2021-09-14 14:30:00	2021-09-15 15:01:14	B21I171	KMC
Microcystins ADDA, Total	0.01	0.064	0.115	0.15	0.3					µg/L	2021-09-13 08:51:00	City of Jefferson	September	PWS00408:SRC-AA	2109140-01	Source Water	252	36	2021-09-13 08:51:00	2021-09-14 14:30:00	2021-09-15 15:01:14	B21I171	KMC
Microcystins ADDA, Total	0.01	0.064	0.115	0.15	0.3					µg/L	2021-09-13 09:00:00	Tri-City JW & SA	September	PWS00549:SRC-AA	2109157-01	Source Water	252	36	2021-09-13 09:00:00	2021-09-14 14:30:00	2021-09-15 15:01:14	B21I171	KMC
Microcystins ADDA, Total	0.02	0.064	0.115	0.15	0.3					µg/L	2021-09-13 09:20:00	Medford Water Commission	September	PWS00513:SRC-BA	2109150-01	Source Water	252	36	2021-09-13 09:20:00	2021-09-14 14:30:00	2021-09-15 15:01:14	B21I171	KMC
Microcystins ADDA, Total	1.71	0.064	0.115	0.15	0.3	1	1	1	1	µg/L	2021-09-13 09:45:00	Buell-Red Prairie Water Association	September	PWS01174:SRC-AA	2109163-01	Source Water	252	36	2021-09-13 09:45:00	2021-09-14 14:30:00	2021-09-15 15:01:14	B21I171	KMC
Microcystins ADDA, Total	0.0001	0.064	0.115	0.15	0.3					µg/L	2021-09-13 10:00:00	South Fork Water Board - Oregon City	September	PWS00591:SRC-AA	2109155-01	Source Water	252	36	2021-09-13 10:00:00	2021-09-14 14:30:00	2021-09-15 15:01:14	B21I171	KMC
Microcystins ADDA, Total	0.007	0.064	0.115	0.15	0.3					µg/L	2021-09-13 10:15:00	City of Estacada	September	PWS00279:SRC-AA	2109138-01	Source Water	252	36	2021-09-13 10:15:00	2021-09-14 14:30:00	2021-09-15 15:01:14	B21I171	KMC
Microcystins ADDA, Total	0.02	0.064	0.115	0.15	0.3					µg/L	2021-09-13 10:20:00	City of Monroe	September	PWS00540:SRC-BA	2109142-01	Source Water	252	36	2021-09-13 10:20:00	2021-09-14 14:30:00	2021-09-15 15:01:14	B21I171	KMC
Microcystins ADDA, Total	0.01	0.064	0.115	0.15	0.3					µg/L	2021-09-13 10:30:00	City of Myrtle Creek	September	PWS00550:SRC-AA	2109143-01	Source Water	252	36	2021-09-13 10:30:00	2021-09-14 14:30:00	2021-09-15 15:01:14	B21I171	KMC
Microcystins ADDA, Total	0.02	0.064	0.115	0.15	0.3					µg/L	2021-09-13 10:30:00	Umpqua Basin Water Association	September	PWS00719:SRC-AA	2109158-01	Source Water	252	36	2021-09-13 10:30:00	2021-09-14 14:30:00	2021-09-15 15:01:14	B21I171	KMC
Microcystins ADDA, Total	0.04	0.064	0.115	0.15	0.3					µg/L	2021-09-13 11:00:00	City of Newport	September	PWS00566:CH-A	2109144-01	Source Water	252	36	2021-09-13 11:00:00	2021-09-14 14:30:00	2021-09-15 15:01:14	B21I171	KMC
Microcystins ADDA, Total	0.01	0.064	0.115	0.15	0.3					µg/L	2021-09-13 11:05:00	City of Rogue River	September	PWS00712:SRC-BA	2109145-01	Source Water	252	36	2021-09-13 11:05:00	2021-09-14 14:30:00	2021-09-15 15:01:14	B21I171	KMC
Microcystins ADDA, Total	0	0.064	0.115	0.15	0.3					µg/L	2021-09-13 11:24:00	Shangri La Water District	September	PWS00835:SRC-AA	2109154-01	Source Water	252	36	2021-09-13 11:24:00	2021-09-14 14:30:00	2021-09-15 15:01:14	B21I171	KMC
Microcystins ADDA, Total	0.09	0.064	0.115	0.15	0.3	1				µg/L	2021-09-13 12:00:00	Josephine Co Pks Lake Selmac 1	September	PWS90186:SRC-AA	2109147-01	Source Water	252	36	2021-09-13 12:00:00	2021-09-14 14:30:00	2021-09-15 15:01:14	B21I171	KMC
[truncated: 923 more rows]
